# Supplementary material for: Contrasted patterns of local adaptation to climate change across the range of an evergreen oak, Quercus aquifolioides
Source: Evol Appl. 2020 Jun 9;13(9):2377–91. doi: 10.1111/eva.13030 (PMC7513717; doi:10.1111/eva.13030)
Supplement: Supplementary file 2 — Table S1‐S7 [file EVA-13-2377-s002.xlsx]

## Sheet: TS1-sample sites
Table S1. The geographic, climate and sample informations of sample sites of Q. aquifolioides
Code	Location	Latitude (N)	Longitude (E)	No. samples	bio03	bio09	prec01	prec06
Tibet lineage
LZD	Douyu, Longzi, Tibet	93.02	28.37	10	41.093	0.766667	3	97
GBX	Jiangda, Gongbujiangda, Tibet	93.16	29.92	10	41.6096	-2.46667	2	93
MLJ	Jiage, Milin, Tibet	93.38	29.07	11	42.6667	0.75	1	87
GB	Gongbujiangda, Tibet	93.42	29.88	10	41.3357	-1.35	2	98
MLL	Lilong, Milin, Tibet	93.87	29.12	10	43.424	2.36667	2	112
SJLS	Sejila Mt, Tibet	93.98	29.18	7	43.3806	1.63333	2	115
DZC	Dazhaocun, Tibet	94.12	29.97	10	41.4026	-5.21667	3	113
KDG	Kadinggou, Tibet	94.15	29.73	10	41.4815	-1.18333	2	110
LZA	Linzhi Airport, Tibet	94.34	29.3	10	43.1548	2.16667	2	127
BYZ	Bayizhen, Tibet	94.35	29.67	10	43.1954	1.33333	2	123
LZ	Linzhi, Tibet	94.52	29.55	10	39.8014	-3.41667	3	115
BM	Bomi, Tibet	94.72	29.64	10	38.5598	-8.28333	4	112
LL	Lulang, Tibet	94.77	29.85	10	38.2813	-3.95	2	126
MLP	Paizhen, Milin, Tibet	94.83	29.46	10	38.6012	-1.21667	2	136
BMS	Suotong, Bomi, Tibet	95.21	30.06	10	39.1932	3.15	6	170
BMR	Bomi-Ranwu, Tibet	95.99	29.75	10	38.7529	-1.23333	5	149
BMZ	Zhongba, Bomi, Tibet	96.35	29.62	10	37.7283	-2.61667	5	136
Environmental Range					37.73-43.42	-8.28-3.15	1.00-6.00	97.00-136.00
HDM-WSP lineage
CY	Guyu, Chayu, Tibet	97.19	29.29	10	38.8322	-4.65	8	122
CYX	Xiongjiu, Chayu, Tibet	97.32	28.61	10	41.2138	5.41667	12	256
CBG	Cibagou, Chayu, Tibet	97.46	28.89	10	39.9937	1.95	9	174
MKD	Dengba, mangkang, Tibet	98.18	29.57	10	40.7665	-6.05	4	95
MKR	Rumei, Mangkang, Tibet	98.47	29.72	10	43.7433	-4.9	3	91
MKZ	Zixu, Mangkang, Tibet	98.65	29.43	10	41.5273	-3.3	4	89
DQ	DeQin, Yunnan	98.96	28.44	10	40.4059	-2.35	8	68
BZL	Benzilan, Deqin, yunnan	99.15	28.31	10	37.5163	-1.83333	8	77
DRR	Rilong, Derong, Sichan	99.23	28.86	10	39.4636	-3.15	5	84
DRX	Derong-Xiangcheng, Sichuan	99.41	29.06	10	43.6368	0.0166667	4	94
ZD	Zhongdian, Yunnan	99.64	27.9	10	36.9604	-0.466667	11	85
XCD	Xiangcheng-Derong, Sichuan	99.76	29	10	39.3567	-1.9	3	100
XCR	Ranwu Spa, Xiangcheng, Sichuan	99.84	28.68	10	37.0574	-5.83333	4	94
XG	Pudagang, Xianggelila, Yunnan	99.91	27.8	10	38.3588	-1.83333	9	91
XCW	WuMingMt, Xiangcheng, Sichuan	100.02	29.12	10	42.5773	-7.71667	3	103
LJX	Xionggu, Lijiang, Yunnan	100.03	26.86	10	45.1923	7.6	15	97
LJ	Lijiang ABG, Yunnan	100.19	27	10	39.1404	2.58333	12	96
DCK	Kalong, Daocheng, Sichuan	100.26	28.68	10	41.3978	-3.28333	3	111
LJB	Baisha, Lijiang, Yunnan	100.26	26.94	10	41.4659	4.4	13	97
DCE	Eluo, Daocheng, Sichuan	100.28	28.95	10	42.1251	-5.18333	2	112
YJH	Honglong, Yajiang, Sichuan	100.69	30.15	10	36.3608	-5.61667	6	157
YJX	Yajiang, Sichuan	100.95	30.01	10	40.4341	-0.95	1	131
DFL	Longdeng, Daofu, Sichuan	101.12	30.08	10	40.3555	0.9	1	146
DFY	Yinen, Daofu, Sichuan	101.15	31.44	10	42.536	-3.38333	1	138
RT	Xiaoyili, Rangtang, Sichuan	101.24	31.79	9	42.3817	-4.38333	3	138
DFG	Geer, Daofu, Sichuan	101.3	30.79	8	39.5765	-6.1	3	134
KDD	Zheduo Mt, Kangding, Sichuan	101.42	30.07	6	39.2361	-3.01667	2	142
MEKR	Guanyinqiao, Maerkang, Sichuan	101.46	31.78	7	40.229	-1.4	1	153
DMX	Shade, Kangding, Sichuan	101.5	29.71	10	42.8971	-1.45	3	138
YYP	Pingchuan, Yanquan, Sichuan	101.71	27.53	10	40.113	0.0833333	1	158
KDC	Zhonggu, Kangding, Sichuan	101.89	30.24	10	43.1235	-0.533333	2	156
KDZ	Zheduotang, Kangding, Sichuan	101.9	29.99	10	36.4402	-1.51667	3	161
JCD	Dugang Mt, Jinchuan, Sichuan	102.04	31.48	9	42.9167	2.13333	2	132
JCK	Kasa, Jinchuan, Sichuan	102.06	31.27	10	42.0847	3.7	2	129
MEKD	Dalangjiaogou, Maerkang, Sichuan	102.12	31.91	10	44.1558	0.0333332	3	129
XJX	Xiamozi, Xiaojin, Sichuan	102.39	30.9	10	40.3684	-1.26667	2	146
MEKS	Suomo, Maerkang, Sichuan	102.51	31.86	10	41.4158	-3.3	3	133
XJD	Jiajin Mt, Xiaojin, Sichuan	102.52	30.88	10	41.415	-8.05	3	152
LX	Miyaluo, Lixian, Sichuan	102.82	31.65	10	36.5189	-3.98333	4	129
HS	Ergulu, Heishui, Sichuan	102.93	32.08	10	41.7178	-1.21667	5	124
MX	Zamulin, Maoxian, Sichuan	103.52	31.77	10	35.0566	-2.86667	4	123
WC	Luobozhan, Wenchuan, Sichuan	103.67	31.49	10	38.2664	-0.0833334	8	129
PW	Huangtuliang, Pingwu, Sichuan	104.53	32.46	10	34.9261	4.8	4	105
Environmental Range					34.93-45.19	-8.05-7.60	1.00-15.00	68.00-256.00

## Sheet: TS2-candidate gene
Table S2. The drought-stress candidate genes downloaded from EVOLTREE (http://www.evoltree.eu). Primers were designed by Primer3web. After amplification based on Q. aquifolioides template, polymorphic loci with successful amplification were retained for the following analyses.
Gene	Primer-F	Primer-R	Successfully amplification	Polymorphism	Usability	GenBank accession numbers	Annotation	Discovery Approach
LG0AAC22YP17RM1_01	GTGCCATTATTCCTACTTC	CACCAGCTACACCTAACA	Yes	No	No	—	—	Random choice in oak assembly
WZ0AQPAC8YD08CM1_01	CGTGATTTTGAAACTTGA	AATCAAAGGAGTCTGTCA	No	—	No	—	—	Blast Ortholog search from TAIR DB (A. Thaliana genes) on Oak assembly
CL1035CT1250_01	GTTCACCATGACCCTCAA	GCACATATTATTGCCAGTTCTA	Yes	Yes	Yes	MH001439 - MH001440	cytochrome P450 [Populus trichocarpa] gb|EEF02181.1| cytochrome P450 [Populus trichocarpa]-ref|XP_002316010.1|	Blast Ortholog search from TAIR DB (A. Thaliana genes) on Oak assembly
CL1122CT1352_04	TGTAACCCATCCTCATCC	TCCCTGCAAATAATAGAC	No	—	No	—	—	Random choice in oak assembly
CL1507CT1788_02	ATCTAGGGCAGTACGAAG	AAATGTTCCGAAGTGAAG	No	—	No	—	—	Random choice in oak assembly
CL1569CT1859_02	CCATCACCAAAGTCTAGA	TATTATGCAGGTCGTTTA	No	—	No	—	—	Blast Ortholog search from TAIR DB (A. Thaliana genes) on Oak assembly
CL1622CT1917	ATGGCTACTGTGGTTGGG	CTGGCTTGTTTGGGATAA	No	—	No	—	—	Random choice in oak assembly
CL1665CT1964_03+02	CTGATGCTCCTAAACGAA	TCCACTGCCAACCACAAC	No	—	No	—	—	Random choice in oak assembly
CL166CT216	TCGCAGAGGGCTGACATT	CTCGCATGATCGCTGACG	No	—	No	—	—	Blast Ortholog search from TAIR DB (A. Thaliana genes) on Oak assembly
CL1773CT11364	CTTTGGTTTGGGTTTACT	CAGCCACCTATCTTTCAT	No	—	No	—	—	Expression studies-cDNA-AFLP
CL1955CT2274_03	CCAACCTGAATCACCACCTA	AGCCAGCAATGGAAGTCCTA	No	—	No	—	—	Random choice in oak assembly
CL2087CT2418_01	CAAATTCCTTGGATAAAG	TGAGTCAACATACCGAAA	No	—	No	—	—	Expression studies-cDNA-AFLP
CL2172CT2508	CCGAATCCGATAACAAAG	TGCTCATCCGAGAAGAAA	No	—	No	—	—	Blast Ortholog search from TAIR DB (A. Thaliana genes) on Oak assembly
CL2221CT2563_02	CATCTGTGGACCCATCAAA	TCATCAACTCGGCGAACC	No	—	No	—	—	Random choice in oak assembly
CL2272CT2621	AGCAGGTCTCAACACTCT	TTCACCCTCACTATTTCA	No	—	No	—	—	Blast Ortholog search from TAIR DB (A. Thaliana genes) on Oak assembly
CL233CT301_02	ACCGAAGGGTGGTTTATC	AAGCTCCTCTATCATTTGCA	No	—	No	—	—	Blast Ortholog search from TAIR DB (A. Thaliana genes) on Oak assembly
CL2364CT2727_02+03+04	TTTTGATACAAGACTAGCCTCT	AGGACCTCCAACATACCC	Yes	Yes	Yes	MH061101 - MH061103	UDP-glucose 6-dehydrogenase, putative [Ricinus communis] gb|EEF47792.1| UDP-glucose 6-dehydrogenase, putative [Ricinus communis]-ref|XP_002514686.1|	Blast Ortholog search from TAIR DB (A. Thaliana genes) on Oak assembly
CL2366CT2729_02	TCTATGGCATATTTGCTTC	TTGGATTTGTAGGTGGTT	No	—	No	—	—	Random choice in oak assembly
CL2436CT2804_02+03	ACTTCAAATGGCACAGCA	AACGCCCTTGGAGAAACT	Yes	Yes	Yes	MH061104 - MH061105	hexose transporter 1 [Hevea brasiliensis]emb|CAR92125.1| putative hexose transporter protein [Hevea brasiliensis]-emb|CAN87006.1|	A priori Fst scan in oak assembly
CL248CT320_02	GTAGGACACCTTCACCCAT	CAGCCTCAGAACCAAATC	Yes	Yes	Yes	MH061106 - MH061107	9-cis-epoxycarotenoid dioxygenase [Castanea mollissima]-gb|ABO69703.1|	Blast Ortholog search from TAIR DB (A. Thaliana genes) on Oak assembly
CL2540CT2914_01+02	GATTCGGAACGAGTTGGA	ACAGTGGCAGTGAGACCC	No	—	No	—	—	Blast Ortholog search from TAIR DB (A. Thaliana genes) on Oak assembly
CL2540CT2914_04	AGACTCATTCCACTCTTGTC	GAAGGTGTTGATCGTTTT	No	—	No	—	—	Blast Ortholog search from TAIR DB (A. Thaliana genes) on Oak assembly
CL2685CT3074	GCGACGGTGTTGTTACTG	ACTATGGCCTTGGAAGCT	No	—	No	—	—	Blast Ortholog search from TAIR DB (A. Thaliana genes) on Oak assembly
CL273CT351_04	TTGCTAATGGCGGGAAGA	CCCTGCATTGACGACCAG	No	—	No	—	—	Random choice in oak assembly
CL2989CT3402	GGAATAAATCCACCAACAC	CAGGCGTAAACGAAGTAAG	No	—	No	—	—	Expression studies-cDNA-AFLP
CL3075CT3496	TGTCTGGGTGCAAAGTAG	ATTGTCTGGATGATGGGT	Yes	Yes	Yes	MH061108 - MH061111	zinc finger protein, putative [Ricinus communis] gb|EEF32736.1| zinc finger protein, putative [Ricinus communis]-ref|XP_002529649.1|	Blast Ortholog search from TAIR DB (A. Thaliana genes) on Oak assembly
CL310CT396_01	ACCTGGTAACACGTTCAA	TTTCCCTGTATTCCCTCT	No	—	No	—	—	Blast Ortholog search from TAIR DB (A. Thaliana genes) on Oak assembly
CL3460CT3925_02	CTCGTGGTGTTAGGTCAG	ACATCAGGCATGGAAGAT	Yes	Yes	Yes	MH061112 - MH061114	aspartic proteinase [Sonneratia alba] gb|ACS68724.1| aspartic proteinase [Sonneratia alba]-gb|ACS68654.1|	A priori Fst scan in oak assembly
CL3460CT3925_03	AAGTTTAAGACCGAGGCC	CATTAGCGGATTTATTGCT	No	—	No	—	—	A priori Fst scan in oak assembly
CL353CT444_02	ACTGGGTTTAAGGGAGGT	TACAAGCATCAAGGCAGA	Yes	Yes	Yes	MH061115 - MH061116	proton gradient regulation 5 [Cucumis melo] gb|ABY56101.1| proton gradient regulation 5 [Cucumis sativus]-gb|ABY56089.1|	Random choice in oak assembly
CL3546CT4016	GAGCCCAATAAGAAGTCAA	CCATGTCATCTCCACCAT	Yes	Yes	Yes	MH061117 - MH061118	CBF/DREB1 transcription factor 2 [Betula pendula]-gb|ABP98988.1|	Blast Ortholog search from TAIR DB (A. Thaliana genes) on Oak assembly
CL3629CT4107_01	AAAGTTAAGTTGTCGGTGAA	GTTGAAGTGGCAGATTGT	No	—	No	—	—	Blast Ortholog search from TAIR DB (A. Thaliana genes) on Oak assembly
CL3643CT4126_01	TTTTCAAGGACAGCAACT	CCTCTAAAACCAGGACATA	No	—	No	—	—	Expression studies-cDNA-AFLP
CL3681CT4164_01	TGCTCCTTGTTGCTACATTA	TGCCCAAGACATACTTCGTT	No	—	No	—	—	Blast Ortholog search from TAIR DB (A. Thaliana genes) on Oak assembly
CL3828CT4328	CCGAGTAAAGCGAAAGCC	CGACGAAACCGAAGGAAG	Yes	Yes	Yes	MH061119 - MH061121	Xylem serine proteinase 1 precursor, putative [Ricinus communis] gb|EEF46268.1| Xylem serine proteinase 1 precursor, putative [Ricinus communis]-ref|XP_002516266.1|	Blast Ortholog search from TAIR DB (A. Thaliana genes) on Oak assembly
CL3845CT4345	AGTAGTTTCCATGACCTT	TATTCGATGATACCTCTT	No	—	No	—	—	Expression studies-cDNA-AFLP
CL3925CT4429_03	AAAGGGGCAAGAAGAAGC	GAACCACAAATTTACCGT	Yes	Yes	Yes	MH061122 - MH061123	glucose-6-phosphate dehydrogenase [Pisum sativum]-gb|ABI97284.1|	Blast Ortholog search from TAIR DB (A. Thaliana genes) on Oak assembly
CL400CT508_02	CACCCTTCATCATCACCA	GATTCCTATTAGGCTTCCT	Yes	Yes	Yes	MH061124 - MH061125	fiddlehead-like protein [Gossypium hirsutum]-gb|AAL67993.1|	Blast Ortholog search from TAIR DB (A. Thaliana genes) on Oak assembly
CL4053CT4574_01	ACTATGCGGGTGCGTTGG	CAGCCTGAAGGAGTTGATGTAA	Yes	Yes	Yes	MH061126 - MH061128	amino acid permease [Populus trichocarpa] gb|EEE80402.1| amino acid permease [Populus trichocarpa]-ref|XP_002301129.1|	Blast Ortholog search from TAIR DB (A. Thaliana genes) on Oak assembly
CL4053CT4574_03	TCGGCTACACTATCACTG	GTCCTCCACCTTCATTTT	Yes	Yes	Yes	MH061129 - MH061131	AAP6 (AMINO ACID PERMEASE 6); acidic amino acid transmembrane transporter/ amino acid transmembrane transporter/ neutral amino acid transmembrane transporter [Arabidopsis thaliana]emb|CAA65051.1| amino acid permease 6 [Arabidopsis thaliana]dbj|BAA97227.1| amino acid permease 6 [Arabidopsis thaliana]dbj|BAF00980.1| amino acid permease 6 [Arabidopsis thaliana]-ref|NP_199774.1|	Blast Ortholog search from TAIR DB (A. Thaliana genes) on Oak assembly
CL4059CT4582_01	TTTGTGAGCCAGTGCTGC	GAGACTGCGATTCGACCA	Yes	Yes	Yes	MH061132 - MH061134	o-methyltransferase, putative [Ricinus communis] gb|EEF42840.1| o-methyltransferase, putative [Ricinus communis]-ref|XP_002519426.1|	Blast Ortholog search from TAIR DB (A. Thaliana genes) on Oak assembly
CL4155CT4694_02	TGTTGGTGTAGCCTCTTT	GACCCTGAGAAGTTTGAC	No	—	No	—	—	Blast Ortholog search from TAIR DB (A. Thaliana genes) on Oak assembly
CL419CT532_02	TGAAGTCAAGGACCACAT	TCAAGTACCACGAAGGAG	Yes	No	No	—	—	SSR development
CL4348CT4896_01	TTAAACATACCAAACTACAC	TCAATACAGGCAAAGAGC	No	—	No	—	—	Blast Ortholog search from TAIR DB (A. Thaliana genes) on Oak assembly
CL4642CT5216	CATCTCACCTGGACGACA	ACTCTTTCACTGCCTAAAC	Yes	Yes	Yes	MH061135 - MH061138	NAC domain protein NAC4 [Gossypium hirsutum] gb|ACI15350.1| NAC domain protein NAC4 [Gossypium hirsutum]-gb|ACI15345.1|	Blast Ortholog search from TAIR DB (A. Thaliana genes) on Oak assembly
CL4747CT5337_03	CAAGTTTAAGGAGTTTGGCTAG	ATGCGGTGGTTTGTCTGG	No	—	No	—	—	Expression studies-cDNA-AFLP
CL4892CT5492	CACTCCCTGCTGACCTAA	ATCCTCAACAGCCATTCC	Yes	Yes	Yes	MH151806 - MH151807	lipoxygenase [Citrus jambhiri]-dbj|BAB84352.1|	Blast Ortholog search from TAIR DB (A. Thaliana genes) on Oak assembly
CL4935CT5538_01	CTCCGAGCAATGAGTGAC	CTTCTGAGTAAACCGAAAT	No	—	No	—	—	Blast Ortholog search from TAIR DB (A. Thaliana genes) on Oak assembly
CL5145CT5765_02	TTGGCAGCAGATAGCAGA	TGGCGACTTTGAAGGTTT	No	—	No	—	—	Blast Ortholog search from TAIR DB (A. Thaliana genes) on Oak assembly
CL5145CT5765_03	CAGAACCTGTCCTCCAAG	TCACCAAAGAAGAAGTCAT	Yes	No	No	—	—	Blast Ortholog search from TAIR DB (A. Thaliana genes) on Oak assembly
CL5296CT5939_02	TGATGATGGGTTATGGTT	GCAAAAGTGTCACAAGGAT	Yes	Yes	Yes	MH061139 - MH061143	AMP dependent CoA ligase, putative [Ricinus communis] gb|EEF38638.1| AMP dependent CoA ligase, putative [Ricinus communis]-ref|XP_002523698.1|	Random choice in oak assembly
CL5359CT11480	CCTGTCCCTCAATGTAAG	GTCTGTAACCATGCCAAC	Yes	Yes	Yes	MH210611 - MH210612	glutathione S-transferase [Vitis vinifera]-gb|ABK81651.1|	Blast Ortholog search from TAIR DB (A. Thaliana genes) on Oak assembly
CL5405CT6056_03	TCTTCCATGATACCACAT	TCAACTTTCTTACACCCA	No	—	No	—	—	Expression studies-cDNA-AFLP
CL5617CT6296_02	ACGGATGCAGTTGGTAAC	TCCAAACCTGAAGCAAAG	Yes	Yes	Yes	MH136995 - MH136997	amino acid binding protein, putative [Ricinus communis] gb|EEF51019.1| amino acid binding protein, putative [Ricinus communis]-ref|XP_002509632.1|	Random choice in oak assembly
CL568CT709_01	ACGGATGCAGTTGGTAAC	TCCAAACCTGAAGCAAAG	Yes	Yes	Yes	MH151808 - MH151809	flavonoid 3-hydroxylase, putative [Ricinus communis] gb|EEF46438.1| flavonoid 3-hydroxylase, putative [Ricinus communis]-ref|XP_002516018.1|	Blast Ortholog search from Populus drought stress candidates on Oak assembly
CL5719CT6408_02	TGCCCTGAAATCCATAAT	GCTTCTCCGAGACTGTTG	Yes	Yes	Yes	MH194560 - MH194561	indole-3-acetic acid 14 transcription factor like [Malus prunifolia]-ref|XP_002517023.1|	Blast Ortholog search from TAIR DB (A. Thaliana genes) on Oak assembly
CL5734CT6423_01	GAGGCTTGCCACTCACTC	TGGGCTTCCAACCACATCA	Yes	Yes	Yes	MH151810 - MH151812	calcium dependent protein kinase-gb|AAC49405.1|	Blast Ortholog search from TAIR DB (A. Thaliana genes) on Oak assembly
CL5737CT6427_03	GGAAACAGGGAACTAACC	CTCTGGCTCTTTTGGATA	No	—	No	—	—	Blast Ortholog search from Populus drought stress candidates on Oak assembly
CL57CT73_03	AAACCAGAAGAGCAACAT	TGCCTTTTCTATCATACCT	Yes	Yes	Yes	MH210613 - MH210614	cellulose synthase [Populus trichocarpa] gb|EEE81442.1| cellulose synthase [Populus trichocarpa]-ref|XP_002302169.1|	Blast Ortholog search from TAIR DB (A. Thaliana genes) on Oak assembly
CL586CT732_04	TCTGATGATGAGCGTTAC	TAATCCCATTCATTCTCC	No	—	No	—	—	SSR development
CL5874CT11506_03	GCCAACTCTTGTATTGTAG	CATGAATGAAGCCATCTC	No	—	No	—	—	Random choice in oak assembly
CL5938CT6651_01	GTGAAAATGATAGTCCAAAAC	ACCAAAGGATAGGGGTAG	No	—	No	—	—	Expression studies-cDNA-AFLP
CL5992CT11509_01	CAATAAAGAAACTGAGGGTT	ATTGAAATGTTGCTGCTC	No	—	No	—	—	Random choice in oak assembly
CL6004CT6724_02	GCAGTCCATGACTTGGGATA	GAGCCTTTGTTGAGATTGTG	Yes	Yes	Yes	MH151813 - MH151815	multicopper oxidase, putative [Ricinus communis] gb|EEF33963.1| multicopper oxidase, putative [Ricinus communis]-ref|XP_002528421.1|	Expression studies-cDNA-AFLP
CL6042CT6765_01	ACCACCTTCCGAGACAAA	AGTGACCACAGGCACAAT	No	—	No	—	—	Blast Ortholog search from TAIR DB (A. Thaliana genes) on Oak assembly
CL6080CT11513_03	TTCAAAGGGAAGGAAATG	CAACAGAAAAGTTAAAATCCAT	No	—	No	—	—	Random choice in oak assembly
CL6105CT6839_01	CATGGTCACATGCAAAAG	GTTACACTGGGGTAAAAT	No	—	No	—	—	Blast Ortholog search from TAIR DB (A. Thaliana genes) on Oak assembly
CL6218CT6962_02	ACCCTTGGTGTCTTTCAT	AGCATAGGCTTCTTCTCC	No	—	No	—	—	Expression studies-cDNA-AFLP
CL6341CT7092_01	ACAACAACCTCACCGACAC	TTCCGAAGCCTTTACACT	No	—	No	—	—	A priori Fst scan in oak assembly
CL6368CT7123_01	GAGGAAGGTGAAGGGAGA	GCCAGCCAAGGTAACAAA	Yes	Yes	Yes	MH151816 - MH151819	IBR10 (INDOLE-3-BUTYRIC ACID RESPONSE 10); catalytic/ dodecenoyl-CoA delta-isomerase [Arabidopsis thaliana] gb|AAK55721.1|AF380640_1 AT4g14430/dl3255c [Arabidopsis thaliana]emb|CAB10222.1| carnitine racemase like protein [Arabidopsis thaliana]emb|CAB78485.1| carnitine racemase like protein [Arabidopsis thaliana] gb|AAL06979.1| AT4g14430/dl3255c [Arabidopsis thaliana]dbj|BAF01291.1| carnitine race…	Blast Ortholog search from TAIR DB (A. Thaliana genes) on Oak assembly
CL63CT84_03	TGGTCCTAAGGGTAAAAG	CCCAACTGGAATGTCAAG	No	—	No	—	—	Random choice in oak assembly
CL6448CT7211_04	TTCAGATGCTGACCCAGAT	AAGGTCGATCATCATTGTAAAG	Yes	Yes	Yes	MH210615 - MH210616	methionine-tRNA synthetase, putative [Ricinus communis] gb|EEF44189.1| methionine-tRNA synthetase, putative [Ricinus communis]-ref|XP_002518056.1|	Random choice in oak assembly
CL6464CT7230_01	GAGGCTGGGAACAAGTAT	ATCACAGAAAACAATGGG	No	—	No	—	—	Random choice in oak assembly
CL651CT809_03	CCACCCTGCATAATAACT	TATTGCTTGCCTGACTTT	No	—	No	—	—	Random choice in oak assembly
CL6527CT7299_03	CATCTAAGCAACCAGGAG	TTCAGCAGGAAAGAAACC	No	—	No	—	—	Blast Ortholog search from TAIR DB (A. Thaliana genes) on Oak assembly
CL6579CT7355_02	GGAGCTTGGAAAYCAAAT	TAGCGKGTGTCAAARAGGT	No	—	No	—	—	Random choice in oak assembly
CL663CT822_02	GAGTTGTCAAGCCTTTGG	GTGGTTGGCTCAGGTTAT	Yes	Yes	Yes	MH210617 - MH210619	laccase, putative [Ricinus communis] gb|EEF37634.1| laccase, putative [Ricinus communis]-ref|XP_002524791.1|	Expression studies-cDNA-AFLP
CL673CT835_02	AAGTAAAGATGGCAACAAG	CAAATAAACATGCAACCTG	No	—	No	—	—	Blast Ortholog search from TAIR DB (A. Thaliana genes) on Oak assembly
CL6811CT7609_01	CATCTAAGTAAGGGTGAGC	AGAGGCCAGAGTAGTGAA	Yes	Yes	Yes	MH151820 - MH151822	mitotic control protein dis3, putative [Ricinus communis] gb|EEF40725.1| mitotic control protein dis3, putative [Ricinus communis]-ref|XP_002521738.1|	Expression studies-cDNA-AFLP
CL6990CT7804_02	TGGAAAAGGACATGGTCG	AGGCTGGCTTACTAGAGC	No	—	No	—	—	Blast Ortholog search from TAIR DB (A. Thaliana genes) on Oak assembly
CL7021CT7837_01	TGGACTGCTGAGGAGGTT	TATTTGGTCGCGGTAATT	Yes	Yes	Yes	MH136998 - MH136999	abscisic acid responsive elements-binding protein 2 [Populus trichocarpa] gb|ABN58426.1| abscisic acid responsive elements-binding protein 2 [Populus trichocarpa]-gb|ABN58425.1|	Blast Ortholog search from TAIR DB (A. Thaliana genes) on Oak assembly
CL7094CT7919	GACCTGCTTCTTACACGA	GTCTGCCACTGGACATCA	Yes	Yes	Yes	MH137000 - MH137003	Eukaryotic initiation factor-5 [Zea mays]sp|P55876|IF5_MAIZE RecName: Full=Eukaryotic translation initiation factor 5; Short=eIF-5emb|CAA67868.1| Eukaryotic initiation factor-5 [Zea mays]-ref|NP_001105478.1|	Blast Ortholog search from TAIR DB (A. Thaliana genes) on Oak assembly
CL7115CT7941	ACTCCCTGACATTTACATTC	ACGCTGGTGACTAATCCT	Yes	Yes	Yes	MH137004 - MH137007	4-coumarate:coA ligase 2 [Rubus idaeus]-gb|AAF91309.1|AF239686_1	Blast Ortholog search from Populus drought stress candidates on Oak assembly
CL7195CT8034_03	TGCACTCGAAATCCTCAC	TGCCAGCATCAAACTCTT	Yes	Yes	Yes	MH137008 - MH137010	white-brown-complex ABC transporter family [Populus trichocarpa] gb|EEE88039.1| white-brown-complex ABC transporter family [Populus trichocarpa]-ref|XP_002314084.1|	Blast Ortholog search from TAIR DB (A. Thaliana genes) on Oak assembly
CL7197CT8036	CACGACTGGATGGCTAAT	AACTTGGAGGCTTTCTTT	No	—	No	—	—	Blast Ortholog search from TAIR DB (A. Thaliana genes) on Oak assembly
CL7263CT8111_01	GTATGTGCCCTGGGTTTA	CACTTGGTCGTGGTCTTA	No	—	No	—	—	Blast Ortholog search from TAIR DB (A. Thaliana genes) on Oak assembly
CL7424CT8284_01	GCACAGAGTTCAAGGACA	CAATGAATGGTTGGGTTT	No	—	No	—	—	Blast Ortholog search from TAIR DB (A. Thaliana genes) on Oak assembly
CL7464CT8327_01	TACAGGACAGGCACGATG	CAGTTGAGTGAACGAAAT	No	—	No	—	—	Expression studies-cDNA-AFLP
CL7466CT8329_01	TGTGACAGGAAAGCCCATA	CTGCCAGTTCTTTCTTTATGC	Yes	Yes	Yes	MH210620 - MH210624	GDH2 [Actinidia chinensis]-gb|ABR45724.1|	Blast Ortholog search from TAIR DB (A. Thaliana genes) on Oak assembly
CL7490CT8358_01	ATGGCTAATAATTTGGAG	GGAACATTCATAACTTGGA	No	—	No	—	—	Random choice in oak assembly
CL7529CT8401	TGGGATGGGTTGTAGTGC	CCAAAGGCTACTGGCTGA	Yes	Yes	Yes	MH137011 - MH137013	beta-ketoacyl-coa synthase family protein [Populus trichocarpa] gb|EEE87410.1| beta-ketoacyl-coa synthase family protein [Populus trichocarpa]-ref|XP_002313455.1|	Blast Ortholog search from TAIR DB (A. Thaliana genes) on Oak assembly
CL7749CT8647_02	ACCATCCGTTCATCTGGA	TGTGCTGCCCTATCTTCG	No	—	No	—	—	Random choice in oak assembly
CL7786CT8686_02	CCTACTGGTGGTGGAATC	CCAAGATATTGTCGTGCC	Yes	Yes	Yes	MH210625 - MH210626	PS60 [Nicotiana tabacum]-emb|CAA65634.1|	Blast Ortholog search from TAIR DB (A. Thaliana genes) on Oak assembly
CL7837CT11561_01	GCTTAACTTTGAATCGTGG	TTGCAGCTACTCTAATACTTGTC	Yes	Yes	Yes	MH194562 - MH194564	Density-regulated protein, putative [Ricinus communis] gb|EEF48071.1| Density-regulated protein, putative [Ricinus communis]-	Expression studies-cDNA-AFLP
CL801CT987	TTCTGGGCTTGCTTGTGCT	TCCGCAGTCTTCAATACCTTC	Yes	Yes	Yes	MH151823 - MH151826	protease inhibitor/seed storage/lipid transfer protein (LTP) family protein [Arabidopsis thaliana]ref|NP_850700.1| protease inhibitor/seed storage/lipid transfer protein (LTP) family protein [Arabidopsis thaliana]emb|CAB88360.1| putative protein [Arabidopsis thaliana] gb|AAO00805.1| putative protein [Arabidopsis thaliana] gb|AAP21327.1| At3g53980 [Arabidopsis thaliana]-ref|NP_190966.1|	Blast Ortholog search from Populus drought stress candidates on Oak assembly
CL8129CT9051_02	TAGCATTCACTGCCACCAT	CACTAGCCTCGACACTCAT	Yes	Yes	Yes	MH151827 - MH151830	glucose-methanol-choline (gmc) oxidoreductase, putative [Ricinus communis] gb|EEF34970.1| glucose-methanol-choline (gmc) oxidoreductase, putative [Ricinus communis]-ref|XP_002527404.1|	Blast Ortholog search from TAIR DB (A. Thaliana genes) on Oak assembly
CL8129CT9051_04	TGTGGTATGAATTGAGCTA	AATGAGAACAGTGATGGAT	No	—	No	—	—	Blast Ortholog search from TAIR DB (A. Thaliana genes) on Oak assembly
CL8146CT9070_02	TTGGACTCCGATGGGTAT	CTCAAGTTTGGGTCTTTATT	No	—	No	—	—	Blast Ortholog search from TAIR DB (A. Thaliana genes) on Oak assembly
CL8217CT9149_02	TAAGCAGCAAGAGGAAAT	TAGCGATTGAAGCATAGTGA	No	—	No	—	—	Blast Ortholog search from TAIR DB (A. Thaliana genes) on Oak assembly
CL8231CT9164_01	CCATGACTCCAGGTGGTAC	CGTTCATCTCAGACATTCG	Yes	Yes	Yes	MH151831 - MH151832	PREDICTED: similar to ring domain containing protein isoform 2 [Vitis vinifera]ref|XP_002272107.1| PREDICTED: similar to ring domain containing protein isoform 1 [Vitis vinifera]-ref|XP_002272136.1|	Blast Ortholog search from TAIR DB (A. Thaliana genes) on Oak assembly
CL8361CT9305_01	ATTGCACTTTCTTCCTTA	AACTTCACAGCATTACCA	No	—	No	—	—	Blast Ortholog search from TAIR DB (A. Thaliana genes) on Oak assembly
CL8429CT11627_03	TCTTGAACGGAGAAGTGG	TCCCATACTCAGCACCAG	Yes	Yes	Yes	MH194565 - MH194566	aconitase-iron regulated protein 1 [Citrus limon]-gb|AAC26045.1|	Expression studies-cDNA-AFLP
CL8437CT9437_01	TGTGGCACTGTTGTAAGA	GCTACTTGAAACCCTTTG	Yes	Yes	Yes	MH210627 - MH210628	4-coumarate-CoA ligase [Lactuca sativa]-dbj|BAE20401.1|	Blast Ortholog search from Populus drought stress candidates on Oak assembly
CL8450CT11779_02	AGGGATGCTAAGATGGAC	ACCTTCGTAGACCTGGAT	Yes	Yes	Yes	MH137014 - MH137016	heat shock protein 70-3 [Nicotiana tabacum]-gb|AAR17080.1|	Expression studies-cDNA-AFLP
CL8450CT11823_02	GGCAGGTTACTACATTCCAG	CTAGGTGCAGTGAGTCCAAA	Yes	Yes	Yes	MH137017 - MH137018	cytochrome P450 monooxygenase CYP84A16 [Glycine max]-gb|ABC68398.1|	Blast Ortholog search from Populus drought stress candidates on Oak assembly
CL8450CT11852_04	GCACAACAACAAAGCATT	TGGTAGTCCCAGAAATCC	No	—	No	—	—	Random choice in oak assembly
CL8450CT11858	TGGGTCTTAGAAGCACTG	ACTCTTATTGGCGTATCA	No	—	No	—	—	A priori Fst scan in oak assembly
CL8450CT11862_10	CCAGCTCCAATAGCGTAT	AATCCAAGAATTTCACCTC	Yes	No	No	—	—	Blast Ortholog search from TAIR DB (A. Thaliana genes) on Oak assembly
CL8458CT11876	TCCACCTCTATTCGCTCAG	CAAAGGGCACGGTCTATT	Yes	Yes	Yes	MH137019 - MH137020	glycosyltransferase family GT8 [Populus trichocarpa] gb|EEE73649.1| glycosyltransferase family GT8 [Populus trichocarpa]-ref|XP_002326899.1|	Blast Ortholog search from Populus drought stress candidates on Oak assembly
CL8461CT12055_01+02	CATCCCAACGGGTTCATT	TGCCATAGGCGTGATTTA	No	—	No	—	—	A priori Fst scan in oak assembly
CL8461CT12055_04	ACTTCTTCTTTCCCTTCT	TCAGTCTGGCTCTTGTAC	No	—	No	—	—	A priori Fst scan in oak assembly
CL8461CT12059_01	TTCCCGAGTCATCATAGA	AGCTTCTCAAGCCCAAAG	No	—	No	—	—	Random choice in oak assembly
CL8461CT12073_02	AACAGCAGAAGTTGGGTA	CTTACGATTGGTGGAAGG	Yes	Yes	Yes	MH151833 - MH151835	aspartic proteinase [Theobroma cacao]-emb|CAC86003.1|	Random choice in oak assembly
CL8461CT12075_03	CAATCTCCAATGCCTTCA	TCTGCCTACTTGTTCCACTC	No	—	No	—	—	Expression studies-cDNA-AFLP
CL8461CT12096_03	GATTGGCTCGATATGCTAT	CAACCTTTGGTGCTTCTG	No	—	No	—	—	Blast Ortholog search from TAIR DB (A. Thaliana genes) on Oak assembly
CL8461CT12097_01+02	TACAATACAGCGTTCCCTA	GCCTACCGTTGATCCTCT	No	—	No	—	—	A priori Fst scan in oak assembly
CL8461CT12100_01	GAGGAGGTTTAGGTTGCC	GCAGTGAGCCTCTTACAT	No	—	No	—	—	A priori Fst scan in oak assembly
CL8464CT12114_01	AGAGGGCACGAACACCAC	CAGGACCTTTGTAACCAT	Yes	Yes	Yes	MH210629 - MH210631	glutaredoxin [Triticum aestivum]-gb|AAP80853.1|	A priori Fst scan in oak assembly
CL8519CT12174_02	AAAACAGGGCAAGTAGAAT	GTACTGGGTTGAGCGTCTA	Yes	Yes	Yes	MH151836 - MH151838	small heat-shock protein, putative [Ricinus communis] gb|EEF36490.1| small heat-shock protein, putative [Ricinus communis]-ref|XP_002525886.1|	Random choice in oak assembly
CL8521CT9806_02	ATTAACCCTCAAACCATG	CTCAGGTGCTTTCCAGTC	Yes	Yes	Yes	MH210632 - MH210636	26S proteasome non-ATPase regulatory subunit, putative [Ricinus communis] gb|EEF52440.1| 26S proteasome non-ATPase regulatory subunit, putative [Ricinus communis]-ref|XP_002510253.1|	Random choice in oak assembly
CL8560CT12206_04	TATGAAGGCTCAAGCACTG	CCAATTTAAGCATTCTGTGA	No	—	No	—	—	Blast Ortholog search from TAIR DB (A. Thaliana genes) on Oak assembly
CL8593CT9910_03	TGTTTCTCCGCCACTTAT	TACGGCAACGAGGATTAG	No	—	No	—	—	A priori Fst scan in oak assembly
CL8635CT9980_03	TTTCCAGCTGCTGCTGAG	CCGAGGTAATTGAAGGTG	Yes	No	No	—	—	A priori Fst scan in oak assembly
CL8709CT12308	ATGGGAACTACCACAACC	CTAACAAGGCCAAAGCAA	No	—	No	—	—	Blast Ortholog search from TAIR DB (A. Thaliana genes) on Oak assembly
CL8754CT10139_03	GGCTCGGTGTATTCAAGG	GCTCATGGGAAAGCTCAA	No	—	No	—	—	A priori Fst scan in oak assembly
CL8757CT10142_02	GACTGCGGAGTTGTTATT	TTTACACTGGCATTGAGA	No	—	No	—	—	Random choice in oak assembly
CL8788CT12334_03	AAACACTGCTCTTGTAAGGGAC	CTACAGGGCTGGGATTGC	Yes	Yes	Yes	MH151839 - MH151840	plasma membrane major intrinsic protein [Salicornia bigelovii]-gb|ABE03629.1|	Blast Ortholog search from TAIR DB (A. Thaliana genes) on Oak assembly
CL8826CT10236_03	GACCTTTATGTGAGTCCT	CAGACATTCTCCTTACTTT	No	—	No	—	—	Expression studies
CL8846CT12357_04	TAGATCCATTGATGGTGGGG	TCGGGACAACAACATAGACAGT	Yes	Yes	Yes	MH137021 - MH137022	phospholipase D alpha [Gossypium raimondii] gb|ACG70839.1| phospholipase D alpha [Gossypium raimondii]-gb|ACG63795.1|	Blast Ortholog search from TAIR DB (A. Thaliana genes) on Oak assembly
CL8863CT10284_03	ATAGATGGTGCGAACTCC	GTCCACCTTATCCTGAAA	No	—	No	—	—	Blast Ortholog search from TAIR DB (A. Thaliana genes) on Oak assembly
CL8877CT10305_02	AACCCTGTACCGTCCTTT	GACTGGTCAACTTGTGGC	No	—	No	—	—	Random choice in oak assembly
CL8918CT10353_01	ATCTAGTGCGAGTTCGTTCA	ACAATTTTGGCTGCCTTG	Yes	Yes	Yes	MH137023 - MH137024	stress-associated protein 1 [Solanum pennellii]-gb|ACM68451.1|	Random choice in oak assembly
CL905CT1105_01	GAAACCCAGACCAGCAAG	GACCGAACCTAAGACCTAAA	No	—	No	—	—	A priori Fst scan in oak assembly
CL9148CT12450	GCTGTAGGGCGTGCTGAA	CAAGGGTAGTCCTTACTGGATG	Yes	Yes	Yes	MH210637 - MH210638	mitogen-activated kinase kinase kinase alpha [Lotus japonicus]-dbj|BAD12492.1|	Blast Ortholog search from TAIR DB (A. Thaliana genes) on Oak assembly
CL9380CT10901_01	TAACTGGACCCACTGATG	TCACTAATCCTCTTAATCCC	No	—	No	—	—	Blast Ortholog search from TAIR DB (A. Thaliana genes) on Oak assembly
CL9388CT12498	TATTCACTTGTGGGGTTA	AAAAGCAGTTCTGTTTCA	No	—	No	—	—	Blast Ortholog search from TAIR DB (A. Thaliana genes) on Oak assembly
CL9629CT11162	ATAGTGAGGCCGAAGAAA	ACAGAACCAGGCGATACA	Yes	Yes	Yes	MH151841 - MH151842	phosphoprotein phosphatase, putative [Ricinus communis] gb|EEF43629.1| phosphoprotein phosphatase, putative [Ricinus communis]-ref|XP_002518704.1|	Expression studies-cDNA-AFLP
CL9645CT11179_01	CTTGTAGAAAGGGCAGAA	AAGCAACCCAATAATCAC	No	—	No	—	—	Blast Ortholog search from TAIR DB (A. Thaliana genes) on Oak assembly
CL9715CT12653_01	AGTTCCCACTCTGATGAT	AGGTAGACCGTGCCTGAA	No	—	No	—	—	Blast Ortholog search from TAIR DB (A. Thaliana genes) on Oak assembly
CL9715CT12691_03	GGCTCAGCCACCCATAAT	GACCTGGTTTCCCATCAA	No	—	No	—	—	Blast Ortholog search from TAIR DB (A. Thaliana genes) on Oak assembly
CL9715CT12709_02+03	TCCATTGACCCAGGTTTCAC	TTGTTCCATCAGCACCCTCT	No	—	No	—	—	A priori Fst scan in oak assembly
CL9715CT12757_02	AATCCTTCCTTAGGCTCT	CTGTTGATGCTGGTTATG	Yes	Yes	Yes	MH137025 - MH137026	r2r3-myb transcription factor, putative [Ricinus communis] gb|EEF47152.1| r2r3-myb transcription factor, putative [Ricinus communis]-ref|XP_002515168.1|	Blast Ortholog search from TAIR DB (A. Thaliana genes) on Oak assembly
CL9715CT13130	GTGAAACCTCCGTCTATC	AAACCACCAAGGCTGAAT	Yes	Yes	Yes	MH151843 - MH151845	short chain alcohol dehydrogenase, putative [Ricinus communis] gb|EEF38585.1| short chain alcohol dehydrogenase, putative [Ricinus communis]-ref|XP_002523859.1|	Blast Ortholog search from TAIR DB (A. Thaliana genes) on Oak assembly
CL9715CT13555_03	ACAATGTTTGACCTCCCT	CTCAACCTGCCAAGAAAG	No	—	No	—	—	Blast Ortholog search from TAIR DB (A. Thaliana genes) on Oak assembly
CL9715CT13837	TGCGGGTAAGTGGTGGAG	CCATTGTGGATTGCGTCA	Yes	Yes	Yes	MH210639 - MH210640	pyruvate decarboxylase, putative [Ricinus communis] gb|EEF31884.1| pyruvate decarboxylase, putative [Ricinus communis]-ref|XP_002530500.1|	Blast Ortholog search from TAIR DB (A. Thaliana genes) on Oak assembly
CL9715CT14030_01	TTCACTCGTGTCCGTCCC	AGATCCAGCAGCCCCTCC	Yes	Yes	Yes	MH137027 - MH137029	50S ribosomal protein L7/L12, putative [Ricinus communis] gb|EEF51996.1| 50S ribosomal protein L7/L12, putative [Ricinus communis]-ref|XP_002511394.1|	Expression studies-cDNA-AFLP
CL9715CT14239_02	GAAGAGTGGGATGAAGAG	CAACACCAGGAATAGAAAC	No	—	No	—	—	Blast Ortholog search from TAIR DB (A. Thaliana genes) on Oak assembly
CL9715CT14298_02	ACTTGCCATCTCAACTCC	CCCTGGAAAGAAATGAAG	No	—	No	—	—	Expression studies-cDNA-AFLP
CL9715CT14338_01	TCACAGGTGGAACCAGCAT	AACAAGAAGCCAACAGAC	No	—	No	—	—	Blast Ortholog search from Populus drought stress candidates on Oak assembly
CL9715CT14526_03	CCTTATTCTATCTGGAGCAG	TGGAACCACCCATCAACC	Yes	Yes	Yes	MH151846 - MH151847	long-chain acyl-CoA synthetase 4 [Ricinus communis]-gb|ACB30545.1|	Blast Ortholog search from TAIR DB (A. Thaliana genes) on Oak assembly
CL9715CT14654_02	TGGTACAGAAACCGCATTA	TGTGAATCGCTGGAGTGT	Yes	Yes	Yes	MH137030 - MH137031	phosphoenolpyruvate carboxylase [Sesbania rostrata]-emb|CAC28225.1|	Blast Ortholog search from TAIR DB (A. Thaliana genes) on Oak assembly
CL9715CT14774_01	GCCAAGTTGAACTAAGAA	GAAAGTTACAGCTATCCC	No	—	No	—	—	Blast Ortholog search from TAIR DB (A. Thaliana genes) on Oak assembly
CL9715CT14774_03	GGGCAGAGCTAATAACAA	AGACCCTCATTTACAGAA	No	—	No	—	—	Blast Ortholog search from TAIR DB (A. Thaliana genes) on Oak assembly
CL9715CT14852_01	TTGAACCCGCCTGAAGAG	GCAAAAGCAATGAAAACCATAA	Yes	No	No	—	—	Expression studies-cDNA-AFLP
CL9715CT14907_02	CTAAATCACCTCAAAGTT	TTCCTCAATCAGATAAAT	No	—	No	—	—	Blast Ortholog search from TAIR DB (A. Thaliana genes) on Oak assembly
CL9715CT14944_01+02	TCCATAGCCCAATCTTCC	ATCACCAACAACCCTTCG	No	—	No	—	—	A priori Fst scan in oak assembly
CL9715CT14971_02	TTGACCTTTGATCCACCTA	GTTTTCTTATTGCCCATTT	No	—	No	—	—	Blast Ortholog search from TAIR DB (A. Thaliana genes) on Oak assembly
CL9715CT15071	GCAACGCTATCCTTTATG	AGGGTGGAATGAGTGAAA	No	—	No	—	—	Random choice in oak assembly
CL9715CT15131	GATTGCCGCTTCTTCTAG	AACAGCCAACACTTCCTT	Yes	Yes	Yes	MH137032 - MH137033	O-glucosyltransferase 2 [Vitis labrusca]-gb|ABQ02257.1|	Expression studies-cDNA-AFLP
CL9715CT15477_01	GCCACTTGAGCTATGGTC	GCACTGTTGATCGGTTTT	No	—	No	—	—	Expression studies-cDNA-AFLP
CL9715CT15511	CTCTGCCACTTACAATACCC	AGCCAAGCGTTCATAGCG	Yes	No	No	—	—	Random choice in oak assembly
CL9715CT15566	CTATGACCCAACTCCAATG	ACGATCTTAATCCGCCTC	No	—	No	—	—	Blast Ortholog search from Populus drought stress candidates on Oak assembly
CL9715CT15674_02	AGAAGCCATAAACTCCAG	ATCGCTACATAGCAGATACA	Yes	Yes	Yes	MH210641 - MH210642	sucrose synthase [Citrus unshiu]-dbj|BAA88981.1|	Blast Ortholog search from TAIR DB (A. Thaliana genes) on Oak assembly
CL9715CT15895_01	TAAAAGCCGTCACAAACT	CTGCCATTATCTACAACAAA	No	—	No	—	—	Random choice in oak assembly
CL9715CT15911_02	TGTCCCTACAATCAAAGT	TGTGAGAATAGAAAGCAA	No	—	No	—	—	Blast Ortholog search from TAIR DB (A. Thaliana genes) on Oak assembly
CL9715CT15999_02	CCGCAAACCTCTTGAAAT	ATGGTCCATTAACCAGTAAG	No	—	No	—	—	Blast Ortholog search from Populus drought stress candidates on Oak assembly
CL9715CT16072_02	CCCTTTTACCAAACCATA	GTGCCATCATCAAACAAC	Yes	Yes	Yes	MH137034 - MH137035	R2R3 Myb30 transcription factor [Vitis vinifera]-gb|ABK59040.1|	Blast Ortholog search from TAIR DB (A. Thaliana genes) on Oak assembly
CL9715CT16072_03	GATGATAGTCCACCTCCA	GACAAAGCCTCACATAGA	No	—	No	—	—	Blast Ortholog search from TAIR DB (A. Thaliana genes) on Oak assembly
CL9715CT16159_02	TGTCCCAAATCAGATACCA	TCCACATCCTCTTCCACC	Yes	No	No	—	—	Random choice in oak assembly
CL9715CT16360_01	CTCTACTTCCACAAACCA	GAAAATCATTCTTGCCTT	No	—	No	—	—	Expression studies-cDNA-AFLP
CL9715CT16398_03	CCAATCAACACTGCCTAA	GGATTTCGTTTACCACCA	Yes	Yes	Yes	MH151848 - MH151850	heavy metal P-type ATPase [Arabidopsis thaliana]-gb|ACF95872.1|	Blast Ortholog search from TAIR DB (A. Thaliana genes) on Oak assembly
CL9715CT16564_04	AGAAGGAAGGGCAGAGTC	ATAACCATCGGCAGCATT	Yes	Yes	Yes	MH210643 - MH210644	putative transaldolase [Oryza sativa Japonica Group]-dbj|BAB89667.1|	Random choice in oak assembly
LG0AAA10YO07RM1_2A_01	CATAGATTGGCATTGGATT	AAGGTGGTGTCCTATTTGTTT	No	—	No	—	—	Blast Ortholog search from TAIR DB (A. Thaliana genes) on Oak assembly
LG0AAB6YK21RM1_02	GCCTCAACTGACCATCTC	TCTTTGGGTATCAACGGA	No	—	No	—	—	Blast Ortholog search from TAIR DB (A. Thaliana genes) on Oak assembly
WZ0AQRAI1YF15FM1_01	CTGCCTGTAATCAGTAAGT	ATGTATCGTCCCTATCCT	No	—	No	—	—	Blast Ortholog search from TAIR DB (A. Thaliana genes) on Oak assembly
WZ0AQRAQ16YP22FM1_01	GAAACTAGAGCCGTTGGA	TTCCTGAATCTGTCCCAT	No	—	No	—	—	Random choice in oak assembly
WZ0AQRAQ18YA23FM1_02	CACTAGGCTTCAACATCA	AGAATAGCACAATACCCA	No	—	No	—	—	Random choice in oak assembly
WZ0AQRAQ21YC11FM1_01	GGAGGAACCTTCTGCTTA	AAGTTCCCCTCCTAACAA	No	—	No	—	—	Blast Ortholog search from TAIR DB (A. Thaliana genes) on Oak assembly
WZ0AQRAQ27YF23FM1_01	GGCGAAATTACTACCATT	AAACCTTTCACAGCACCA	No	—	No		—	Expression studies-cDNA-AFLP
WZ0AQRAQ4YD18FM1_02	GGAGCATGGACAGTTATG	GACCAGCTATCAAAGACC	Yes	Yes	Yes	MH151851 - MH151852	Myb-related transcription factor [Rubus idaeus]-gb|ACL68469.1|	Blast Ortholog search from TAIR DB (A. Thaliana genes) on Oak assembly

## Sheet: TS3-referenceXQrob_PM1N_CDS_aa
Table S3. (a) Result of BLASTX homology search of candidate gene sequences in Q. aquifolioides against Q. robur protein sequences available at https://urgi.versailles.inra.fr/download/oak/Qrob_PM1N_CDS_aa_20161004.fa.gz
Query name	Query length	Number of hits	Top hit accession	hit length	HSP percent identity	HSP evalue	HSP score	HSP bits	HSP from (query)	HSP end (query)	HSP from (hit)	HSP end (hit)	HSP query_string	HSP frame (query)	HSP strand (query)
CL1035CT1250_01	274	279	Qrob_P0547300.2	516	97.7778	2e-61	492	194	5	274	420	509	VHHDPQVWGEDVHLFKPERFSEGVSKATNNNIAAFLPFGMGPRNCVGFNFATTETKIALSMILQRYAFTLSPAYVHSPFQVLTLRPQHGL	1	1
CL2364CT2727_02+03+04	628	1	Qrob_P0655750.2	225	38.2353	3.8	60	27.7	514	612	26	59	PEGA-KNHASYIIHQTKLSFYCCRKFLHIYRHVL	1	-1
CL2436CT2804_02+03	598	47	Qrob_P0569850.2	524	72.9167	2e-67	380	150	7	294	371	466	LFCPQVIVAACIGAKFGIDGHPGELPKWYAIVVVLFICIYVAAFAWSWGPLGWLVPSEVFPLEIRSAAQSINVSVNMVFTFVVAQVFLNMLCHLKL	1	-1
CL248CT320_02	493	6	Qrob_P0038080.2	612	91.1765	2e-14	169	69.7	390	491	416	449	RRQRYVYGTILDSIAKVTGIIKFDLHAEPDTGKT	2	1
CL3075CT3496	481	7	Qrob_P0346280.2	179	87.5	3e-23	221	89.7	3	146	1	48	MSCCPLLFAVMIHPKNITVHAIFVSKFAGETLKQYAEEGTVRCCLYPN	2	-1
CL3460CT3925_02	488	5	Qrob_P0656160.2	227	98.1481	7e-32	283	113	230	391	78	131	SMGIESVLDENKDKTSDGVHDAMCTACEMAVVWMANQLRRNQTEEQILNYVNQV	1	1
CL353CT444_02	369	7	Qrob_P0678300.2	127	98.8095	2e-58	446	176	1	252	11	94	KGGLCSSFHGSWGTTMVGEDYAMLSKSVPNHVRVGKPTRAQPMMRNVNEGKGLFAPIVVVTRNLIGKKRFNQFRGKAIALHSQV	0	1
CL3546CT4016	377	111	Qrob_P0768740.2	231	92.7419	8e-68	517	203	4	375	79	202	EPNKKSRIWLGTFPTAEMVARAHDVAAMALRGRSACLNFADSTWRLLMPASAEAKDIQRAAVEAAEMFRPTEPNKVSGDELRPMGKNvvsvattaeatetevKGVFFIDEEAVFGMPRLLANMA	0	1
CL3828CT4328	413	84	Qrob_P0225400.2	757	99.2701	6e-77	616	241	3	413	212	348	HGTHTASTAAGSPVGNASLLGYAQGTARGMASRSRVATYKVCWSVGCFGSDILAGMDQAIsdgvdvlslslgggSAPYYRDTIAIGAFTAVEKGIFVSCSAGNSGPIRASLANVAPWIMTVGAGTIDRDFPAFALLG	0	-1
CL3925CT4429_03	179	5	Qrob_P0609840.2	517	100	0.13	63	28.9	6	44	225	237	LVLRFANRFFLPL	0	-1
CL400CT508_02	304	24	Qrob_P0299700.2	199	99	4e-62	474	187	3	302	72	171	IHpssspsskkpYIPDYKLAFEHFCVHAASKTVLDELQRNLELSDKNIEPSRMTLHRFGNTSSSSIWYELAYLEAKERVRRGDRVWQLAFGSGFKCNSVV	2	1
CL4053CT4574_01	234	15	Qrob_P0132260.2	204	89.4737	2e-19	189	77.4	121	234	59	96	LFSHKQVFCQPIFGFVEKWCARHWPDNKFITSEHALNI	0	1
CL4053CT4574_03	440	28	Qrob_P0132250.2	285	94.4444	6e-43	359	142	149	364	148	219	AIKRSNCFHKYGHHVKCNTSNYPFMVIFACIQIVLSQIPNFHKLSWLSILAAIMSFAYSSIGLGLSVAKAAG	1	1
CL4059CT4582_01	335	19	Qrob_P0640950.2	113	98.5915	1e-47	373	148	9	221	44	114	ICEPVLPEQSDESHRTRTLLEGDIFVMTVYRTKGKHRTEEEYRQLGHSAGFKHFRPFYLNDFFTILEFQK*	2	1
CL4642CT5216	501	10	Qrob_P0565010.2	329	96.8504	2e-85	646	253	119	499	190	316	HLDDMLDSSFPEINDSFFALPRVNSLKNFQNDEKPNFQNLGSGNFDWASLAGLNSVPELAVENQAHQAQTQGTVNYNSNDVYVPSIPQLCHVDEEVQSGLRTNSGMFQQNPNVLTQNYSNSLDPFGF	1	1
CL4892CT5492	595
CL5296CT5939_02	307	33	Qrob_P0252170.2	343	95.122	7e-37	317	126	62	307	135	216	RCCPHLRSELNPIPnllflhrrnrchrlnNQPSLHNPRTRQTSQGLETKVGYYRCRIVRQSQRFQPAGCHFRTKLQRYFKSK	0	-1
CL5359CT11480	482	19	Qrob_P0026400.2	215	95.6522	3e-24	231	93.6	330	467	67	112	ESRAITKYVAYEYANKGTQLIHQDSKKMAITLVWMEVEAQQYDPVA	2	1
CL5617CT6296_02	269	9	Qrob_P0639390.2	457	94.1176	1e-25	243	98.2	7	210	325	392	ITDAVGNTADSKLIEAVRQKIGLSNLKVKELPMICHKKVESEEQPvgvggavllslgslvRRNLYNLG	0	1
CL568CT709_01	267	10	Qrob_P0639390.2	457	94.1176	1e-25	243	98.2	7	210	325	392	ITDAVGNTADSKLIEAVRQKIGLSNLKVKELPMICHKKVESEEQPvgvggavllslgslvRRNLYNLG	0	1
CL5719CT6408_02	411	2	Qrob_P0746700.2	116	47.8261	1.8	59	27.3	336	404	28	50	EYCFKGEKPGKATSQVSHELSLI	1	-1
CL5734CT6423_01	403	500	Qrob_P0313470.2	637	79.0698	1e-18	197	80.5	2	130	291	333	ACHSLGVMHRDLKPENFLLVNKDDDFSLKAIDFGLSVFFKPGD	1	1
CL57CT73_03	390	33	Qrob_P0437740.2	1099	47.4227	9e-24	234	94.7	45	335	470	557	VQLLLGLSKTTIASGWFLK*FPSYPGERRQD*V*CMPIKNKNFLLQVFLGHSGVCDVEGNELPRLIYVSREKRPGFDHHKKAGAMNALVRLKFYLSD	1	-1
CL6004CT6724_02	533	9	Qrob_P0206100.2	472	100	1e-10	141	58.9	114	194	377	403	MDGGVWTPASRKQYNLRDAVSRSTTQV	0	-1
CL6368CT7123_01	325	7	Qrob_P0280700.2	241	94.6667	5e-44	359	142	11	235	168	242	RKVKGEEAVRMGIVDSAAHDSEESVVEAAVRLGEQLVRRKWNGEVYAEIRKSLYPEICGVLGLVPKTVVASPKL*	1	1
CL6448CT7211_04	380	3	Qrob_P0032230.2	865	96.1538	4e-17	131	55.1	1	78	434	459	QHEPTRKLVGSIVDYVEQYVEAMEKV	0	1
CL663CT822_02	400	55	Qrob_P0321650.2	589	50	6e-34	309	123	13	399	494	579	GYNLVDPPKMNTVSLPKKGWVALRFKASNPGMSPTFHSVELAICDFFLLHTRSLHFLIFYFVC*L*FING*ILVGVWLWHCHLDRHLSWGMDTVFIVKNGGTRETSIREPPPYMPPCSSSAI-RLQRLDN	1	-1
CL6811CT7609_01	661	3	Qrob_P0008710.2	1420	41.4634	3.2	62	28.5	136	258	986	1024	LWRLIICMWRINWVSHFVSPCSTSFFRYGIEGPVYLSARSE	1	-1
CL7021CT7837_01	307	8	Qrob_P0758380.2	430	95.098	1e-35	314	125	3	305	67	168	EEVQGMTCAVgggegsvpggNLQRQGSLTLPRTLSQKTVDEVWKDLVKESSD-gggggakvgngnanggsnanVPQRQPTLGEVTLEEFLVRAGVVREDIQP	2	1
CL7094CT7919	519	8	Qrob_P0636480.2	443	94.7368	2e-87	670	262	5	517	50	216	RPASYTTKYFGCELGAQSKFDEKTGTSLVNGSHETAKLAALLENFIKKYVQCYYCKNPETEILITKTQMITLKCAACGAISDVDMRDKLTSFILKNPPEQKKGSKDKKAMRRAEKERLKEGEAADeeqkklkkeavkkkGTSGGskdvaskastkkksnssdEDHSPAHSQ	1	1
CL7115CT7941	532	33	Qrob_P0278330.2	543	97.1751	2e-125	931	363	2	532	18	194	DIYIPNHLPLHTYCFENLSQFKDRPCLINGSNGATYTYAEVELMSRKVASGLDKLGIKQGEVIMLLLQNCPEFMFAFLGASHIGAIVTTANPFYTPAEVAKQAKAANTKLIITQGLYVEKVKDFAKENDVKVMCIDESPVEGYLHFAELTQADENEIPAVKINPDDVVALPYSSGTT	1	1
CL7195CT8034_03	249	100	Qrob_P0390680.2	195	97.4026	4e-40	326	130	1	231	83	159	EILTRPCLLCLDEPTSGLDSASAFFVVQTLRNIARDGRTIISSIHQPSSEVFAlfddlfllssGEPVYFGEAKMAIE	0	1
CL7466CT8329_01	355	2	Qrob_P0514160.2	411	69.6078	3e-35	311	124	48	353	174	244	DLGGSLGREAATGRGVVYATEALLAEHGKSIKDLTFAIQVDLYIICLSYNS*NAFIVEIFSYISKLVNL*GFGNVGSWVARLIHEKGGKVIAVSDITGAVKN	2	1
CL7529CT8401	595	27	Qrob_P0610930.2	463	78.7879	7e-116	864	337	1	594	167	364	GCSASLISVDIVRNIFKSNKNLYALVVTSESLSPNWYSGSDRSMILANCLFRSGGCAILLTNKRALKHKAMLKLNCLVRTHHGARDESYGCCMQKEDDQGRLGFHLSKNLPKSATRAFVDNLKEMSPKILPLSELLRFLIVSLVRKMSQTSSKVGGATKPVINLKTGVDHFCLHTGGKAVIDGIGLNLELSEYDLEPA	0	1
CL7786CT8686_02	465	50	Qrob_P0206100.2	472	48.2143	2e-28	270	108	9	344	336	403	IYLDTAVMGADYRAFIEIVFENTEDIIQSWHLDGYSFWVVG*AHYLHI*LACIFAS*DSLAIICCFFLGLVSLTLINMEKLW*RRMDGGLWTTASRNQYNLRDAVSRVTTQV	2	1
CL7837CT11561_01	260	3	Qrob_P0233400.2	1358	31.9149	0.64	61	28.1	88	225	648	694	PISINILRSSNCQDIYYYSRQQR*QEIVERGKNFHWP-*ILKTLTSI	2	-1
CL801CT987	575	12	Qrob_P0304160.2	119	70.297	8e-48	383	152	4	306	13	113	LLVLVSMAGLEKVDGASACGKSTPDNEAMKLAPCATAAQDVNAAVPDSCCQQVKIIAQTPACLCAVMLSNTAKSSGIKPEIAITIPKRCNIANRPVGYKCG	0	1
CL8129CT9051_02	479	15	Qrob_P0477560.2	564	58.6957	3e-32	299	119	191	466	357	448	QIGQLSTIPPKQRTPEAIQEYIKNKRNLPHEAFKGGFILEKIANPLSTGELNLINTNVDDNPSVTFNYFKHPYDLQRCVDGIRMATKIAQSE	1	1
CL8231CT9164_01	258	9	Qrob_P0522960.2	254	57.8125	5e-18	183	75.1	17	199	175	238	GGTA-TNLLDPMIGVFGEMVYARVFGNTMTNLYTYP--NSYNLAGSNSPRVRRHVMQADRSLNR	1	1
CL8429CT11627_03	344	1	Qrob_P0464120.2	75	33.3333	1.7	57	26.6	5	157	2	50	GRYYNIYVNGTK*IYLINIVHIAALLSDQVSLFHQKTQKINS*YAILSQVK	1	-1
CL8437CT9437_01	431	20	Qrob_P0058300.2	208	100	6e-19	192	78.6	3	110	29	64	VVRNAEMKIVDPETGASLPHNQRGEICIRGDQIMKG	2	1
CL8450CT11779_02	301	45	Qrob_P0450730.2	649	97.9798	4e-42	364	144	3	299	331	429	KMDKSTVHDVVLVGGSTRIPKVQQLLQDFFNGKELCKSINPDEavaygaavqaaILSGEGNEKVQDlllldvtplslglETAGGVMTVLIPRNTTIPTK	2	1
CL8450CT11823_02	262	282	Qrob_P0175550.2	512	68.2353	5e-39	338	134	6	260	396	480	IPAKSRVMINAWAIGRDSNSWEDAETFKPSRFLQEGVPDYKGSNFEFIPFGSGRRSCPGMQLGLYALDLCVAHLLHCFTWELPDG	2	1
CL8458CT11876	522	22	Qrob_P0532880.2	347	98.2659	1e-114	842	328	2	520	137	309	IRSALDCPLNYARTYLPNILPSCVRRvvyldsdlvlvddIAKLAATPLGGDDTVLAAPEYCNANFTSYFTLTFWSNPSLSLTFANRKPCYFNTGVMVIDLDRWRAGDYTNKIEEWMELQKRMRIYQLGSLPPFLLVFAGKIAPVDHKWNQHGLGGDNFRGLCRDLHPGPVSLL	1	1
CL8461CT12073_02	471	5	Qrob_P0656160.2	227	90.3226	3e-12	148	61.6	14	106	170	200	QYVLKVGEGEAAQCISGFTALDVPPPRGPLW	2	-1
CL8464CT12114_01	398	21	Qrob_P0020910.2	107	97.0588	3e-18	180	73.9	279	380	48	81	EGDGSEIQAALAEWTGQKTVPNVFIGGNHIGGCD	0	-1
CL8519CT12174_02	553	30	Qrob_P0002240.2	285	100	6e-21	214	87	124	240	192	230	GIEWSPRMDVAESGCNYVVTVEIPGVNRHDIRVEIDDQK	0	1
CL8521CT9806_02	493	5	Qrob_P0337800.2	312	98.2759	3e-30	213	86.7	170	343	192	249	FQALIHGLNRHYYSIAINYRkneleekmllnlhkkkWTDGLTLKRFDTHSKTNEQTVQ	1	1
CL8788CT12334_03	182	24	Qrob_P0705530.2	286	85.7143	3e-20	196	80.1	55	180	69	110	ILTVMGYNKSTNKCTTVGIQGIAWAFGGMIFALVYCTAGISG	2	-1
CL8846CT12357_04	255	13	Qrob_P0380050.2	780	100	2e-52	438	173	3	254	441	524	DGGAAFGFPETPEDAARAGLVSGKDNIIDRSIQDAYINAIRRAKDFIYIENQYFLGSSFCWSADDIKPEDIGALHLIPKELSLK	2	1
CL8918CT10353_01	200	20	Qrob_P0038810.2	191	100	7e-45	356	141	3	200	108	173	AADRVRSEGFSFGFGSEVKREVNRCFGCRRKVGLTGFRCRCGELFCAEHRYTDRHVCSYDYKAAGR	2	1
CL9148CT12450	440	124	Qrob_P0575770.2	628	100	4e-35	216	87.8	200	310	392	428	VVMHGNGYNLAVDIWSLGCTILEMATSKPPWSQYEGV	1	-1
CL9629CT11162	411	2	Qrob_P0486970.2	819	31.5789	4.1	58	26.9	293	406	429	466	ICAFTASKSFYVQKLSFQANNAPSDLLAFIVLFISKCK	2	-1
CL9715CT12757_02	324	9	Qrob_P0291490.2	386	100	6e-20	202	82.4	5	205	295	361	NPSLGSGDVNGIHNWEsstfsnncsnsngssssmelqsssnFFENHAFSWGLTDHVKSDKDHAHPLE	1	1
CL9715CT13130	384	64	Qrob_P0371850.2	287	85.2632	2e-52	420	166	1	285	182	275	HGYTSSKHGVVGLMRNTAVELGQFGIRVNCVSPYAIATPLLKDFLKQLDTNKISNVFSSLKGEVLKPEDVAEAALYLGSDESKYVSGHNLVIDGG	0	-1
CL9715CT13837	651	6	Qrob_P0682610.2	472	95.2381	2e-19	210	85.5	80	205	279	320	CRYEFQMQYGSIGWSVGATLGYAQAVPEKRVIACIGDGSFQV	1	1
CL9715CT14030_01	256	14	Qrob_P0453760.2	253	98.8095	2e-40	334	133	3	254	72	155	VRPTLPEITGPLQFRCFQPDFVPRDPNAKPKRYKyppfydpygprpppSDKIINLAERIAALPTEERRQIGPTLADRLRHPKLQ	2	1
CL9715CT14526_03	237	23	Qrob_P0010810.2	675	60.9375	4e-23	224	90.9	46	237	404	467	GLTETCAGTFVSLPNEMPMLGTVGPPVPNVDVCLESVPEMGYDALSNTPRGEVCVRGRTLFSGY	0	1
CL9715CT14654_02	276	9	Qrob_P0742900.2	965	96.6667	5e-46	394	156	2	271	583	672	NRINGKQEVMIGYSDSGKDAGRLSAAWQLYKAQEDLIKVAKKFGVKLTMFHgrggtvgrgggPTHLAILSQPPDTIQGSLRVTVQGEVMN	1	1
CL9715CT15131	615	105	Qrob_P0288720.2	463	98.0296	1e-145	1061	413	6	614	19	221	PTLQLAIRLIHGGARVTFATTVHGLKQIKKFPSLEGLSYASFSDGFDDGNKPIDDPRHIMSEFKRVGSQTLTNLIVKLSNDEHHKVTFLVYTILLPWAADVARDMGIPSAFLSIQSTAALAIYQKYFNAHDGMYHIYENSPPNSIQFKGLPPFASSDLPSFLLPTSPHNSVIPTIQEHIQTLEKDPNPCVLLNTFDALEEAAI	1	-1
CL9715CT15674_02	456	21	Qrob_P0440000.2	814	93.1034	3e-54	457	180	129	389	672	758	LQPAFYEAFGLTVVEAMTCGLPTFATCHGGPAEIIEHGISGFHIDPYHPDQAAALMADFFQKCKEDPSYWEKISDGGLQRIYERLSF	1	-1
CL9715CT16072_02	333	8	Qrob_P0452180.2	323	95.4545	2e-50	408	161	3	332	178	287	YPFTKPYQASSTYASSADNIARLLENWKKSSSPKSAQTNSGTTQNSSDNNLGATGSSSSEGAQSATTPDQAfdsllsfnssnsesvsvdeTANLTPETSLFQDESKSNME	2	1
CL9715CT16398_03	187	11	Qrob_P0687890.2	892	100	5e-08	110	47	94	156	873	893	KNYKRSQKLDNLDLHEIQIE*	1	-1
CL9715CT16564_04	572	1	Qrob_P0285820.2	114	94.7368	3e-19	192	78.6	2	115	63	100	KEGQSPWYDNLCRPVTDLLPLIASGVRGVTSNPAVIMY	1	1
WZ0AQRAQ4YD18FM1_02	399	156	Qrob_P0641910.2	300	87.037	2e-26	247	99.8	93	254	44	97	AGLKRCGKSCRLRWLNYLRPDIKRGNITRDEEELIIRLHKLLGNRYIFFAKQKP	2	1
Table S3. (b) Result of BLAST homology search of candidate gene sequences in Q. aquifolioides against OCV4 (transcriptome de novo assembly) sequences available at https://urgi.versailles.inra.fr/download/oak/OCV4_assembly_final.fsa.gz
Query name	Query length	Number of hits	Top hit accession	hit length	HSP percent identity	HSP evalue	HSP score	HSP bits	HSP from (query)	HSP end (query)	HSP from (hit)	HSP end (hit)	HSP query_string	HSP strand (query)	HSP strand (hit)
CL1035CT1250_01	274	16	Loc_5316_Tr_7_10_Conf_0.407_Len_1345	1345	98.1481	4e-132	255	472	4	273	740	1009	AGTTCACCATGACCCTCAAGTATGGGGAGAGGATGTGCATCTTTTCAAACCAGAGAGATTCTCAGAAGGTGTGTCCAAAGCTACTAACAACAACATAGCTGCTTTTTTGCCATTTGGAATGGGACCCCGAAACTGTGTGGGCTTTAACTTTGCTACCACTGAAACAAAGATTGCTCTTTCTATGATTCTACAACGCTATGCCTTCACCCTATCCCCAGCCTATGTGCACTCACCATTTCAGGTTCTTACCCTTCGCCCACAACATGGACT	1	1
CL2364CT2727_02+03+04	628	1	OCV4_rep_c8048	3172	96.0861	0	446	824	126	628	549	1057	TTTGTTTATTGTTCTTTGTAGTTTAAGCCTGAACATTTTAATGGTATAGATCAACCATATTATTATGGATCAATTATTGTAAAACTTCACATAAGATTTGACT------GG-CAAAGTGATTAAATGTTATATTTTATCTTGTTTTGGGCAGTAATCAACCGTTAAGTTCTAGTCCTTTCTTTCAGTTCCTGTTCAGATCCATATATGCTTGCTTTGATTTCACTTGTAACATGGACATATATGACTCAACCTTATGTGATAGTTAATAGGTTCTAACCCATATTCCATAATTCAGTTGCTGTTGAATCAAAACTAGGCAGCCTTTTAGCAATGGTGATGGGACATCAATGTAGTTGACTATGAATAGAACAAGTGTAATATTTGACCTGCTTTGTAGT…	1	1
CL2436CT2804_02+03	598	3	OCV4_rep_c2395	2066	96.7273	3e-132	256	473	8	282	1275	1549	AACTTCAAATGGCACAGCATATTTAAGAAGACTTGAGCAACAACAAATGTGAAAACCATGTTCACTGACACGTTGATACTTTGAGCAGCTGATCGAATTTCGAGTGGGAAAACTTCACTAGGCACCAACCAGCCAAGAGGACCCCAAGACCATGCAAATGCAGCAACATAGATGCAAATGAAGAGCACCACAACAATTGCATACCACTTGGGCAATTCACCAGGATGACCATCTATTCCAAATTTAGCACCAATGCAAGCTGCAACAATGACCTG	1	-1
CL248CT320_02	493	15	Loc_121396_Tr_1_1_Conf_1.000_Len_263	263	97.7099	3e-125	243	449	205	465	2	263	GAGGAGCTAGATAATGAATGACTATATTTATATGATCttttttctttttt-GAATGTGTTCTTAAACCCACTTTTATTTTGTAGACTAATTTTATCATTTTGCTAGTTTCCATGCTTAGTTTATTTTGTTCTCTTGGGTGTTATATCCTTCTTATGTTTTCCATCTAAtttttttGGTGCATTATCAGGCGACAACGATATGTATACGGAACCATACTTGACAGCATTGCAAAAGTGACTGGGATAATCAAATTTGATCTGC	1	-1
CL3075CT3496	481	8	Loc_106044_Tr_1_1_Conf_1.000_Len_397	397	86.5979	2e-22	58	108	278	374	266	362	ACCACTTGTTCTCATACCATGATAAACTACCACTTGACCCAAAACCTTAAACTTTTAGAAAATACTAAATTTAATCATTTAACCATTATTCTAACAC	1	-1
CL3460CT3925_02	488	2	Loc_1782_Tr_3_4_Conf_0.842_Len_2624	2624	97.9381	0	364	673	1	388	839	1226	GTGTTAGGTCAGAGTCAACCTAATTTTTTGTAGTCATAACTCATAATACATCTAGGAAGCATGAACACTTCATTTCGGGTGTCGTACTTGTACGCGTACCTATGTCCGTGTCTGTGCTTCCTAGTAATACATGGTAGTAATAATATTACCAACATTTTCATATGTGAATCAAGCAACTAGTAGTTTGTACTTATGTGTCATCATAAAACAATTTCTACCATGTTTGTGCAGTATGGGCATTGAGAGTGTGTTGGATGAAAACAAAGACAAGACATCTGATGGGGTGCATGATGCCATGTGTACCGCTTGTGAGATGGCAGTGGTATGGATGGCAAATCAGTTGAGGCGGAATCAGACAGAAGAGCAGATATTGAATTATGTCAATCAG	1	-1
CL353CT444_02	369	3	OCV4_rep_c15626	1151	95.9459	8e-175	332	614	1	369	263	631	AAGGGAGGTTTGTGTTCCTCCTTCCATGGTAGCTGGGGAACAACTATGGTTGGTGAAGATTACGCCATGCTATCCAAATCAGTGCCAAACCATGTTAGAGTTGGAAAGCCCACAAGAGCACAACCTATGATGAGGAACGTCAATGAAGGCAAAGGTCTCTTTGCTCCAATTGTTGTTGTTACTCGTAACTTAATTGGCAAGAAGCGTTTCAATCAGTTTAGAGGAAAGGCAATTGCTTTACACTCGCAGGTACCACTCTTTCACACTAAT-ATTCATATTTAATTAATGGTTTTTGGCTATAAATTTTTGTTGAGTACTTCCCAAATGCTAATTATAAGTGCCTACTCAATTGGAACTACAAAATAATAA	1	1
CL3546CT4016	377	2	OCV4_rep_c39621	1608	94.385	4e-163	311	575	4	377	650	1023	GAGCCCAATAAGAAGTCAAGAATTTGGCTTGGGACTTTCCCCACCGCTGAAATGGTAGCACGTGCACATGACGTGGCGGCCATGGCCCTTCGCGGCCGCTCTGCATGTCTTAATTTTGCCGATTCAACGTGGAGGTTGCTGATGCCAGCATCAGCGGAGGCAAAGGATATTCAGCGGGCTGCAGTTGAGGCAGCCGAGATGTTTAGGCCGACGGAGCCAAACAAGGTATCCGGGGATGAATTGAGGCCAATGGGGAAAAATGTGGTGTCGGTCGCAACTACAGCGGAAGCGACAGAGACGGAGGTGAAAGGTGTGTTTTTTATCGATGAGGAGGCGGTTTTTGGCATGCCGAGGTTGTTGGCAAATATGGCAGA	1	-1
CL3828CT4328	413	3	Loc_263_Tr_2_4_Conf_0.625_Len_2854	2854	97.8049	0	383	708	4	413	1633	2042	CCGAGTAAAGCGAAAGCCGGGAAATCCCGGTCTATAGTGCCGGCTCCAACGGTCATGATCCAGGGAGCCACGTTGGCCAATGAGGCTCTGATGGGCCCACTGTTTCCGGCTGAGCAAGAGACGAAAATGCCCTTCTCAACCGCCGTGAAAGCTCCGATTGCGATGGTGTCTCTGTAATACGGAGCGGACCCACCGCCGAGAGAGAGCGAAAGCACGTCAACGCCGTCGCTTATGGCCTGATCCATACCCGCGAGAATATCGGATCCGAAGCACCCAACGCTCCAACAAACTTTGTAAGTTGCGACGCGCGACCGACTCGCCATTCCACGCGCCGTGCCCTGCGCGTAGCCGAGAAGAGAAGCGTTCCCCACGGGGGATCCGGCGGCGGTGCTGGCCGTG…	1	1
CL3925CT4429_03	179	3	OCV4_c30657	822	98.8571	6e-84	168	311	5	178	623	797	AAAGGGGCAAGAAGAAGCGATTTGCAAAACGAAGAACCAACTGCATATGTAATATAAGAATAGAATCAAGCAGAGTCCATTAAACTAAATGAATAATAACTAAGATCTAGTTATACAGATATTTGGCCAAAATAAGTATATATTTTATACATATATTACCAGAT-CTGCACCAAT	1	1
CL400CT508_02	304	3	OCV4_rep_c14038	4824	98.9967	2e-151	290	536	4	302	356	654	TACACCCTTCATCATCACCATCATCCAAGAAGCCATACATTCCTGACTATAAGTTGGCATTCGAGCACTTTTGCGTGCACGCGGCGAGTAAAACCGTGCTAGATGAGCTACAAAGAAACCTTGAGCTGAGTGACAAGAACATAGAACCTTCAAGGATGACATTGCACCGCTTTGGTAACACTTCAAGCAGCAGTATATGGTACGAGTTGGCTTATTTGGAGGCTAAAGAGAGGGTGAGAAGAGGAGACAGGGTTTGGCAACTAGCATTTGGGTCTGGCTTCAAGTGCAACAGTGTGGTT	1	-1
CL4053CT4574_01	234	4	Loc_8623_Tr_5_6_Conf_0.154_Len_758	758	95.7983	6e-105	206	381	1	234	508	745	ATATATACTTATATTTGGTTTGATCATTCCGTGTAGAGTAATGTCACGACACAACATGACACAACTTTTATTATGTACCAATCATGTCACG----TATTGATTTGGTTTCACGAAGTTCTAACATTATTTTCACACAAACAGGTTTTCTGCCAGCCCATTTTTGGGTTTGTAGAGAAGTGGTGTGCTAGACATTGGCCTGACAACAAGTTCATCACAAGTGAGCATGCTCTTAATATA	1	-1
CL4053CT4574_03	440	3	OCV4_rep_c16177	2077	93.578	5e-88	176	326	148	365	881	1098	TGCTATTAAGAGGTCAAACTGTTTCCACAAATATGGACACCACGTGAAGTGCAACACGTCAAACTACCCTTTCATGGTCATCTTCGCTTGCATCCAGATTGTGCTCAGCCAAATACCCAACTTTCACAAGCTCTCATGGCTTTCAATCCTTGCAGCTATAATGTCTTTCGCTTATTCTTCCATAGGCCTTGGCCTCTCCGTGGCAAAAGCTGCTGGTG	1	1
CL4059CT4582_01	335	4	OCV4_rep_c15364	1745	92.8793	4e-128	248	459	8	316	1091	1412	TATTTGTGAGCCAGTGCTGCCTGAGCAGTCTGATGAGAGTCATAGGACTCGTACACTCTTAGAAGGAGACATCTTTGTCATGACTGTCTATAGGACCAAGGGTAAGCATAGGACTGAAGAAGAATACAGGCAGCTTGGTCACTCGGCTGGTTTCAAACATTTCCGGCCATTCTATCTCAATGATTTCTTTACTATTCTGGAGTTCCAAAAGTGAT-GA--G-----------TTACTTAGTGATCTCCCCCTGTATCAAAGAAAATGTCTGCCATGGGACTTGTTGCAAGTGACTAGTGGTCATTACCTGaaaaaacaaaaac	1	1
CL4642CT5216	501	2	OCV4_rep_c43309	1872	98.7047	0	371	686	114	499	833	1218	CATCTCACCTGGACGACATGTTGGACTCGTCGTTTCCTGAAATTAATGACAGTTTCTTCGCTTTGCCACGTGTGAATTCCCTCAAGAACTTTCAAAATGATGAGAAGCCCAATTTCCAGAATCTGGGTTCTGGGAATTTCGACTGGGCCAGCCTTGCTGGGCTCAACTCGGTGCCTGAACTCGCGGTTGAAAACCAAGCTCATCAAGCTCAGACTCAGGGGACTGTGAATTACAACAGTAATGACGTTTATGTCCCTTCTATCCCACAGCTTTGCCACGTGGATGAAGAGGTTCAGAGTGGACTCAGAACAAACTCGGGGATGTTTCAGCAGAACCCGAACGTGTTGACTCAGAACTACTCTAACTCGCTCGACCCATTTGGGTTT	1	-1
CL4892CT5492	595
CL5296CT5939_02	307	3	OCV4_rep_c1797	1939	97.8648	1e-137	265	490	27	307	292	572	GGTTATGGTTGAGCAAATCGTTGAAATGGATAACGTTTGGATTTGAAGTAACGTTGGAGTTTGGTCCTAAAATGACAGCCGGCAGGTTGAAACCTTTGACTTTGTCGTACAATTCGGCAACGGTAATAACCAACTTTGGTTTCGAGTCCTTGACTTGTTTGGCGAGTTCTTGGGTTGTGTAGAGAGGGTTGGTTGTTGAGGCGATGGCACCTATTGCGACGATGGAGAAAAAGCAGATTGGGAATTGGATTGAGTTCGGAGCGAAGATGAGGACAACATCG	1	-1
CL5359CT11480	482	9	OCV3_prime_rep_c34294	913	97.2973	1e-158	303	560	152	480	44	375	CCATTTGGTCAAGTTCCAGCTTTAGAACATGGAGATCTGAAGCTCTTTGGTAAAGTTTACATGAA-TAGGCAAACATTAATTTTTTACTAAAATATT-T-TATATATTCCAACCATCAAACATACTCTTAATGGATGCATATAATTAGTATGATCCTCATGCTTCGGCCTTTTGTAATGCAGAATCAAGGGCAATTACCAAATACGTTGCCTACGAGTATGCTAACAAGGGAACCCAACTGATACACCAAGACTCCAAGAAGATGGCAATCACATTGGTTTGGATGGAGGTGGAGGCCCAACAGTATGACCCAGTAGCT-CAAAGCTAGTCTG	1	-1
CL5617CT6296_02	269	4	Loc_2423_Tr_33_36_Conf_0.164_Len_2399	2399	96.9466	4e-122	237	438	8	268	1602	1863	TAACGGATGCAGTTGGTAACACTGCGGATTCAAAACTCATTGAAGCTGTTAGACAAAAAATAGGGTTGAGTAATTTGAAAGTGAAGGAATTGCCAATGATTTGTCATAAGAAGGTTGAGAGTGAGGAGCAACCAGTTGGGGTCGGTGGGGCAGTGTTATTATCACTTGGGAGCTTAGTGAGGAGGAATCTGTACAACTTGGGATGGATCAGATCTTATTCTTAAAGATGCTTGTTTTTCTTCTTTGAAATGTGAAGG-AATT	1	1
CL568CT709_01	267	4	Loc_2423_Tr_33_36_Conf_0.164_Len_2399	2399	97.318	3e-123	239	442	8	267	1602	1862	TAACGGATGCAGTTGGTAACACTGCGGATTCAAAACTCATTGAAGCTGTTAGACAAAAAATAGGGTTGAGTAATTTGAAAGTGAAGGAATTGCCAATGATTTGTCATAAGAAGGTTGAGAGTGAAGAGCAACCAGTTGGGGTCGGTGGGGCAGTGTTATTATCACTTGGGAGCTTAGTGAGGAGGAATCTGTACAATTTGGGATGGATCAGATCTTATTCTTAAAGATGCTTGTTTTTCTTCTTTGAAATGAGA-GGGAAT	1	1
CL5719CT6408_02	411	3	Loc_81831_Tr_1_1_Conf_1.000_Len_190	190	97.1831	2e-62	130	241	8	149	3	144	TGCCCTGAAATCCATAATAACCCTTTTAAATTCTTCCTCCTTCTTTAACAAAACTATAAATCAAACCCTAAAAGCTGTATTTTTTGGTATTGATGAATATTGCCAAAAATAAACATGAAAGTAAAAGAAAAGAAGTTGATAA	1	-1
CL5734CT6423_01	403	3	OCV4_rep_c44856	5503	100	3e-60	126	233	1	126	970	1095	GGCTTGCCACTCACTCGGGGTTATGCATAGAGACTTGAAGCCGGAGAATTTCTTGTTGGTTAACAAGGATGATGATTTCTCTCTCAAAGCCATTGATTTTGGGCTCTCAGTTTTCTTTAAACCAGG	1	1
CL57CT73_03	390	6	Loc_2067_Tr_6_8_Conf_0.273_Len_2891	2891	96.6667	3e-110	216	399	151	390	2652	2891	AACTCGTTTCCTTCCACATCACAAACACCACTATGGCCGAGGAAAACCTGTAACAGAAAATTTTTGTTTTTAATTGGCATACATCACACCTAATCCTGCCTCCTTTCCCCAGGGTAACTTGGGAATCACTTGAGGAACCAACCACTAGCGATGGTGGTTTTACTCAGGCCCAATAACAGTTGGACCAACAAGTCATTACTCCATGAAATCATGAATGAAAAAATTAAGAAACACTAACAA	1	-1
CL6004CT6724_02	533	3	OCV4_rep_c1780	2651	94.9343	0	458	846	1	533	1564	2092	TCCATGACTTGGGATATACCTGTGCCACCATAAACAAACCATTTAGTACCATAATGTATAAATTGGTTAACTTATAATACTATGATTAATGCATTAATTCAGGACACAAGACTAACCTGTGTGGTGGATCGTGAAACTGCATCTCTTAGATTGTACTGTTTTCGACTAGCTGGTGTCCACACTCCTCCATCCATTCTGCATTACAACATTCCAAGGTTAGTACTCTAAGTGTGCATTAGATAAAGGAAAATGTTCAAACTTTAATCAATTTCACTaaaaaaaGAATTTACAAAACAACAAATGTTGATTAATAATACATCAACAATATAATAAATACATATTCTAAGTACTTACTTGTTCTATGTTTCAAAATTGACACATCAGATTGTAAGACTCATA…	1	-1
CL6368CT7123_01	325	2	OCV3_prime_rep_c55694	1010	95.2077	4e-138	266	492	10	322	101	409	GAGGAAGGTGAAGGGAGAAGAGGCGGTGAGGATGGGAATCGTGGACTCGGCGGCGCACGATAGCGAGGAGAGCGTGGTTGAAGCTGCGGTGCGCCTTGGGGAGCAATTGGTGAGGAGGAAGTGGAACGGTGAGGTGTATGCGGAGATCAGGAAGAGTTTGTATCCGGAGATATGTGGCGTGCTCGGATTGGTTCCTAAAACAGTCGTGGCCTCGCCTAAGCTTTGAGACTATTTCACATCTGATTATGTATTAGTAATAGTAATAGTAATAGTAATAAAAAGCTGCTCTAAGCTTTTCTTTTGTCATGGGTGT	1	-1
CL6448CT7211_04	380	3	OCV4_rep_c16519	2999	97.4026	1e-29	71	132	1	77	1740	1816	CAACATGAACCAACTAGGAAATTGGTTGGTAGCATTGTTGACTATGTGGAGCAATATGTAGAAGCCATGGAAAAGGT	1	1
CL663CT822_02	400	3	Loc_125705_Tr_1_1_Conf_1.000_Len_210	210	96.2617	1e-94	188	348	128	341	1	210	ATACCCCAGCTTAGATGTCGATCCAAATGACAGTGCCATAGCCATACCCCTACAAGAATTTATCCATTTATGAATCAAAGTTAGCATACAAAATAAAAGATTAGAAAATGCAAGCTTCTAGTGTGTAAAAGAAAGAAATCACAAATGGCTAACTCCACGGAATGAAAAGTAGGTGACATACCAGGATTACTTGCTTTGAATCTAAGGGCAACCC	1	-1
CL6811CT7609_01	661	3	Loc_7005_Tr_2_2_Conf_0.750_Len_662	662	97.4265	6e-129	250	462	137	408	1	271	TCGCTTCTTGCTGACAAGTACACGGGGCCTTCTATACCATACCTGAAAAAAGAAGTGGAACAAGGGGAAACAAAATGTGAAACCCAGTTTATCCTCCACATGCATATTATTAACCTCCATAAGATTATATCTTGGCAACTCTTTCACAGAGCTAATAGAATGGCCATATTAACTGCTTTTCCTCAGAAGACACATCATCTATAAGATTAATGGATTGACTGTCAAGATTACAAGAGAGAATTCAGGGATTACTAGAAAGATGTAATTTTGGA	1	1
CL7021CT7837_01	307	4	Loc_17648_Tr_4_4_Conf_0.583_Len_2531	2531	97.0968	2e-146	281	520	1	307	1069	1378	CTGAGGAGGTTCAAGGCATGACTTGTGCAGTTGGTGGGGGTGAAGGAAGTGTCCCTGGTGGGAATTTGCAGAGGCAAGGATCTTTGACATTGCCCCGGACACTTAGTCAGAAAACTGTTGATGAAGTTTGGAAAGACTTGGTTAAGGAAAGTAGTGA---TGGTGGTGGTGGCGGTGCTAAAGTTGGAAATGGCAATGCCAATGGGGGATCAAATGCAAATGTGCCACAGAGGCAACCGACTTTGGGAGAGGTAACTTTGGAGGAGTTTTTAGTGAGAGCAGGAGTGGTGAGAGAGGATATACAACCAAC	1	1
CL7094CT7919	519	2	OCV4_rep_c18483	2618	98.4405	0	491	907	4	516	83	595	TAGACCTGCTTCTTACACGACAAAGTACTTTGGGTGTGAGCTTGGAGCCCAATCCAAATTTGATGAGAAGACTGGAACTTCCCTTGTTAATGGTTCCCACGAGACTGCAAAGCTTGCTGCACTTCTTGAGAACTTCATTAAGAAATATGTTCAGTGCTACTACTGTAAGAACCCTGAAACTGAGATATTGATCACTAAAACGCAGATGATAACCCTGAAATGTGCTGCATGTGGAGCTATTTCAGATGTTGATATGAGGGACAAACTGACTTCTTTTATTCTCAAGAACCCGCCTGAGCAGAAGAAGGGATCAAAAGACAAGAAGGCAATGAGGAGGGCTGAAAAGGAGCGGCTTAAGGAAGGGGAGGCTGCTGATGAGGAGCAGAAGAAGCTTAAAAA…	1	1
CL7115CT7941	532	3	Loc_7784_Tr_3_3_Conf_0.467_Len_2357	2357	98.8722	0	514	950	1	532	454	985	TGACATTTACATTCCAAACCATCTCCCACTCCACACTTATTGCTTCGAAAACCTTTCCCAATTCAAAGATCGGCCTTGTCTCATCAATGGCTCCAACGGTGCCACCTATACATACGCCGAGGTCGAGCTCATGTCACGTAAAGTGGCCTCGGGTTTGGACAAGTTGGGCATCAAACAAGGCGAGGTGATCATGCTTTTGCTCCAAAACTGTCCAGAATTCATGTTCGCTTTCCTAGGCGCGTCCCACATCGGAGCGATAGTCACGACTGCGAACCCGTTTTACACTCCAGCCGAGGTTGCAAAGCAAGCCAAAGCAGCAAACACTAAACTCATCATCACTCAAGGCTTATACGTAGAGAAAGTGAAAGACTTTGCAAAAGAGAACGACGTAAAGGTCAT…	1	1
CL7195CT8034_03	249	3	Loc_27643_Tr_4_5_Conf_0.231_Len_2091	2091	99.5671	4e-117	228	422	1	231	922	1152	GAAATCCTCACAAGACCTTGTTTATTGTGTCTTGATGAACCCACCAGTGGCCTTGATAGTGCCTCAGCTTTCTTTGTAGTTCAAACTCTTAGAAATATTGCTCGTGATGGACGGACCATTATCTCTTCAATTCATCAGCCAAGTAGTGAAGTCTTTGCACTCTTTGATGACCTTTTCTTACTGTCTAGTGGTGAACCTGTTTATTTTGGAGAAGCAAAGATGGCAATAGAG	1	1
CL7466CT8329_01	355	6	Loc_24301_Tr_4_10_Conf_0.278_Len_789	789	99.5595	9e-115	224	414	129	355	1	227	GGGAAGTCAATCAAGGATTTGACATTTGCTATTCAGGTAGATTTGTACATTATTTGTCTGTCTTATAATAGTTAAAATGCCTTCATAGTTGAAATTTTTTCATATATTTCTAAACTTGTAAATTTGTAGGGATTTGGAAATGTGGGTTCCTGGGTGGCAAGGCTAATTCATGAGAAAGGTGGTAAAGTCATCGCAGTGAGTGACATCACTGGTGCAGTTAAGAACCC	1	1
CL7529CT8401	595	1	OCV4_rep_c6597	2127	98.4874	0	568	1050	1	595	819	1413	GGTTGTAGTGCTAGCCTTATCTCAGTTGACATAGTCAGAAACATCTTTAAGTCCAACAAGAACTTGTATGCTCTTGTTGTAACTTCTGAGTCTTTGAGTCCAAATTGGTATTCAGGTTCTGATAGATCAATGATCCTTGCAAATTGTTTGTTTCGGTCTGGTGGGTGTGCAATCCTTTTGACTAACAAAAGGGCCTTGAAACACAAAGCCATGTTGAAATTAAATTGTCTAGTTAGGACTCACCATGGGGCTAGAGATGAGTCATATGGTTGTTGCATGCAAAAAGAAGATGATCAAGGGAGGTTAGGTTTTCACCTTAGCAAGAATCTCCCTAAATCTGCAACAAGGGCTTTTGTTGATAATCTAAAAGAGATGTCACCTAAGATTTTACCATTGAGT…	1	1
CL7786CT8686_02	465	2	OCV4_rep_c28116	1298	98.4946	0	445	822	1	465	37	501	GTGGTGGAATCTACCTTGACACAGCAGTAATGGGTGCTGACTATAGAGCATTCATTGAGATTGTGTTTGAAAACACTGAGGATATAATTCAGAGTTGGCACCTTGATGGCTACTCTTTTTGGGTGGTTGGGTAAGCTCACTATTTACATATATAATTGGCGTGTATATTTGCTTCATGAGATTCACTTGCAATCATTTGTTGCTTCTTTCTTGGATTGGTTTCTCTTACTTTGATTAATATGGAAAAACTTTGGTAACGTAGAATGGATGGAGGGCTGTGGACTACGGCTAGTAGAAATCAGTACAATCTTCGAGACGCAGTTTCACGTGTCACCACTCAGGTGAGGTTCAATGCCATTTTTGCTTTGCCTAACCTGAAGAAAGCTTGAAAGTTTATAA…	1	-1
CL7837CT11561_01	260	2	OCV4_rep_c10646	1208	90.6475	1e-97	193	357	1	260	771	1045	TTTGAATCGTGGCATATAAATAAAATGTCGTGTGGTACCTTCCGTCCTGCCTGTGTGACTCCTAACC------------------AGAGTATAGGGGCGCTGGACTATACTAGTTAATGTTTTAAGGATCTATGGCCAGTGAAAGTTTTTGCCTCTCTCTACAATCTCTTGTTACCTTTGTTGCCTAGAATAGTAGTAAATGTCTTGGCAGTTTGAACTGCGTAATATATTAATGGATATCGGATTTGCTTTGCATAGAGGCAAATCTGAGTGCCATT	1	1
CL801CT987	575	3	OCV4_rep_c10729	3434	98.6971	1e-154	296	547	1	307	2606	2912	GGCTTGCTTGTGCTTGTCAGCATGGCTGGTCTGGAAAAGGTTGATGGGGCAAGCGCATGTGGAAAATCTACTCCAGATAATGAGGCTATGAAACTTGCTCCTTGTGCAACTGCGGCACAAGATGTGAACGCAGCTGTTCCTGACAGTTGCTGCCAACAGGTGAAGATCATAGCCCAAACCCCGGCTTGTCTATGTGCGGTCATGCTTTCTAACACTGCCAAAAGCTCAGGAATCAAGCCTGAGATTGCTATCACCATCCCCAAGCGCTGCAACATTGCTAATCGTCCAGTGGGATACAAATGTGGAT	1	-1
CL8129CT9051_02	479	3	OCV4_rep_c43383	2520	98.9583	3e-146	281	520	192	479	1386	1673	AGATTGGGCAGCTCTCCACAATCCCACCAAAGCAAAGAACACCAGAGGCCATTCAAGAATACATCAAAAACAAGCGGAACTTACCTCATGAAGCATTCAAGGGAGGCTTCATTCTAGAAAAGATTGCCAATCCCTTATCAACAGGTGAGCTCAACCTGATCAACACCAATGTTGATGATAACCCCTCTGTCACCTTCAACTACTTCAAACATCCGTATGATCTTCAACGCTGCGTTGATGGAATTCGCATGGCCACGAAGATTGCCCAGTCAGAACATGTAACAAACT	1	1
CL8231CT9164_01	258	4	OCV3_prime_c6020	1558	98.8048	6e-125	242	448	6	256	487	737	CCATGACTCCAGGTGGTACGGCGACAAATTTGCTCGATCCAATGATTGGTGTGTTCGGAGAAATGGTTTATGCAAGGGTGTTTGGAAACACCATGACAAATTTATATACCTATCCAAATTCATACAATCTTGCAGGGAGCAATAGTCCAAGGGTCAGAAGGCATGTAATGCAGGCTGATAGGTCACTCAACAGAATCTGTTTTTTCCTCTTCTGTTGCGTAATTCTGTGTCTACTTTTGTTCTGAGTCTCT	1	1
CL8429CT11627_03	344	1	Loc_5461_Tr_5_8_Conf_0.731_Len_4305	4305	97.971	8e-170	323	597	1	344	2963	3307	AAGGTTTTACTTGAGATAATATAGCATACTAAGAATTTATCTTTTGTGTTTTTTGGTGGAAAAGGCTCACTTGATCTGACAGTAGTGCTGCAATGTGAACTATGTTAATTAGATAAATTTACTTAGTGCCATTTACATATATATTATAATACCTTCCTTATTGTGCAAGTTGTAAACTGAATGGGATGTTTTCTGCATGTAAAAACATAAATTACTTTTGTGATCTAAAAAGTCCTTTCTTGTGATTCATGGATCCCACTCTTAAGTGAAAAAGATGATGATAATCTCCAAATCTTAATTACTGAATCTGTGCATTTGACCTGTGTCTA-TTCAGAGGTATAAGA	1	1
CL8437CT9437_01	431	3	Loc_93724_Tr_1_1_Conf_1.000_Len_250	250	98.4064	2e-122	238	440	138	388	1	250	ATCATACTTAATTGTACGTGCAACACTACAATTGTGTCTTGAAAATATAATAATGCTTTTaaaaaaaCCTATACATTTTTTCATTTGAAGTGAAAATAAGTGCATTCAAACGAGCCTAAACAATTTGTATTTTTAATTGTATCTGTTGCAGACTTAACATGTTATTGTTATGGAAATGACAAATTAGCTTTGTGAATGTACAGGTTATGTTAATGATCCAGAGGCCACGGCTAGAACTATAGACAAAGAAG	1	-1
CL8450CT11779_02	301	3	OCV4_rep_c1783	2456	99.0033	9e-154	294	544	1	301	1285	1585	CTAAGATGGACAAGAGCACTGTACATGATGTTGTCCTTGTTGGTGGTTCCACTAGAATTCCCAAGGTTCAGCAGCTATTGCAGGACTTCTTCAATGGGAAGGAACTTTGCAAGAGCATTAACCCCGACGAGGCTGTTGCCTATGGTGCCGCTGTTCAGGCCGCCATCTTGAGCGGTGAGGGCAACGAGAAAGTGCAGGATCTCTTGCTCTTGGATGTTACTCCTCTGTCCCTTGGTTTGGAAACTGCTGGAGGTGTTATGACTGTATTGATTCCAAGGAATACCACAATTCCCACCAAGAA	1	1
CL8450CT11823_02	262	2	OCV4_rep_c10389	1966	98.855	4e-132	255	472	1	262	1127	1388	ACTACATTCCAGCAAAGTCACGCGTGATGATCAACGCGTGGGCTATTGGCAGAGACAGTAACTCATGGGAAGACGCTGAAACTTTCAAGCCCTCAAGGTTTTTACAAGAAGGTGTGCCTGATTACAAAGGGAGCAACTTCGAGTTTATTCCATTCGGGTCGGGTCGCAGGTCATGCCCGGGTATGCAACTCGGACTCTACGCGCTTGACTTGTGTGTGGCTCACCTTCTTCACTGCTTCACGTGGGAATTGCCTGATGGGAT	1	1
CL8458CT11876	522	1	OCV4_rep_c20934	1745	98.659	0	501	926	1	522	605	1126	TATTCGCTCAGCTTTGGACTGTCCATTAAACTACGCTCGGACCTACTTGCCAAACATCTTGCCTTCGTGTGTACGACGAGTCGTTTACCTCGACTCCGACCTCGTACTCGTCGACGACATTGCGAAACTCGCCGCTACTCCGCTCGGTGGCGACGACACGGTCCTCGCTGCTCCTGAGTACTGCAATGCGAATTTCACTTCCTACTTTACTCTCACTTTTTGGTCCAACCCTTCTTTGTCACTCACTTTTGCGAACCGAAAGCCTTGTTATTTCAACACGGGTGTGATGGTTATCGATCTTGATCGATGGAGAGCTGGTGATTATACGAACAAAATCGAGGAATGGATGGAGTTGCAGAAGAGGATGAGGATTTACCAGTTGGGTTCTCTTCCACCGTT…	1	-1
CL8461CT12073_02	471	8	Loc_86_Tr_8_10_Conf_0.520_Len_1907	1907	98.5542	0	396	732	57	471	1	413	CCACTAATGCATTGAGCTGCTTCTCCCTCACCAACTTTAAGGACATACTGATTGAATCATCCAAAAGAAATAAACTTGACGTTTGAGAATAATGCACTTCAAAGGTAACAAATGCCCAAAATAACCAAAATGAATTACATATCCATGTTCACAAACAGCAATTTAAATAGCCATAGTCATCACTGTGCCATAATACGACAAGGGCaaaaaaataaaaaaGAGAGAATCTAATTTTCCTAAGCCTTGCTACTGAGCATGTTGCAATTGGGAGAAAAAATTGCTCTAACACCAACTGGAAAAGAAAACTAATTACATATATAGCATATTTTAGTGACTGGaaaaaaaTCATATAGGATGCACCCAAAATCAAAGCAACAACTAAGTTCCAGAACCATTTAA…	1	1
CL8464CT12114_01	398	6	Loc_194431_Tr_1_1_Conf_1.000_Len_204	204	96.7742	2e-52	112	207	1	124	81	204	ACGAACACCACAATATTAGATAGCAGACACTTATCATCCTTTACTCACATATTAGAAAACTACATTTATTTAAGCAGTAAGCTTAGCAACAGCTCCAGCTTGAGTCAGCAGAGGGACCAGCTTT	1	1
CL8519CT12174_02	553	4	OCV4_rep_c18120	3307	95.8621	0	378	699	125	553	751	1185	GAATTGAGTGGTCTCCCAGGATGGATGTTGCAGAATCAGGATGCAATTATGTTGTGACAGTGGAAATTCCAGGCGTCAATCGCCATGACATTAGAGTGGAGATTGATGACCAGAAGTAAGATGTATTCTGATGATTTACATTTATCTATTCACAAATATTTATTCTTATCTTAATTTTTATACAAAACTTTGAATTGGTCAAGGACAAGAAAATAAGAATATTGATTGAATTAAATTATGAAACCTCAATTTCAAAACTTG---TGTTGGAGTTGTTTCTCTCTACTCG---TTTGCAAATGATCAAATTAACACGTGTTATATATTTGTCATGTGCCTTAATTTTTTAATACATCCATGAATTGGTTGGCCTGGTCAATCTCTATGATCAATATCTAA…	1	1
CL8521CT9806_02	493	5	Loc_1713_Tr_10_11_Conf_0.048_Len_1328	1328	97.9899	5e-94	187	346	295	493	1	199	ACTTAAACGATTTGATACCCATTCTAAAACTAATGAGCAAACTGTTCAGGTGAGTCAAGGTTTATTGTATTTCAAAGTTGCTTACATTACTTGTTTTGTCTTGATATTTTGTGTTTACACAGCACACTTATAATGGCAAAGGCAGATACTTGTTTTCATGTCTAACATGGATGGAAGGTTCATAAGGTTCATGACCTAG	1	1
CL8788CT12334_03	182	4	OCV4_rep_c3679	1615	100	1e-61	128	237	55	182	615	742	ACCTGAGATACCAGCAGTGCAGTAAACAAGTGCAAAGATCATACCACCAAAGGCCCAAGCAATTCCTTGGATACCCACAGTTGTACACTTATTTGTAGACTTGTTATAACCCATCACAGTTAAGATGG	1	-1
CL8846CT12357_04	255	5	OCV3_prime_c4296	2292	98.8235	4e-127	246	455	1	255	466	720	TTGATGGTGGGGCTGCTTTTGGCTTCCCAGAGACACCTGAAGATGCAGCCAGAGCTGGGCTTGTCAGTGGGAAGGATAATATCATTGACCGAAGCATTCAGGATGCTTACATTAATGCTATTCGACGTGCAAAGGATTTCATTTATATTGAGAATCAGTATTTCCTTGGAAGCTCTTTTTGCTGGAGTGCTGATGATATCAAGCCTGAGGATATTGGTGCTCTGCATCTGATTCCAAAGGAGCTTTCACTTAAGA	1	-1
CL8918CT10353_01	200	5	OCV4_rep_c5686	2056	99.5	5e-100	197	364	1	200	1328	1527	CGGCGGCGGATCGGGTTAGATCGGAGGGGTTCAGTTTCGGATTCGGATCGGAGGTGAAGAGAGAGGTGAACCGGTGCTTCGGTTGCAGGAGGAAGGTAGGGTTGACCGGATTCCGGTGCCGGTGCGGCGAGCTCTTCTGCGCCGAGCACCGGTACACCGATCGCCACGTGTGCAGCTACGATTACAAAGCCGCCGGCCGC	1	-1
CL9148CT12450	440	6	OCV4_c24524	1170	99.1667	3e-55	117	217	1	120	679	798	GGGCGTGCTGAAGGTTCTCGCTGCAAACATAGCTTTATAAAACTCTTTGCATCATTTGAAAGGCTTTCAGGTATATGAGGGGTATCTTTGCTGCTTGCAATTTTGAATAGTGCTGCCACC	1	-1
CL9629CT11162	411	2	Loc_8982_Tr_1_1_Conf_1.000_Len_1111	1111	97.3236	0	377	697	1	411	333	742	GGCCGAAGAAACTGCTGCTTCAAAGAGCCAGCAAGCAGAAACGGCATCTGCAGCAGGAGCAGGAGGAACTGTCCCCAGTACCACCTCCAGTTCTGAAACAAAGACAAATTCTGATCAAGTTACTAGTGTAGCTCGTGCAACTGAACATATGTCTCTTGGAAACAGTGGCTCAACTCAGATTCATGCTACTGCCAGTGAGCCTAAAAGTGATGCTGCCGGGGGAGCTATTTCAGGCCTTGAGGCTCCCAACACAGAAAGTGAATTCAAGGCAATGGCGGCTGATGCATCTGTTTTTACATTTGGAGATGAAGAGGACTATGAAAGCGAGTAAATCAGAGGGTGCATTGTTGGCTTGGAATGAGAGCTTCTGTACATAAAATGACTTGCTAGCTGTAAATG…	1	1
CL9715CT12757_02	324	1	OCV4_rep_c22837	2193	98.4472	6e-161	307	568	5	324	1381	1701	AATCCTTCCTTAGGCTCTGGTGATGTCAATGGAATACACAACTGGGAAAGTAGTACTTTCAGTAACAACTGCAGCAACAGCAATGGAAGCAGTAGTAGTATGGAATTGCAAAGCAGCAGTAACTTCTTTGAGAACCATGCTTTCTCTTGGGGACTGACAGATCATGTAAAATCTGATAAAGACCATGCTCATCCCTTAGAAGGTGATACTGA-AGA-CATCAAATGGTCTGAATATCTCCATACACCATTTCTGATGGGAACCGCACTACAGAATCAAATCTCTCAACCTATGTGCAGTGAGATCTAAACCAGAAACCGGCT	1	1
CL9715CT13130	384	6	OCV4_rep_c48110	1166	85.6771	1e-114	224	414	2	384	489	869	CCTCCGTCTATCACAAGATTATGTCCACTCACATATTTTGACTCATCACTTCCCAAATAGAGAGCAGCCTCAGCCACATCCTCTGGCTTGAGAACCTCACCCTTTAAGCTTGAAAAAACATTGGAAATTTTATTAGTATCCAGCTGCTTTAAGAAATCCTTTAATAAAGGCGTAGCAATCGCATACGGGGACACACAATTCACACGAATGCCAAACTGTCCAAGCTCCACTGCTGTATTTCTCATTAATCCAACCACACCATGTTTTGAGCTTGTGTAGCCATGCGTTGCACCTCCTCCTATGATTGAGGATGTGCTAGCAGTTGTGATTATACTGCCTTTTCGAGCGGGA-TCATCACACGGGCTGCATGTTTTGTGCCAAGG	1	-1
CL9715CT13837	651	4	Loc_38034_Tr_1_1_Conf_1.000_Len_537	537	97.2414	0	398	736	155	589	1	433	GTGCCTGAGAAGCGAGTGATTGCTTGCATTGGTGATGGGAGCTTCCAGGTTTGCCTTGTTCCTAATTGTCTGTAGCAATTAttttttttCTGCTTACAATGTAGGCAAGCAAGAACCTTGCGGACCACATCCATAATTGTTAATTGATTCTTTTTAACTTATTTTTACATTTATCACTCAACAAATGAAAATCTAGAATCAATATTGTCATGAAAATTTCTTACAAAATTCCAGAATGACATTGTATGTCAATGTTTCAAATGTCATATATGGATGGCTATATCTTACCTAAATCTATATATTAATTCTTTCCAACATACTAGAACTGCCAAGATTTCACCCAGGACTTTGATTCATAAAATCTTGATGTGTTTTTATTGCCTCACAGGTCACTGCACA…	1	1
CL9715CT14030_01	256	4	OCV3_prime_c18810	589	98.4375	5e-126	244	451	1	256	295	550	GTGTCCGTCCCACTCTCCCTGAAATAACTGGTCCTTTGCAGTTTCGTTGCTTCCAGCCTGATTTTGTTCCTAGAGATCCCAATGCCAAGCCAAAAAGGTACAAATATCCACCATTCTATGATCCATATGGTCCAAGGCCCCCACCATCTGATAAAATCATTAATCTTGCTGAACGAATTGCGGCACTACCCACTGAAGAACGCAGACAAATTGGTCCTACTCTCGCTGACAGGCTAAGGCATCCAAAGCTGCAGCC	1	1
CL9715CT14526_03	237	5	OCV4_rep_c43336	2087	100	4e-97	192	355	46	237	398	589	GGTCTGACGGAAACTTGTGCGGGGACATTTGTGTCACTACCAAATGAAATGCCAATGCTTGGCACAGTAGGCCCTCCAGTACCCAATGTAGATGTGTGCCTAGAATCTGTTCCTGAAATGGGATATGATGCCCTTTCTAACACACCACGAGGAGAAGTATGTGTAAGAGGAAGAACATTGTTTTCAGGGTAC	1	1
CL9715CT14654_02	276	2	OCV4_rep_c21139	3542	99.278	2e-140	270	499	1	276	2171	2447	AAACCGCATTAATGGGAAGCAAGAAGTTATGATAGGGTATTCAGATTCAGGAAAAGATGCTGGCCGTCTCTCTGCTGCTTGGCAGTTATATAAGGCTCAAGAAGATCTTATAAAGGTGGCTAAGAAATTTGGGGTTAAGCTTACAATGTTCCATGGCCGTGGAGGGACAGTTGGTAGGGGAGGAGGGCCTACCCATCTTGCTATACTATCTCAGCCACCTGACACAATTCAAGGGTCACTTCGTGTGACAGTTCAAGGTGAAGTTAT-GAACAGTCA	1	1
CL9715CT15131	615	3	OCV4_rep_c11518	1839	98.1967	0	578	1068	6	615	1216	1825	GATTGCCGCTTCTTCTAGAGCATCAAAGGTGTTCAGTAACACACATGGGTTAGGATCTTTTTCAAGGGTTTGGATATGTTCTTGAATGGTAGGTATGACTGAATTGTGTGGACTAGTTGGTAAGAGAAACGAAGGTAGGTCCGAGGAAGCAAATGGTGGCAACCCTTTGAACTGTATAGAATTTGGGGGGCTATTTTCATAAATATGATACATACCATCATGGGCATTGAAGTATTTCTGGTAGATAGCGAGTGCTGCAGTGGACTGAATGCTGAGAAAAGCAGAAGGTATACCCATATCACGTGCCACATCAGCAGCCCATGGGAGAAGGATGGTGTAGACTAAGAAGGTGACCTTGTGATGCTCGTCATTTGAGAGTTTGACAATCAAGTTGGTGAG…	1	1
CL9715CT15674_02	456	5	OCV4_rep_c16651	3423	98.9583	0	372	688	3	386	2102	2485	AGAAGCCATAAACTCCAGCTAATGTCATTAGCCTTTCAGAATAAATCTTCCACGTATACCTATGATTTTATAATTTTCACAGTAAGCCACACATAATACATTGCAGTAAATAACCAATTTCATCAAGAAAGACAACCTTTCATAAATTCTTTGGAGTCCCCCATCAGAAATTTTTTCCCAATAACTTGGATCTTCCTTGCATTTTTGAAAGAAATCCGCCATAAGTGCAGCAGCTTGGTCAGGGTGATACGGATCAATGTGAAAACCTGATATACCATGCTCAATAATCTCAGCAGGACCACCATGGCAAGTGGCAAATGTGGGAAGGCCACAAGTCATTGCCTCCACGACTGTAAGTCCAAATGCTTCATAAAATGCAGGCTG	1	-1
CL9715CT16072_02	333	3	Loc_43364_Tr_2_3_Conf_0.571_Len_1566	1566	98.7879	5e-167	318	588	4	333	738	1067	ACCCTTTTACCAAACCATATCAAGCATCATCCACATATGCATCAAGTGCTGACAACATAGCTCGATTGCTCGAGAACTGGAAGAAAAGTTCATCACCAAAATCAGCTCAGACAAACTCAGGAACCACTCAGAATTCCTCAGACAACAACCTTGGGGCAACTGGTTCCAGTTCTAGTGAAGGGGCACAAAGTGCCACAACACCAGATCAAGCTTTTGACTCACTGTTGAGCTTCAATTCTTCCAACTCTGAATCTGTGTCGGTGGATGAGACAGCGAATTTGACACCAGAAACCAGCCTCTTCCAAGATGAAAGCAAGTCAAATATGGAGA	1	1
CL9715CT16398_03	187
CL9715CT16564_04	572	4	Loc_1717_Tr_4_6_Conf_0.647_Len_2328	2328	98.9655	1e-145	280	518	283	572	568	855	GATCTTCCAGAAAGCAATATCATCTTCAAATGCTTACAATGACCAATTCAGGTAgtgtgtgtgtgtgtgGCGTGATGTATGCATAACTCTTACCAGTGTGCTGGTTGCTGCTGACTTCGGATATCTGGAAATTAGATGTGCTTTTCTTTGATTATTGTCATTCCAGCAGGTAGTTTATGTGGCTATAAATCCAACCTTGAATTACTTGAATCTGCAGGGAACTTGTTCAATCAGGAAAAGACATTGAAGCTGCATACTGGGAACTTGTGGTGAAGGACATTCAAGATGCA	1	1
WZ0AQRAQ4YD18FM1_02	399	4	Loc_13253_Tr_3_3_Conf_0.714_Len_1476	1476	99.2537	5e-63	131	243	93	226	1082	1215	GCAGGGCTTAAGAGATGTGGGAAAAGTTGCAGGCTAAGATGGTTAAATTATCTTAGACCTGATATTAAGAGAGGCAACATAACCCGTGATGAAGAAGAGCTCATTATTAGGCTGCACAAGCTCTTGGGGAACAG	1	-1

## Sheet: TS4-annotation_snpeff
Table S4. Output from snpEff software. Representative information was extracted from the VCF (variant call format) file. The format of the Reference column is described at the table footer
Gene_name	Position	Reference#	SNP EFFECT	Putative impact	GENE_ID	Transcript_ID	BioType	amino acid change	CDS.pos/CDS length	VARIANT
CL1035CT1250_01	73	AC=20;AF=0.141;AN=142;BaseQRankSum=1.204;ClippingRankSum=0.000;DP=167;ExcessHet=1.3411;FS=0.000;InbreedingCoeff=-0.1693;MLEAC=24;MLEAF=0.169;MQ=59.72;MQRankSum=0.000;QD=34.24;ReadPosRankSum=0.882;SOR=0.094;ANN=G	synonymous_variant	LOW	GENE_CDS_Qa003_5_274	TRANSCRIPT_CDS_Qa003_5_274	protein_coding	p.Gly23Gly	69/270
CL1035CT1250_01	74	AC=20;AF=0.141;AN=142;BaseQRankSum=1.004;ClippingRankSum=0.000;DP=168;ExcessHet=1.3411;FS=0.000;InbreedingCoeff=-0.1693;MLEAC=24;MLEAF=0.169;MQ=59.72;MQRankSum=0.000;QD=30.63;ReadPosRankSum=0.946;SOR=0.201;ANN=T	missense_variant	MODERATE	GENE_CDS_Qa003_5_274	TRANSCRIPT_CDS_Qa003_5_274	protein_coding	p.Val24Leu	70/270
CL1035CT1250_01	116	AC=36;AF=0.034;AN=1052;BaseQRankSum=2.452;ClippingRankSum=0.000;DP=1229;ExcessHet=0.0446;FS=30.137;InbreedingCoeff=-0.1190;MLEAC=44;MLEAF=0.042;MQ=59.94;MQRankSum=0.000;QD=29.09;ReadPosRankSum=6.772;SOR=1.391;ANN=C	missense_variant	MODERATE	GENE_CDS_Qa003_5_274	TRANSCRIPT_CDS_Qa003_5_274	protein_coding	p.Phe38Leu	112/270
CL1035CT1250_01	120	AC=64;AF=0.061;AN=1052;BaseQRankSum=1.597;ClippingRankSum=0.000;DP=1230;ExcessHet=0.0006;FS=31.919;InbreedingCoeff=-0.0922;MLEAC=63;MLEAF=0.060;MQ=59.94;MQRankSum=0.000;QD=8.18;ReadPosRankSum=6.012;SOR=0.131;ANN=C	missense_variant	MODERATE	GENE_CDS_Qa003_5_274	TRANSCRIPT_CDS_Qa003_5_274	protein_coding	p.Gly39Ala	116/270
CL1035CT1250_01	132	AC=175;AF=0.166;AN=1054;BaseQRankSum=-1.318;ClippingRankSum=0.000;DP=1235;ExcessHet=0.0000;FS=6.718;InbreedingCoeff=-0.0650;MLEAC=187;MLEAF=0.177;MQ=59.94;MQRankSum=0.000;QD=17.67;ReadPosRankSum=-3.234;SOR=1.595;ANN=A	missense_variant	MODERATE	GENE_CDS_Qa003_5_274	TRANSCRIPT_CDS_Qa003_5_274	protein_coding	p.Arg43Gln	128/270
CL1035CT1250_01	135	AC=36;AF=0.034;AN=1054;BaseQRankSum=2.941;ClippingRankSum=0.000;DP=1236;ExcessHet=0.0443;FS=30.137;InbreedingCoeff=-0.1155;MLEAC=40;MLEAF=0.038;MQ=59.94;MQRankSum=0.000;QD=32.93;ReadPosRankSum=6.835;SOR=1.390;ANN=C	missense_variant	MODERATE	GENE_CDS_Qa003_5_274	TRANSCRIPT_CDS_Qa003_5_274	protein_coding	p.Asn44Thr	131/270
CL1035CT1250_01	136	AC=42;AF=0.040;AN=1054;BaseQRankSum=-0.656;ClippingRankSum=0.000;DP=1236;ExcessHet=0.0000;FS=2.327;InbreedingCoeff=-0.0484;MLEAC=37;MLEAF=0.035;MQ=59.94;MQRankSum=0.000;QD=10.12;ReadPosRankSum=-0.353;SOR=1.578;ANN=T	synonymous_variant	LOW	GENE_CDS_Qa003_5_274	TRANSCRIPT_CDS_Qa003_5_274	protein_coding	p.Asn44Asn	132/270
CL1035CT1250_01	138	AC=17;AF=0.016;AN=1056;BaseQRankSum=2.112;ClippingRankSum=0.000;DP=1236;ExcessHet=0.0000;FS=6.946;InbreedingCoeff=-0.0633;MLEAC=16;MLEAF=0.015;MQ=59.94;MQRankSum=0.000;QD=30.83;ReadPosRankSum=0.736;SOR=0.043;ANN=C	missense_variant	MODERATE	GENE_CDS_Qa003_5_274	TRANSCRIPT_CDS_Qa003_5_274	protein_coding	p.Cys45Ser	134/270
CL1035CT1250_01	146	AC=17;AF=0.016;AN=1056;BaseQRankSum=2.118;ClippingRankSum=0.000;DP=1241;ExcessHet=0.0000;FS=6.946;InbreedingCoeff=-0.0627;MLEAC=14;MLEAF=0.013;MQ=59.94;MQRankSum=0.000;QD=29.67;ReadPosRankSum=0.774;SOR=0.043;ANN=C	missense_variant	MODERATE	GENE_CDS_Qa003_5_274	TRANSCRIPT_CDS_Qa003_5_274	protein_coding	p.Phe48Leu	142/270
CL1035CT1250_01	164	AC=35;AF=0.033;AN=1056;BaseQRankSum=2.389;ClippingRankSum=0.000;DP=1243;ExcessHet=0.0373;FS=29.126;InbreedingCoeff=-0.1172;MLEAC=43;MLEAF=0.041;MQ=59.94;MQRankSum=0.000;QD=34.04;ReadPosRankSum=4.874;SOR=1.550;ANN=A	missense_variant	MODERATE	GENE_CDS_Qa003_5_274	TRANSCRIPT_CDS_Qa003_5_274	protein_coding	p.Glu54Lys	160/270
CL1035CT1250_01	167	AC=35;AF=0.033;AN=1056;BaseQRankSum=2.513;ClippingRankSum=0.000;DP=1243;ExcessHet=0.0373;FS=29.126;InbreedingCoeff=-0.1172;MLEAC=43;MLEAF=0.041;MQ=59.94;MQRankSum=0.000;QD=32.42;ReadPosRankSum=-5.142;SOR=1.550;ANN=G	missense_variant	MODERATE	GENE_CDS_Qa003_5_274	TRANSCRIPT_CDS_Qa003_5_274	protein_coding	p.Thr55Ala	163/270
CL1035CT1250_01	240	AC=240;AF=0.226;AN=1060;BaseQRankSum=1.507;ClippingRankSum=0.000;DP=1234;ExcessHet=0.0000;FS=8.336;InbreedingCoeff=-0.0774;MLEAC=254;MLEAF=0.240;MQ=59.94;MQRankSum=0.000;QD=23.77;ReadPosRankSum=1.426;SOR=1.367;ANN=C	missense_variant	MODERATE	GENE_CDS_Qa003_5_274	TRANSCRIPT_CDS_Qa003_5_274	protein_coding	p.Phe79Ser	236/270
CL2364CT2727_02+03+04	57	AC=12;AF=0.146;AN=82;BaseQRankSum=-1.566;ClippingRankSum=0.000;DP=86;ExcessHet=0.0000;FS=0.000;InbreedingCoeff=0.1596;MLEAC=12;MLEAF=0.146;MQ=50.65;MQRankSum=0.000;QD=37.76;ReadPosRankSum=0.834;SOR=0.180;ANN=A	downstream_gene_variant	MODIFIER	GENE_CDS_Qa017_514_612	TRANSCRIPT_CDS_Qa017_514_612	protein_coding			intergenic_region
CL2364CT2727_02+03+04	129	AC=6;AF=0.111;AN=54;BaseQRankSum=1.190;ClippingRankSum=0.000;DP=45;ExcessHet=0.0002;FS=0.000;InbreedingCoeff=0.1016;MLEAC=5;MLEAF=0.093;MQ=55.43;MQRankSum=0.000;QD=27.20;ReadPosRankSum=-2.002;SOR=0.022;ANN=A	downstream_gene_variant	MODIFIER	GENE_CDS_Qa017_514_612	TRANSCRIPT_CDS_Qa017_514_612	protein_coding			intergenic_region
CL2364CT2727_02+03+04	138	AC=6;AF=0.111;AN=54;BaseQRankSum=1.244;ClippingRankSum=0.000;DP=45;ExcessHet=0.0002;FS=0.000;InbreedingCoeff=0.1016;MLEAC=5;MLEAF=0.093;MQ=55.43;MQRankSum=0.000;QD=27.20;ReadPosRankSum=-2.445;SOR=0.022;ANN=A	downstream_gene_variant	MODIFIER	GENE_CDS_Qa017_514_612	TRANSCRIPT_CDS_Qa017_514_612	protein_coding			intergenic_region
CL2364CT2727_02+03+04	154	AC=6;AF=0.111;AN=54;BaseQRankSum=0.525;ClippingRankSum=0.000;DP=45;ExcessHet=0.0002;FS=0.000;InbreedingCoeff=0.1031;MLEAC=5;MLEAF=0.093;MQ=55.43;MQRankSum=0.000;QD=27.20;ReadPosRankSum=-2.396;SOR=0.022;ANN=A	downstream_gene_variant	MODIFIER	GENE_CDS_Qa017_514_612	TRANSCRIPT_CDS_Qa017_514_612	protein_coding			intergenic_region
CL2364CT2727_02+03+04	232	AC=4;AF=0.074;AN=54;BaseQRankSum=-2.372;ClippingRankSum=0.000;DP=41;ExcessHet=0.0024;FS=0.000;InbreedingCoeff=0.0462;MLEAC=4;MLEAF=0.074;MQ=57.27;MQRankSum=0.000;QD=15.83;ReadPosRankSum=1.924;SOR=0.061;ANN=C	downstream_gene_variant	MODIFIER	GENE_CDS_Qa017_514_612	TRANSCRIPT_CDS_Qa017_514_612	protein_coding			intergenic_region
CL2364CT2727_02+03+04	466	AC=60;AF=0.128;AN=470;BaseQRankSum=-1.376;ClippingRankSum=0.000;DP=321;ExcessHet=-0.0000;FS=0.000;InbreedingCoeff=0.1189;MLEAC=58;MLEAF=0.123;MQ=60.00;MQRankSum=0.000;QD=29.43;ReadPosRankSum=-0.126;SOR=0.125;ANN=G	downstream_gene_variant	MODIFIER	GENE_CDS_Qa017_514_612	TRANSCRIPT_CDS_Qa017_514_612	protein_coding			intergenic_region
CL2364CT2727_02+03+04	481	AC=12;AF=0.025;AN=478;BaseQRankSum=-3.082;ClippingRankSum=0.000;DP=326;ExcessHet=0.0000;FS=4.851;InbreedingCoeff=-0.0914;MLEAC=10;MLEAF=0.021;MQ=60.00;MQRankSum=0.000;QD=4.14;ReadPosRankSum=3.048;SOR=4.160;ANN=A	downstream_gene_variant	MODIFIER	GENE_CDS_Qa017_514_612	TRANSCRIPT_CDS_Qa017_514_612	protein_coding			intergenic_region
CL2364CT2727_02+03+04	505	AC=60;AF=0.123;AN=486;BaseQRankSum=-1.655;ClippingRankSum=0.000;DP=334;ExcessHet=-0.0000;FS=0.000;InbreedingCoeff=0.1119;MLEAC=58;MLEAF=0.119;MQ=60.00;MQRankSum=0.000;QD=30.09;ReadPosRankSum=0.210;SOR=0.107;ANN=T	downstream_gene_variant	MODIFIER	GENE_CDS_Qa017_514_612	TRANSCRIPT_CDS_Qa017_514_612	protein_coding			intergenic_region
CL2364CT2727_02+03+04	526	AC=39;AF=0.079;AN=492;BaseQRankSum=-0.856;ClippingRankSum=0.000;DP=336;ExcessHet=0.0000;FS=0.000;InbreedingCoeff=0.0153;MLEAC=38;MLEAF=0.077;MQ=60.00;MQRankSum=0.000;QD=31.26;ReadPosRankSum=-0.485;SOR=0.245;ANN=A	synonymous_variant	LOW	GENE_CDS_Qa017_514_612	TRANSCRIPT_CDS_Qa017_514_612	protein_coding	p.Tyr29Tyr	87/99
CL2364CT2727_02+03+04	540	AC=17;AF=0.034;AN=494;BaseQRankSum=-0.024;ClippingRankSum=0.000;DP=335;ExcessHet=0.0000;FS=0.000;InbreedingCoeff=-0.0685;MLEAC=17;MLEAF=0.034;MQ=60.00;MQRankSum=0.000;QD=27.88;ReadPosRankSum=-0.252;SOR=0.412;ANN=T	missense_variant	MODERATE	GENE_CDS_Qa017_514_612	TRANSCRIPT_CDS_Qa017_514_612	protein_coding	p.Phe25Ile	73/99
CL2364CT2727_02+03+04	553	AC=66;AF=0.133;AN=498;BaseQRankSum=-1.514;ClippingRankSum=0.000;DP=335;ExcessHet=-0.0000;FS=0.000;InbreedingCoeff=0.1248;MLEAC=65;MLEAF=0.131;MQ=60.00;MQRankSum=0.000;QD=29.00;ReadPosRankSum=-1.886;SOR=0.141;ANN=T	stop_gained	HIGH	GENE_CDS_Qa017_514_612	TRANSCRIPT_CDS_Qa017_514_612	protein_coding	p.Tyr20*	60/99
CL2364CT2727_02+03+04	607	AC=397;AF=0.831;AN=478;BaseQRankSum=0.314;ClippingRankSum=0.000;DP=283;ExcessHet=-0.0000;FS=5.740;InbreedingCoeff=0.2936;MLEAC=379;MLEAF=0.793;MQ=60.00;MQRankSum=0.000;QD=32.84;ReadPosRankSum=0.806;SOR=4.649;ANN=G	missense_variant	MODERATE	GENE_CDS_Qa017_514_612	TRANSCRIPT_CDS_Qa017_514_612	protein_coding	p.Glu2Asp	6/99
CL2436CT2804_02+03	88	AC=152;AF=0.567;AN=268;BaseQRankSum=-1.244;ClippingRankSum=0.000;DP=176;ExcessHet=-0.0000;FS=4.320;InbreedingCoeff=0.2177;MLEAC=152;MLEAF=0.567;MQ=60.06;MQRankSum=-1.112;QD=26.28;ReadPosRankSum=1.038;SOR=1.549;ANN=C	synonymous_variant	LOW	GENE_CDS_Qa019_7_294	TRANSCRIPT_CDS_Qa019_7_294	protein_coding	p.Gln69Gln	207/288	downstream_gene_variant
CL2436CT2804_02+03	100	AC=131;AF=0.485;AN=270;BaseQRankSum=1.064;ClippingRankSum=0.000;DP=175;ExcessHet=-0.0000;FS=11.830;InbreedingCoeff=0.2389;MLEAC=131;MLEAF=0.485;MQ=60.06;MQRankSum=1.041;QD=30.19;ReadPosRankSum=-1.345;SOR=0.091;ANN=A	synonymous_variant	LOW	GENE_CDS_Qa019_7_294	TRANSCRIPT_CDS_Qa019_7_294	protein_coding	p.Arg65Arg	195/288	downstream_gene_variant
CL2436CT2804_02+03	214	AC=529;AF=0.588;AN=900;BaseQRankSum=1.818;ClippingRankSum=0.000;DP=674;ExcessHet=0.0000;FS=0.000;InbreedingCoeff=0.0970;MLEAC=522;MLEAF=0.580;MQ=60.00;MQRankSum=0.000;QD=29.45;ReadPosRankSum=1.840;SOR=0.708;ANN=G	missense_variant	MODERATE	GENE_CDS_Qa019_7_294	TRANSCRIPT_CDS_Qa019_7_294	protein_coding	p.Lys27Asn	81/288	downstream_gene_variant
CL2436CT2804_02+03	429	AC=420;AF=0.469;AN=896;BaseQRankSum=0.025;ClippingRankSum=0.000;DP=692;ExcessHet=-0.0000;FS=0.000;InbreedingCoeff=0.1100;MLEAC=423;MLEAF=0.472;MQ=60.00;MQRankSum=0.000;QD=34.04;ReadPosRankSum=-2.069;SOR=0.856;ANN=A	synonymous_variant	LOW	GENE_CDS_Qa019_351_593	TRANSCRIPT_CDS_Qa019_351_593	protein_coding	p.Tyr55Tyr	165/243	upstream_gene_variant
CL2436CT2804_02+03	441	AC=51;AF=0.057;AN=894;BaseQRankSum=-1.949;ClippingRankSum=0.000;DP=696;ExcessHet=-0.0000;FS=4.369;InbreedingCoeff=-0.0282;MLEAC=52;MLEAF=0.058;MQ=60.00;MQRankSum=0.000;QD=24.30;ReadPosRankSum=1.105;SOR=0.078;ANN=T	synonymous_variant	LOW	GENE_CDS_Qa019_351_593	TRANSCRIPT_CDS_Qa019_351_593	protein_coding	p.Leu51Leu	153/243	upstream_gene_variant
CL2436CT2804_02+03	452	AC=12;AF=0.013;AN=902;BaseQRankSum=0.292;ClippingRankSum=0.000;DP=707;ExcessHet=0.0000;FS=0.000;InbreedingCoeff=-0.1055;MLEAC=10;MLEAF=0.011;MQ=59.98;MQRankSum=0.121;QD=30.52;ReadPosRankSum=0.292;SOR=0.098;ANN=C	missense_variant	MODERATE	GENE_CDS_Qa019_351_593	TRANSCRIPT_CDS_Qa019_351_593	protein_coding	p.Ile48Val	142/243	upstream_gene_variant
CL2436CT2804_02+03	459	AC=9;AF=9.978e-03;AN=902;BaseQRankSum=-0.333;ClippingRankSum=0.000;DP=708;ExcessHet=0.0010;FS=0.000;InbreedingCoeff=-0.1394;MLEAC=9;MLEAF=9.978e-03;MQ=59.98;MQRankSum=0.120;QD=10.23;ReadPosRankSum=1.223;SOR=0.089;ANN=C	synonymous_variant	LOW	GENE_CDS_Qa019_351_593	TRANSCRIPT_CDS_Qa019_351_593	protein_coding	p.Val45Val	135/243	upstream_gene_variant
CL2436CT2804_02+03	464	AC=148;AF=0.164;AN=900;BaseQRankSum=1.546;ClippingRankSum=0.000;DP=706;ExcessHet=-0.0000;FS=1.265;InbreedingCoeff=0.0313;MLEAC=162;MLEAF=0.180;MQ=59.98;MQRankSum=0.455;QD=29.82;ReadPosRankSum=0.421;SOR=0.225;ANN=C	missense_variant	MODERATE	GENE_CDS_Qa019_351_593	TRANSCRIPT_CDS_Qa019_351_593	protein_coding	p.Leu44Val	130/243	upstream_gene_variant
CL2436CT2804_02+03	497	AC=539;AF=0.586;AN=920;BaseQRankSum=-2.044;ClippingRankSum=0.000;DP=724;ExcessHet=-0.0000;FS=5.391;InbreedingCoeff=0.1001;MLEAC=536;MLEAF=0.583;MQ=60.00;MQRankSum=0.000;QD=33.74;ReadPosRankSum=-0.205;SOR=1.302;ANN=T	missense_variant	MODERATE	GENE_CDS_Qa019_351_593	TRANSCRIPT_CDS_Qa019_351_593	protein_coding	p.Asp33Asn	97/243	upstream_gene_variant
CL2436CT2804_02+03	504	AC=543;AF=0.589;AN=922;BaseQRankSum=-2.397;ClippingRankSum=0.000;DP=730;ExcessHet=-0.0000;FS=5.555;InbreedingCoeff=0.0996;MLEAC=540;MLEAF=0.586;MQ=60.00;MQRankSum=0.000;QD=33.93;ReadPosRankSum=-0.524;SOR=1.331;ANN=G	synonymous_variant	LOW	GENE_CDS_Qa019_351_593	TRANSCRIPT_CDS_Qa019_351_593	protein_coding	p.Phe30Phe	90/243	upstream_gene_variant
CL2436CT2804_02+03	513	AC=378;AF=0.410;AN=922;BaseQRankSum=-0.396;ClippingRankSum=0.000;DP=732;ExcessHet=0.0000;FS=1.077;InbreedingCoeff=0.0958;MLEAC=381;MLEAF=0.413;MQ=60.00;MQRankSum=0.000;QD=33.49;ReadPosRankSum=-0.759;SOR=0.525;ANN=A	synonymous_variant	LOW	GENE_CDS_Qa019_351_593	TRANSCRIPT_CDS_Qa019_351_593	protein_coding	p.Thr27Thr	81/243	upstream_gene_variant
CL2436CT2804_02+03	531	AC=19;AF=0.021;AN=922;BaseQRankSum=-0.362;ClippingRankSum=0.000;DP=730;ExcessHet=0.0000;FS=4.208;InbreedingCoeff=-0.1172;MLEAC=21;MLEAF=0.023;MQ=60.00;MQRankSum=0.000;QD=15.88;ReadPosRankSum=-2.011;SOR=0.025;ANN=C	synonymous_variant	LOW	GENE_CDS_Qa019_351_593	TRANSCRIPT_CDS_Qa019_351_593	protein_coding	p.Ala21Ala	63/243	upstream_gene_variant
CL2436CT2804_02+03	563	AC=552;AF=0.597;AN=924;BaseQRankSum=-0.431;ClippingRankSum=0.000;DP=732;ExcessHet=-0.0000;FS=2.925;InbreedingCoeff=0.0898;MLEAC=549;MLEAF=0.594;MQ=60.00;MQRankSum=0.000;QD=33.07;ReadPosRankSum=-0.137;SOR=1.012;ANN=G	missense_variant	MODERATE	GENE_CDS_Qa019_351_593	TRANSCRIPT_CDS_Qa019_351_593	protein_coding	p.Phe11Leu	31/243	upstream_gene_variant
CL248CT320_02	41	AC=56;AF=0.056;AN=994;BaseQRankSum=-1.220;ClippingRankSum=0.000;DP=860;ExcessHet=0.0001;FS=5.150;InbreedingCoeff=-0.1290;MLEAC=59;MLEAF=0.059;MQ=60.01;MQRankSum=-0.256;QD=32.11;ReadPosRankSum=0.830;SOR=1.374;ANN=T	synonymous_variant	LOW	GENE_CDS_Qa020_9_110	TRANSCRIPT_CDS_Qa020_9_110	protein_coding	p.Leu11Leu	33/102	upstream_gene_variant
CL248CT320_02	47	AC=993;AF=0.997;AN=996;BaseQRankSum=0.112;ClippingRankSum=0.000;DP=862;ExcessHet=3.0234;FS=0.000;InbreedingCoeff=-0.1474;MLEAC=993;MLEAF=0.997;MQ=60.01;MQRankSum=0.079;QD=26.86;ReadPosRankSum=-0.242;SOR=1.532;ANN=A	synonymous_variant	LOW	GENE_CDS_Qa020_9_110	TRANSCRIPT_CDS_Qa020_9_110	protein_coding	p.Ser13Ser	39/102	upstream_gene_variant
CL248CT320_02	50	AC=1;AF=1.004e-03;AN=996;BaseQRankSum=-1.925;ClippingRankSum=0.000;DP=863;ExcessHet=3.0103;FS=3.462;InbreedingCoeff=-0.1476;MLEAC=1;MLEAF=1.004e-03;MQ=60.01;MQRankSum=-0.024;QD=8.46;ReadPosRankSum=0.213;SOR=0.017;ANN=A	synonymous_variant	LOW	GENE_CDS_Qa020_9_110	TRANSCRIPT_CDS_Qa020_9_110	protein_coding	p.Gln14Gln	42/102	upstream_gene_variant
CL248CT320_02	51	AC=32;AF=0.032;AN=996;BaseQRankSum=-0.636;ClippingRankSum=0.000;DP=866;ExcessHet=0.0000;FS=1.173;InbreedingCoeff=-0.0834;MLEAC=34;MLEAF=0.034;MQ=60.01;MQRankSum=-0.177;QD=14.74;ReadPosRankSum=0.832;SOR=0.383;ANN=T	stop_gained	HIGH	GENE_CDS_Qa020_9_110	TRANSCRIPT_CDS_Qa020_9_110	protein_coding	p.Lys15*	43/102	upstream_gene_variant
CL248CT320_02	53	AC=1;AF=1.004e-03;AN=996;BaseQRankSum=-1.931;ClippingRankSum=0.000;DP=865;ExcessHet=3.0103;FS=3.453;InbreedingCoeff=-0.1476;MLEAC=1;MLEAF=1.004e-03;MQ=60.01;MQRankSum=-0.024;QD=8.46;ReadPosRankSum=0.219;SOR=0.018;ANN=A	synonymous_variant	LOW	GENE_CDS_Qa020_9_110	TRANSCRIPT_CDS_Qa020_9_110	protein_coding	p.Lys15Lys	45/102	upstream_gene_variant
CL248CT320_02	58	AC=43;AF=0.043;AN=996;BaseQRankSum=-1.318;ClippingRankSum=0.000;DP=865;ExcessHet=0.0000;FS=4.816;InbreedingCoeff=-0.0550;MLEAC=45;MLEAF=0.045;MQ=60.01;MQRankSum=-0.216;QD=18.17;ReadPosRankSum=-1.393;SOR=0.212;ANN=C	missense_variant	MODERATE	GENE_CDS_Qa020_9_110	TRANSCRIPT_CDS_Qa020_9_110	protein_coding	p.Leu17Ser	50/102	upstream_gene_variant
CL248CT320_02	83	AC=16;AF=0.017;AN=930;BaseQRankSum=1.035;ClippingRankSum=0.000;DP=696;ExcessHet=0.0000;FS=0.000;InbreedingCoeff=-0.1087;MLEAC=16;MLEAF=0.017;MQ=60.02;MQRankSum=-0.109;QD=12.76;ReadPosRankSum=0.862;SOR=0.007;ANN=G	synonymous_variant	LOW	GENE_CDS_Qa020_9_110	TRANSCRIPT_CDS_Qa020_9_110	protein_coding	p.Pro25Pro	75/102	upstream_gene_variant
CL248CT320_02	98	AC=16;AF=0.017;AN=926;BaseQRankSum=-0.080;ClippingRankSum=0.000;DP=690;ExcessHet=0.0000;FS=0.000;InbreedingCoeff=-0.1089;MLEAC=16;MLEAF=0.017;MQ=60.02;MQRankSum=-0.110;QD=12.78;ReadPosRankSum=1.504;SOR=0.007;ANN=A	missense_variant	MODERATE	GENE_CDS_Qa020_9_110	TRANSCRIPT_CDS_Qa020_9_110	protein_coding	p.Ser30Arg	90/102	upstream_gene_variant
CL248CT320_02	102	AC=924;AF=1.00;AN=924;DP=691;ExcessHet=3.0103;FS=0.000;InbreedingCoeff=-0.1597;MLEAC=924;MLEAF=1.00;MQ=60.02;QD=30.35;SOR=9.152;ANN=A	missense_variant	MODERATE	GENE_CDS_Qa020_9_110	TRANSCRIPT_CDS_Qa020_9_110	protein_coding	p.Pro32Thr	94/102	upstream_gene_variant
CL248CT320_02	123	AC=16;AF=0.018;AN=884;BaseQRankSum=0.469;ClippingRankSum=0.000;DP=637;ExcessHet=0.0000;FS=0.000;InbreedingCoeff=-0.1109;MLEAC=16;MLEAF=0.018;MQ=60.02;MQRankSum=-0.114;QD=12.94;ReadPosRankSum=2.730;SOR=0.016;ANN=A	upstream_gene_variant	MODIFIER	GENE_CDS_Qa020_390_491	TRANSCRIPT_CDS_Qa020_390_491	protein_coding			downstream_gene_variant
CL248CT320_02	135	AC=139;AF=0.165;AN=844;BaseQRankSum=-2.106;ClippingRankSum=0.000;DP=594;ExcessHet=0.0000;FS=0.000;InbreedingCoeff=0.0752;MLEAC=117;MLEAF=0.139;MQ=60.02;MQRankSum=-0.430;QD=30.97;ReadPosRankSum=-3.572;SOR=0.203;ANN=C	upstream_gene_variant	MODIFIER	GENE_CDS_Qa020_390_491	TRANSCRIPT_CDS_Qa020_390_491	protein_coding			downstream_gene_variant
CL248CT320_02	169	AC=704;AF=0.924;AN=762;BaseQRankSum=0.588;ClippingRankSum=0.000;DP=509;ExcessHet=0.0000;FS=0.000;InbreedingCoeff=0.0069;MLEAC=702;MLEAF=0.921;MQ=60.00;MQRankSum=0.000;QD=28.18;ReadPosRankSum=-0.157;SOR=2.846;ANN=C	upstream_gene_variant	MODIFIER	GENE_CDS_Qa020_390_491	TRANSCRIPT_CDS_Qa020_390_491	protein_coding			downstream_gene_variant
CL248CT320_02	170	AC=23;AF=0.031;AN=748;BaseQRankSum=-0.518;ClippingRankSum=0.000;DP=493;ExcessHet=0.0000;FS=0.000;InbreedingCoeff=-0.0755;MLEAC=21;MLEAF=0.028;MQ=60.00;MQRankSum=0.000;QD=30.88;ReadPosRankSum=4.334;SOR=0.012;ANN=A	upstream_gene_variant	MODIFIER	GENE_CDS_Qa020_390_491	TRANSCRIPT_CDS_Qa020_390_491	protein_coding			downstream_gene_variant
CL248CT320_02	246	AC=6;AF=0.750;AN=8;BaseQRankSum=-0.319;ClippingRankSum=0.000;DP=4;ExcessHet=0.3218;FS=0.000;MLEAC=6;MLEAF=0.750;MQ=60.00;MQRankSum=0.000;QD=21.47;ReadPosRankSum=0.000;SOR=0.446;ANN=C	upstream_gene_variant	MODIFIER	GENE_CDS_Qa020_390_491	TRANSCRIPT_CDS_Qa020_390_491	protein_coding			downstream_gene_variant
CL248CT320_02	348	AC=265;AF=0.432;AN=614;BaseQRankSum=-2.235;ClippingRankSum=0.000;DP=383;ExcessHet=-0.0000;FS=0.000;InbreedingCoeff=0.2937;MLEAC=263;MLEAF=0.428;MQ=59.90;MQRankSum=0.000;QD=28.32;ReadPosRankSum=2.152;SOR=0.837;ANN=G	upstream_gene_variant	MODIFIER	GENE_CDS_Qa020_390_491	TRANSCRIPT_CDS_Qa020_390_491	protein_coding			downstream_gene_variant
CL248CT320_02	373	AC=32;AF=0.049;AN=654;BaseQRankSum=3.079;ClippingRankSum=0.000;DP=411;ExcessHet=-0.0000;FS=0.000;InbreedingCoeff=-0.0364;MLEAC=32;MLEAF=0.049;MQ=59.91;MQRankSum=0.000;QD=25.82;ReadPosRankSum=-3.957;SOR=0.066;ANN=A	upstream_gene_variant	MODIFIER	GENE_CDS_Qa020_390_491	TRANSCRIPT_CDS_Qa020_390_491	protein_coding			downstream_gene_variant
CL248CT320_02	383	AC=34;AF=0.051;AN=664;BaseQRankSum=3.359;ClippingRankSum=0.000;DP=420;ExcessHet=-0.0000;FS=0.000;InbreedingCoeff=-0.0271;MLEAC=34;MLEAF=0.051;MQ=59.91;MQRankSum=0.000;QD=32.17;ReadPosRankSum=-4.852;SOR=0.069;ANN=G	upstream_gene_variant	MODIFIER	GENE_CDS_Qa020_390_491	TRANSCRIPT_CDS_Qa020_390_491	protein_coding			downstream_gene_variant
CL248CT320_02	384	AC=43;AF=0.065;AN=664;BaseQRankSum=3.713;ClippingRankSum=0.000;DP=422;ExcessHet=0.0000;FS=0.000;InbreedingCoeff=-0.0120;MLEAC=44;MLEAF=0.066;MQ=59.91;MQRankSum=0.000;QD=32.77;ReadPosRankSum=-4.502;SOR=0.124;ANN=G	upstream_gene_variant	MODIFIER	GENE_CDS_Qa020_390_491	TRANSCRIPT_CDS_Qa020_390_491	protein_coding			downstream_gene_variant
CL248CT320_02	394	AC=9;AF=0.013;AN=678;BaseQRankSum=0.978;ClippingRankSum=0.000;DP=431;ExcessHet=0.0000;FS=0.000;InbreedingCoeff=-0.1472;MLEAC=10;MLEAF=0.015;MQ=59.91;MQRankSum=0.000;QD=30.77;ReadPosRankSum=-0.529;SOR=0.006;ANN=A	missense_variant	MODERATE	GENE_CDS_Qa020_390_491	TRANSCRIPT_CDS_Qa020_390_491	protein_coding	p.Arg2Gln	5/102	downstream_gene_variant
CL248CT320_02	399	AC=41;AF=0.060;AN=680;BaseQRankSum=0.441;ClippingRankSum=0.000;DP=437;ExcessHet=-0.0000;FS=0.000;InbreedingCoeff=-0.0184;MLEAC=42;MLEAF=0.062;MQ=59.91;MQRankSum=0.000;QD=28.07;ReadPosRankSum=1.172;SOR=0.070;ANN=T	stop_gained	HIGH	GENE_CDS_Qa020_390_491	TRANSCRIPT_CDS_Qa020_390_491	protein_coding	p.Arg4*	10/102	downstream_gene_variant
CL248CT320_02	410	AC=22,32;AF=0.032,0.047;AN=686;BaseQRankSum=-1.391;ClippingRankSum=0.000;DP=440;ExcessHet=1.4527;FS=18.537;InbreedingCoeff=0.2132;MLEAC=18,27;MLEAF=0.026,0.039;MQ=59.91;MQRankSum=0.000;QD=27.93;ReadPosRankSum=-1.000;SOR=0.003;ANN="G	frameshift_variant&missense_variant	HIGH	GENE_CDS_Qa020_390_491	TRANSCRIPT_CDS_Qa020_390_491	protein_coding	p.Tyr7fs	21/102	frameshift_variant&synonymous_variant
CL248CT320_02	411	AC=36;AF=0.053;AN=680;BaseQRankSum=-1.927;ClippingRankSum=0.000;DP=441;ExcessHet=-0.0000;FS=0.000;InbreedingCoeff=-0.0348;MLEAC=36;MLEAF=0.053;MQ=59.91;MQRankSum=0.000;QD=7.82;ReadPosRankSum=0.420;SOR=0.045;ANN=A	missense_variant	MODERATE	GENE_CDS_Qa020_390_491	TRANSCRIPT_CDS_Qa020_390_491	protein_coding	p.Gly8Arg	22/102	downstream_gene_variant
CL248CT320_02	425	AC=35;AF=0.051;AN=686;BaseQRankSum=3.141;ClippingRankSum=0.000;DP=441;ExcessHet=-0.0000;FS=0.000;InbreedingCoeff=-0.0301;MLEAC=35;MLEAF=0.051;MQ=59.91;MQRankSum=0.000;QD=25.91;ReadPosRankSum=-6.585;SOR=0.044;ANN=T	synonymous_variant	LOW	GENE_CDS_Qa020_390_491	TRANSCRIPT_CDS_Qa020_390_491	protein_coding	p.Asp12Asp	36/102	downstream_gene_variant
CL248CT320_02	426	AC=22;AF=0.032;AN=686;BaseQRankSum=-0.049;ClippingRankSum=0.000;DP=441;ExcessHet=0.0000;FS=0.000;InbreedingCoeff=-0.0836;MLEAC=23;MLEAF=0.034;MQ=59.91;MQRankSum=0.000;QD=26.83;ReadPosRankSum=0.907;SOR=0.020;ANN=C	missense_variant	MODERATE	GENE_CDS_Qa020_390_491	TRANSCRIPT_CDS_Qa020_390_491	protein_coding	p.Ser13Arg	37/102	downstream_gene_variant
CL248CT320_02	434	AC=78;AF=0.113;AN=688;BaseQRankSum=-0.514;ClippingRankSum=0.000;DP=442;ExcessHet=-0.0000;FS=3.114;InbreedingCoeff=0.0387;MLEAC=85;MLEAF=0.124;MQ=59.91;MQRankSum=0.000;QD=30.42;ReadPosRankSum=1.047;SOR=0.050;ANN=T	synonymous_variant	LOW	GENE_CDS_Qa020_390_491	TRANSCRIPT_CDS_Qa020_390_491	protein_coding	p.Ala15Ala	45/102	downstream_gene_variant
CL248CT320_02	452	AC=11;AF=0.016;AN=688;BaseQRankSum=-1.847;ClippingRankSum=0.000;DP=442;ExcessHet=0.0000;FS=0.000;InbreedingCoeff=-0.1332;MLEAC=11;MLEAF=0.016;MQ=59.91;MQRankSum=0.000;QD=3.45;ReadPosRankSum=1.189;SOR=0.006;ANN=G	missense_variant	MODERATE	GENE_CDS_Qa020_390_491	TRANSCRIPT_CDS_Qa020_390_491	protein_coding	p.Ile21Met	63/102	downstream_gene_variant
CL3075CT3496	27	AC=17;AF=0.016;AN=1034;BaseQRankSum=-0.303;ClippingRankSum=0.000;DP=863;ExcessHet=0.0000;FS=0.000;InbreedingCoeff=-0.1137;MLEAC=16;MLEAF=0.015;MQ=60.00;MQRankSum=0.000;QD=24.50;ReadPosRankSum=0.133;SOR=0.007;ANN=G	synonymous_variant	LOW	GENE_CDS_Qa026_3_146	TRANSCRIPT_CDS_Qa026_3_146	protein_coding	p.Thr40Thr	120/144
CL3075CT3496	28	AC=25;AF=0.024;AN=1034;BaseQRankSum=-0.813;ClippingRankSum=0.000;DP=862;ExcessHet=0.0000;FS=0.000;InbreedingCoeff=-0.1252;MLEAC=29;MLEAF=0.028;MQ=60.00;MQRankSum=0.000;QD=29.65;ReadPosRankSum=0.169;SOR=0.019;ANN=T	missense_variant	MODERATE	GENE_CDS_Qa026_3_146	TRANSCRIPT_CDS_Qa026_3_146	protein_coding	p.Thr40Lys	119/144
CL3075CT3496	47	AC=8;AF=7.737e-03;AN=1034;BaseQRankSum=0.575;ClippingRankSum=0.000;DP=862;ExcessHet=3.1288;FS=0.000;InbreedingCoeff=-0.1592;MLEAC=12;MLEAF=0.012;MQ=60.00;MQRankSum=0.000;QD=34.02;ReadPosRankSum=-5.610;SOR=0.003;ANN=C	missense_variant	MODERATE	GENE_CDS_Qa026_3_146	TRANSCRIPT_CDS_Qa026_3_146	protein_coding	p.Gln34Glu	100/144
CL3075CT3496	49	AC=7;AF=6.770e-03;AN=1034;BaseQRankSum=0.187;ClippingRankSum=0.000;DP=862;ExcessHet=3.0991;FS=0.000;InbreedingCoeff=-0.1582;MLEAC=11;MLEAF=0.011;MQ=60.00;MQRankSum=0.000;QD=33.45;ReadPosRankSum=-3.488;SOR=0.003;ANN=C	missense_variant	MODERATE	GENE_CDS_Qa026_3_146	TRANSCRIPT_CDS_Qa026_3_146	protein_coding	p.Lys33Arg	98/144
CL3075CT3496	55	AC=8;AF=7.737e-03;AN=1034;BaseQRankSum=0.093;ClippingRankSum=0.000;DP=861;ExcessHet=3.1288;FS=0.000;InbreedingCoeff=-0.1594;MLEAC=12;MLEAF=0.012;MQ=60.00;MQRankSum=0.000;QD=28.35;ReadPosRankSum=-5.131;SOR=0.003;ANN=A	missense_variant	MODERATE	GENE_CDS_Qa026_3_146	TRANSCRIPT_CDS_Qa026_3_146	protein_coding	p.Thr31Ile	92/144
CL3075CT3496	84	AC=46;AF=0.045;AN=1024;BaseQRankSum=-3.186;ClippingRankSum=0.000;DP=843;ExcessHet=-0.0000;FS=0.000;InbreedingCoeff=0.0023;MLEAC=40;MLEAF=0.039;MQ=60.00;MQRankSum=0.000;QD=28.08;ReadPosRankSum=-1.027;SOR=0.041;ANN=T	synonymous_variant	LOW	GENE_CDS_Qa026_3_146	TRANSCRIPT_CDS_Qa026_3_146	protein_coding	p.Ala21Ala	63/144
CL3075CT3496	88	AC=5;AF=4.883e-03;AN=1024;BaseQRankSum=-1.059;ClippingRankSum=0.000;DP=839;ExcessHet=3.0529;FS=0.000;InbreedingCoeff=-0.1579;MLEAC=7;MLEAF=6.836e-03;MQ=60.00;MQRankSum=0.000;QD=24.04;ReadPosRankSum=-3.368;SOR=0.002;ANN=C	missense_variant	MODERATE	GENE_CDS_Qa026_3_146	TRANSCRIPT_CDS_Qa026_3_146	protein_coding	p.His20Arg	59/144
CL3075CT3496	93	AC=5;AF=4.912e-03;AN=1018;BaseQRankSum=-0.696;ClippingRankSum=0.000;DP=838;ExcessHet=3.0532;FS=0.000;InbreedingCoeff=-0.1576;MLEAC=7;MLEAF=6.876e-03;MQ=60.00;MQRankSum=0.000;QD=24.06;ReadPosRankSum=-3.388;SOR=0.002;ANN=C	synonymous_variant	LOW	GENE_CDS_Qa026_3_146	TRANSCRIPT_CDS_Qa026_3_146	protein_coding	p.Thr18Thr	54/144
CL3075CT3496	105	AC=181;AF=0.180;AN=1008;BaseQRankSum=-2.014;ClippingRankSum=0.000;DP=827;ExcessHet=-0.0000;FS=0.000;InbreedingCoeff=0.2222;MLEAC=168;MLEAF=0.167;MQ=60.00;MQRankSum=0.000;QD=28.36;ReadPosRankSum=-2.574;SOR=0.645;ANN=T	synonymous_variant	LOW	GENE_CDS_Qa026_3_146	TRANSCRIPT_CDS_Qa026_3_146	protein_coding	p.Pro14Pro	42/144
CL3075CT3496	110	AC=9;AF=8.982e-03;AN=1002;BaseQRankSum=-1.405;ClippingRankSum=0.000;DP=805;ExcessHet=3.1677;FS=0.000;InbreedingCoeff=-0.1622;MLEAC=13;MLEAF=0.013;MQ=60.00;MQRankSum=0.000;QD=26.25;ReadPosRankSum=-2.179;SOR=0.006;ANN=T	missense_variant	MODERATE	GENE_CDS_Qa026_3_146	TRANSCRIPT_CDS_Qa026_3_146	protein_coding	p.His13Asn	37/144
CL3075CT3496	114	AC=45;AF=0.045;AN=996;BaseQRankSum=1.199;ClippingRankSum=0.000;DP=787;ExcessHet=-0.0000;FS=0.000;InbreedingCoeff=-0.0251;MLEAC=43;MLEAF=0.043;MQ=60.00;MQRankSum=0.000;QD=27.33;ReadPosRankSum=-0.594;SOR=0.045;ANN=T	missense_variant	MODERATE	GENE_CDS_Qa026_3_146	TRANSCRIPT_CDS_Qa026_3_146	protein_coding	p.Met11Ile	33/144
CL3075CT3496	115	AC=312;AF=0.315;AN=992;BaseQRankSum=4.955;ClippingRankSum=0.000;DP=786;ExcessHet=-0.0000;FS=2.401;InbreedingCoeff=0.2295;MLEAC=307;MLEAF=0.309;MQ=60.00;MQRankSum=0.000;QD=33.10;ReadPosRankSum=0.797;SOR=1.764;ANN=G	missense_variant	MODERATE	GENE_CDS_Qa026_3_146	TRANSCRIPT_CDS_Qa026_3_146	protein_coding	p.Met11Thr	32/144
CL3075CT3496	130	AC=28;AF=0.029;AN=980;BaseQRankSum=-0.454;ClippingRankSum=0.000;DP=756;ExcessHet=-0.0000;FS=0.000;InbreedingCoeff=-0.0606;MLEAC=24;MLEAF=0.024;MQ=60.00;MQRankSum=0.000;QD=24.82;ReadPosRankSum=1.387;SOR=0.025;ANN=T	missense_variant	MODERATE	GENE_CDS_Qa026_3_146	TRANSCRIPT_CDS_Qa026_3_146	protein_coding	p.Leu6His	17/144
CL3075CT3496	324	AC=80;AF=0.082;AN=980;BaseQRankSum=0.787;ClippingRankSum=0.000;DP=682;ExcessHet=0.0000;FS=11.404;InbreedingCoeff=0.0667;MLEAC=73;MLEAF=0.074;MQ=60.00;MQRankSum=0.000;QD=30.82;ReadPosRankSum=-0.369;SOR=0.006;ANN=C	upstream_gene_variant	MODIFIER	GENE_CDS_Qa026_3_146	TRANSCRIPT_CDS_Qa026_3_146	protein_coding			intergenic_region
CL3075CT3496	353	AC=40;AF=0.040;AN=992;BaseQRankSum=-2.997;ClippingRankSum=0.000;DP=698;ExcessHet=-0.0000;FS=0.000;InbreedingCoeff=-0.0663;MLEAC=42;MLEAF=0.042;MQ=60.00;MQRankSum=0.000;QD=24.27;ReadPosRankSum=-1.592;SOR=0.025;ANN=T	upstream_gene_variant	MODIFIER	GENE_CDS_Qa026_3_146	TRANSCRIPT_CDS_Qa026_3_146	protein_coding			intergenic_region
CL3075CT3496	363	AC=132;AF=0.133;AN=994;BaseQRankSum=1.075;ClippingRankSum=0.000;DP=704;ExcessHet=-0.0000;FS=0.000;InbreedingCoeff=0.1722;MLEAC=121;MLEAF=0.122;MQ=60.00;MQRankSum=0.000;QD=30.58;ReadPosRankSum=-1.244;SOR=0.393;ANN=G	upstream_gene_variant	MODIFIER	GENE_CDS_Qa026_3_146	TRANSCRIPT_CDS_Qa026_3_146	protein_coding			intergenic_region
CL3075CT3496	376	AC=514;AF=0.515;AN=998;BaseQRankSum=0.656;ClippingRankSum=0.000;DP=717;ExcessHet=-0.0000;FS=6.870;InbreedingCoeff=0.3316;MLEAC=521;MLEAF=0.522;MQ=60.00;MQRankSum=0.000;QD=34.62;ReadPosRankSum=-0.119;SOR=2.203;ANN=C	upstream_gene_variant	MODIFIER	GENE_CDS_Qa026_3_146	TRANSCRIPT_CDS_Qa026_3_146	protein_coding			intergenic_region
CL3075CT3496	377	AC=23,253;AF=0.023,0.254;AN=998;BaseQRankSum=1.449;ClippingRankSum=0.000;DP=717;ExcessHet=0.0000;FS=1.797;InbreedingCoeff=0.3917;MLEAC=18,202;MLEAF=0.018,0.202;MQ=60.00;MQRankSum=0.000;QD=33.23;ReadPosRankSum=2.442;SOR=0.725;ANN="A	upstream_gene_variant	MODIFIER	GENE_CDS_Qa026_3_146	TRANSCRIPT_CDS_Qa026_3_146	protein_coding			upstream_gene_variant
CL3075CT3496	393	AC=23;AF=0.023;AN=1002;BaseQRankSum=0.014;ClippingRankSum=0.000;DP=724;ExcessHet=0.0000;FS=0.000;InbreedingCoeff=-0.1008;MLEAC=25;MLEAF=0.025;MQ=60.00;MQRankSum=0.000;QD=26.88;ReadPosRankSum=-8.819;SOR=0.039;ANN=G	upstream_gene_variant	MODIFIER	GENE_CDS_Qa026_3_146	TRANSCRIPT_CDS_Qa026_3_146	protein_coding			intergenic_region
CL3075CT3496	396	AC=296;AF=0.297;AN=996;BaseQRankSum=0.954;ClippingRankSum=0.000;DP=724;ExcessHet=-0.0000;FS=3.973;InbreedingCoeff=0.2619;MLEAC=302;MLEAF=0.303;MQ=60.00;MQRankSum=0.000;QD=29.64;ReadPosRankSum=-7.878;SOR=0.893;ANN=T	upstream_gene_variant	MODIFIER	GENE_CDS_Qa026_3_146	TRANSCRIPT_CDS_Qa026_3_146	protein_coding			intergenic_region
CL3075CT3496	411	AC=53;AF=0.053;AN=1002;BaseQRankSum=-4.952;ClippingRankSum=0.000;DP=723;ExcessHet=0.0000;FS=0.000;InbreedingCoeff=0.0193;MLEAC=49;MLEAF=0.049;MQ=60.00;MQRankSum=0.000;QD=27.65;ReadPosRankSum=1.571;SOR=0.034;ANN=A	upstream_gene_variant	MODIFIER	GENE_CDS_Qa026_3_146	TRANSCRIPT_CDS_Qa026_3_146	protein_coding			intergenic_region
CL3075CT3496	413	AC=47;AF=0.047;AN=1002;BaseQRankSum=-2.905;ClippingRankSum=0.000;DP=723;ExcessHet=-0.0000;FS=0.000;InbreedingCoeff=-0.0446;MLEAC=51;MLEAF=0.051;MQ=60.00;MQRankSum=0.000;QD=31.35;ReadPosRankSum=-16.161;SOR=0.041;ANN=A	upstream_gene_variant	MODIFIER	GENE_CDS_Qa026_3_146	TRANSCRIPT_CDS_Qa026_3_146	protein_coding			intergenic_region
CL3075CT3496	428	AC=24,71;AF=0.024,0.071;AN=1004;BaseQRankSum=-3.738;ClippingRankSum=0.000;DP=726;ExcessHet=0.0000;FS=0.000;InbreedingCoeff=0.2770;MLEAC=20,52;MLEAF=0.020,0.052;MQ=60.00;MQRankSum=0.000;QD=28.92;ReadPosRankSum=-5.463;SOR=0.011;ANN="A	upstream_gene_variant	MODIFIER	GENE_CDS_Qa026_3_146	TRANSCRIPT_CDS_Qa026_3_146	protein_coding			upstream_gene_variant
CL3075CT3496	429	AC=265;AF=0.264;AN=1004;BaseQRankSum=-0.284;ClippingRankSum=0.000;DP=726;ExcessHet=-0.0000;FS=0.000;InbreedingCoeff=0.2289;MLEAC=270;MLEAF=0.269;MQ=60.00;MQRankSum=0.000;QD=29.91;ReadPosRankSum=-13.011;SOR=0.146;ANN=A	upstream_gene_variant	MODIFIER	GENE_CDS_Qa026_3_146	TRANSCRIPT_CDS_Qa026_3_146	protein_coding			intergenic_region
CL3075CT3496	436	AC=50;AF=0.050;AN=1004;BaseQRankSum=-2.009;ClippingRankSum=0.000;DP=725;ExcessHet=-0.0000;FS=0.000;InbreedingCoeff=-0.0399;MLEAC=54;MLEAF=0.054;MQ=60.00;MQRankSum=0.000;QD=26.34;ReadPosRankSum=-19.223;SOR=0.005;ANN=G	upstream_gene_variant	MODIFIER	GENE_CDS_Qa026_3_146	TRANSCRIPT_CDS_Qa026_3_146	protein_coding			intergenic_region
CL3075CT3496	447	AC=24,26;AF=0.024,0.026;AN=1004;BaseQRankSum=-1.893;ClippingRankSum=0.000;DP=725;ExcessHet=0.0000;FS=0.000;InbreedingCoeff=0.1810;MLEAC=20,22;MLEAF=0.020,0.022;MQ=60.00;MQRankSum=0.000;QD=31.37;ReadPosRankSum=-18.878;SOR=0.005;ANN="T	upstream_gene_variant	MODIFIER	GENE_CDS_Qa026_3_146	TRANSCRIPT_CDS_Qa026_3_146	protein_coding			upstream_gene_variant
CL3075CT3496	449	AC=24;AF=0.024;AN=1004;BaseQRankSum=-3.505;ClippingRankSum=0.000;DP=726;ExcessHet=0.0000;FS=0.000;InbreedingCoeff=-0.0906;MLEAC=25;MLEAF=0.025;MQ=60.00;MQRankSum=0.000;QD=33.28;ReadPosRankSum=-12.805;SOR=0.001;ANN=T	upstream_gene_variant	MODIFIER	GENE_CDS_Qa026_3_146	TRANSCRIPT_CDS_Qa026_3_146	protein_coding			intergenic_region
CL3075CT3496	450	AC=361;AF=0.361;AN=1000;BaseQRankSum=-1.337;ClippingRankSum=0.000;DP=726;ExcessHet=-0.0000;FS=0.000;InbreedingCoeff=0.2724;MLEAC=358;MLEAF=0.358;MQ=60.00;MQRankSum=0.000;QD=30.73;ReadPosRankSum=-0.629;SOR=0.262;ANN=A	upstream_gene_variant	MODIFIER	GENE_CDS_Qa026_3_146	TRANSCRIPT_CDS_Qa026_3_146	protein_coding			intergenic_region
CL3075CT3496	471	AC=203;AF=0.203;AN=1000;BaseQRankSum=-1.778;ClippingRankSum=0.000;DP=727;ExcessHet=0.0000;FS=0.000;InbreedingCoeff=0.1948;MLEAC=200;MLEAF=0.200;MQ=59.98;MQRankSum=0.500;QD=24.88;ReadPosRankSum=4.658;SOR=0.060;ANN=A	upstream_gene_variant	MODIFIER	GENE_CDS_Qa026_3_146	TRANSCRIPT_CDS_Qa026_3_146	protein_coding			intergenic_region
CL3075CT3496	476	AC=12;AF=0.012;AN=1004;BaseQRankSum=-0.721;ClippingRankSum=0.000;DP=727;ExcessHet=0.0000;FS=0.000;InbreedingCoeff=-0.1306;MLEAC=12;MLEAF=0.012;MQ=59.98;MQRankSum=0.130;QD=17.45;ReadPosRankSum=1.166;SOR=0.000;ANN=A	upstream_gene_variant	MODIFIER	GENE_CDS_Qa026_3_146	TRANSCRIPT_CDS_Qa026_3_146	protein_coding			intergenic_region
CL3460CT3925_02	30	AC=742;AF=0.641;AN=1158;BaseQRankSum=-3.049;ClippingRankSum=0.000;DP=1159;ExcessHet=0.0000;FS=2.445;InbreedingCoeff=0.1493;MLEAC=734;MLEAF=0.634;MQ=60.00;MQRankSum=0.000;QD=34.47;ReadPosRankSum=-4.475;SOR=2.107;ANN=A	upstream_gene_variant	MODIFIER	GENE_CDS_Qa028_230_391	TRANSCRIPT_CDS_Qa028_230_391	protein_coding			intergenic_region
CL3460CT3925_02	71	AC=3;AF=2.591e-03;AN=1158;BaseQRankSum=-0.903;ClippingRankSum=0.000;DP=1168;ExcessHet=3.0216;FS=0.000;InbreedingCoeff=-0.1257;MLEAC=3;MLEAF=2.591e-03;MQ=60.00;MQRankSum=0.000;QD=5.65;ReadPosRankSum=0.440;SOR=0.015;ANN=T	upstream_gene_variant	MODIFIER	GENE_CDS_Qa028_230_391	TRANSCRIPT_CDS_Qa028_230_391	protein_coding			intergenic_region
CL3460CT3925_02	76	AC=8;AF=6.932e-03;AN=1154;BaseQRankSum=-1.148;ClippingRankSum=0.000;DP=1168;ExcessHet=0.0531;FS=0.000;InbreedingCoeff=-0.1188;MLEAC=6;MLEAF=5.199e-03;MQ=60.00;MQRankSum=0.000;QD=12.67;ReadPosRankSum=0.591;SOR=0.040;ANN=T	upstream_gene_variant	MODIFIER	GENE_CDS_Qa028_230_391	TRANSCRIPT_CDS_Qa028_230_391	protein_coding			intergenic_region
CL3460CT3925_02	84	AC=26;AF=0.022;AN=1158;BaseQRankSum=-1.360;ClippingRankSum=0.000;DP=1163;ExcessHet=0.0000;FS=0.000;InbreedingCoeff=-0.0566;MLEAC=24;MLEAF=0.021;MQ=60.00;MQRankSum=0.000;QD=18.12;ReadPosRankSum=1.226;SOR=0.294;ANN=A	upstream_gene_variant	MODIFIER	GENE_CDS_Qa028_230_391	TRANSCRIPT_CDS_Qa028_230_391	protein_coding			intergenic_region
CL3460CT3925_02	93	AC=207;AF=0.180;AN=1148;BaseQRankSum=0.051;ClippingRankSum=0.000;DP=1161;ExcessHet=-0.0000;FS=4.458;InbreedingCoeff=0.1553;MLEAC=205;MLEAF=0.179;MQ=60.00;MQRankSum=0.000;QD=28.90;ReadPosRankSum=-1.545;SOR=1.349;ANN=T	upstream_gene_variant	MODIFIER	GENE_CDS_Qa028_230_391	TRANSCRIPT_CDS_Qa028_230_391	protein_coding			intergenic_region
CL3460CT3925_02	96	AC=807;AF=0.701;AN=1152;BaseQRankSum=-0.694;ClippingRankSum=0.000;DP=1164;ExcessHet=-0.0000;FS=5.208;InbreedingCoeff=0.1399;MLEAC=802;MLEAF=0.696;MQ=60.00;MQRankSum=0.000;QD=33.78;ReadPosRankSum=-1.740;SOR=1.859;ANN=A	upstream_gene_variant	MODIFIER	GENE_CDS_Qa028_230_391	TRANSCRIPT_CDS_Qa028_230_391	protein_coding			intergenic_region
CL3460CT3925_02	97	AC=4;AF=3.460e-03;AN=1156;BaseQRankSum=-0.691;ClippingRankSum=0.000;DP=1164;ExcessHet=3.0329;FS=0.000;InbreedingCoeff=-0.1278;MLEAC=4;MLEAF=3.460e-03;MQ=60.00;MQRankSum=0.000;QD=5.10;ReadPosRankSum=-1.215;SOR=0.007;ANN=C	upstream_gene_variant	MODIFIER	GENE_CDS_Qa028_230_391	TRANSCRIPT_CDS_Qa028_230_391	protein_coding			intergenic_region
CL3460CT3925_02	107	AC=31;AF=0.027;AN=1154;BaseQRankSum=-0.059;ClippingRankSum=0.000;DP=1165;ExcessHet=0.0000;FS=0.000;InbreedingCoeff=-0.0206;MLEAC=26;MLEAF=0.023;MQ=60.00;MQRankSum=0.000;QD=30.99;ReadPosRankSum=1.171;SOR=0.436;ANN=T	upstream_gene_variant	MODIFIER	GENE_CDS_Qa028_230_391	TRANSCRIPT_CDS_Qa028_230_391	protein_coding			intergenic_region
CL3460CT3925_02	120	AC=7;AF=6.066e-03;AN=1154;BaseQRankSum=-2.324;ClippingRankSum=0.000;DP=1164;ExcessHet=0.0002;FS=0.000;InbreedingCoeff=-0.1053;MLEAC=5;MLEAF=4.333e-03;MQ=60.00;MQRankSum=0.000;QD=5.50;ReadPosRankSum=0.572;SOR=0.011;ANN=T	upstream_gene_variant	MODIFIER	GENE_CDS_Qa028_230_391	TRANSCRIPT_CDS_Qa028_230_391	protein_coding			intergenic_region
CL3460CT3925_02	152	AC=35;AF=0.030;AN=1156;BaseQRankSum=0.492;ClippingRankSum=0.000;DP=1199;ExcessHet=0.0000;FS=0.000;InbreedingCoeff=-0.0187;MLEAC=31;MLEAF=0.027;MQ=60.00;MQRankSum=0.000;QD=22.12;ReadPosRankSum=0.594;SOR=0.119;ANN=G	upstream_gene_variant	MODIFIER	GENE_CDS_Qa028_230_391	TRANSCRIPT_CDS_Qa028_230_391	protein_coding			intergenic_region
CL3460CT3925_02	304	AC=26;AF=0.023;AN=1148;BaseQRankSum=-1.378;ClippingRankSum=0.000;DP=1137;ExcessHet=0.0000;FS=0.000;InbreedingCoeff=-0.0711;MLEAC=24;MLEAF=0.021;MQ=60.00;MQRankSum=0.000;QD=14.22;ReadPosRankSum=-1.837;SOR=0.010;ANN=T	synonymous_variant	LOW	GENE_CDS_Qa028_230_391	TRANSCRIPT_CDS_Qa028_230_391	protein_coding	p.Thr25Thr	75/162
CL3460CT3925_02	331	AC=4;AF=3.478e-03;AN=1150;BaseQRankSum=1.299;ClippingRankSum=0.000;DP=1234;ExcessHet=0.0114;FS=0.000;InbreedingCoeff=-0.1051;MLEAC=3;MLEAF=2.609e-03;MQ=60.00;MQRankSum=0.000;QD=14.08;ReadPosRankSum=-0.973;SOR=0.001;ANN=A	missense_variant	MODERATE	GENE_CDS_Qa028_230_391	TRANSCRIPT_CDS_Qa028_230_391	protein_coding	p.Met34Ile	102/162
CL3460CT3925_02	333	AC=4;AF=3.484e-03;AN=1148;BaseQRankSum=0.854;ClippingRankSum=0.000;DP=1286;ExcessHet=0.0114;FS=0.000;InbreedingCoeff=-0.1001;MLEAC=3;MLEAF=2.613e-03;MQ=60.00;MQRankSum=0.000;QD=11.02;ReadPosRankSum=-0.787;SOR=0.000;ANN=A	missense_variant	MODERATE	GENE_CDS_Qa028_230_391	TRANSCRIPT_CDS_Qa028_230_391	protein_coding	p.Ala35Glu	104/162
CL3460CT3925_02	379	AC=12;AF=0.010;AN=1148;BaseQRankSum=1.484;ClippingRankSum=0.000;DP=1378;ExcessHet=0.0000;FS=0.000;InbreedingCoeff=-0.0757;MLEAC=10;MLEAF=8.711e-03;MQ=60.00;MQRankSum=0.000;QD=8.23;ReadPosRankSum=0.292;SOR=0.000;ANN=C	synonymous_variant	LOW	GENE_CDS_Qa028_230_391	TRANSCRIPT_CDS_Qa028_230_391	protein_coding	p.Tyr50Tyr	150/162
CL3460CT3925_02	395	AC=21;AF=0.018;AN=1150;BaseQRankSum=-3.557;ClippingRankSum=0.000;DP=1381;ExcessHet=0.0000;FS=0.000;InbreedingCoeff=-0.0719;MLEAC=19;MLEAF=0.017;MQ=60.00;MQRankSum=0.000;QD=10.28;ReadPosRankSum=-0.480;SOR=0.009;ANN=C	downstream_gene_variant	MODIFIER	GENE_CDS_Qa028_230_391	TRANSCRIPT_CDS_Qa028_230_391	protein_coding			intergenic_region
CL3460CT3925_02	406	AC=6;AF=5.217e-03;AN=1150;BaseQRankSum=0.720;ClippingRankSum=0.000;DP=1381;ExcessHet=0.0284;FS=0.000;InbreedingCoeff=-0.0937;MLEAC=4;MLEAF=3.478e-03;MQ=60.00;MQRankSum=0.000;QD=8.17;ReadPosRankSum=1.042;SOR=0.001;ANN=T	downstream_gene_variant	MODIFIER	GENE_CDS_Qa028_230_391	TRANSCRIPT_CDS_Qa028_230_391	protein_coding			intergenic_region
CL3460CT3925_02	411	AC=80;AF=0.070;AN=1150;BaseQRankSum=-2.778;ClippingRankSum=0.000;DP=1383;ExcessHet=0.0000;FS=0.000;InbreedingCoeff=-0.0451;MLEAC=83;MLEAF=0.072;MQ=60.00;MQRankSum=0.000;QD=17.77;ReadPosRankSum=0.812;SOR=0.021;ANN=T	downstream_gene_variant	MODIFIER	GENE_CDS_Qa028_230_391	TRANSCRIPT_CDS_Qa028_230_391	protein_coding			intergenic_region
CL3460CT3925_02	412	AC=4;AF=3.478e-03;AN=1150;BaseQRankSum=2.275;ClippingRankSum=0.000;DP=1383;ExcessHet=0.0114;FS=0.000;InbreedingCoeff=-0.0898;MLEAC=3;MLEAF=2.609e-03;MQ=60.00;MQRankSum=0.000;QD=12.71;ReadPosRankSum=0.702;SOR=0.001;ANN=A	downstream_gene_variant	MODIFIER	GENE_CDS_Qa028_230_391	TRANSCRIPT_CDS_Qa028_230_391	protein_coding			intergenic_region
CL3460CT3925_02	413	AC=744;AF=0.647;AN=1150;BaseQRankSum=-1.823;ClippingRankSum=0.000;DP=1383;ExcessHet=-0.0000;FS=0.000;InbreedingCoeff=0.0422;MLEAC=739;MLEAF=0.643;MQ=60.00;MQRankSum=0.000;QD=34.63;ReadPosRankSum=-0.066;SOR=0.613;ANN=C	downstream_gene_variant	MODIFIER	GENE_CDS_Qa028_230_391	TRANSCRIPT_CDS_Qa028_230_391	protein_coding			intergenic_region
CL3460CT3925_02	422	AC=9;AF=7.826e-03;AN=1150;BaseQRankSum=-0.798;ClippingRankSum=0.000;DP=1384;ExcessHet=3.1473;FS=0.000;InbreedingCoeff=-0.1115;MLEAC=10;MLEAF=8.696e-03;MQ=60.00;MQRankSum=0.000;QD=8.35;ReadPosRankSum=0.619;SOR=0.002;ANN=A	downstream_gene_variant	MODIFIER	GENE_CDS_Qa028_230_391	TRANSCRIPT_CDS_Qa028_230_391	protein_coding			intergenic_region
CL3460CT3925_02	423	AC=280;AF=0.243;AN=1150;BaseQRankSum=5.850;ClippingRankSum=0.000;DP=1384;ExcessHet=0.0000;FS=0.000;InbreedingCoeff=0.0846;MLEAC=254;MLEAF=0.221;MQ=60.00;MQRankSum=0.000;QD=28.43;ReadPosRankSum=2.192;SOR=0.089;ANN=T	downstream_gene_variant	MODIFIER	GENE_CDS_Qa028_230_391	TRANSCRIPT_CDS_Qa028_230_391	protein_coding			intergenic_region
CL3460CT3925_02	468	AC=30;AF=0.026;AN=1150;BaseQRankSum=-1.895;ClippingRankSum=0.000;DP=1388;ExcessHet=0.0000;FS=0.000;InbreedingCoeff=-0.0680;MLEAC=28;MLEAF=0.024;MQ=60.00;MQRankSum=0.159;QD=17.47;ReadPosRankSum=-0.503;SOR=0.002;ANN=T	downstream_gene_variant	MODIFIER	GENE_CDS_Qa028_230_391	TRANSCRIPT_CDS_Qa028_230_391	protein_coding			intergenic_region
CL353CT444_02	64	AC=40;AF=0.038;AN=1048;BaseQRankSum=0.333;ClippingRankSum=0.000;DP=1986;ExcessHet=0.0011;FS=0.000;InbreedingCoeff=-0.0252;MLEAC=35;MLEAF=0.033;MQ=59.99;MQRankSum=0.000;QD=11.32;ReadPosRankSum=0.383;SOR=1.396;ANN=A	missense_variant	MODERATE	GENE_CDS_Qa030_1_252	TRANSCRIPT_CDS_Qa030_1_252	protein_coding	p.Ala22Thr	64/252
CL353CT444_02	73	AC=761;AF=0.728;AN=1046;BaseQRankSum=-4.868;ClippingRankSum=0.000;DP=1989;ExcessHet=0.0000;FS=0.000;InbreedingCoeff=0.0023;MLEAC=736;MLEAF=0.704;MQ=59.99;MQRankSum=0.000;QD=32.15;ReadPosRankSum=0.821;SOR=0.447;ANN=G	missense_variant	MODERATE	GENE_CDS_Qa030_1_252	TRANSCRIPT_CDS_Qa030_1_252	protein_coding	p.Ser25Ala	73/252
CL353CT444_02	78	AC=63;AF=0.060;AN=1050;BaseQRankSum=-4.635;ClippingRankSum=0.000;DP=1990;ExcessHet=0.0187;FS=0.000;InbreedingCoeff=-0.0537;MLEAC=58;MLEAF=0.055;MQ=59.99;MQRankSum=0.000;QD=10.67;ReadPosRankSum=0.277;SOR=0.375;ANN=G	synonymous_variant	LOW	GENE_CDS_Qa030_1_252	TRANSCRIPT_CDS_Qa030_1_252	protein_coding	p.Lys26Lys	78/252
CL353CT444_02	80	AC=2;AF=1.905e-03;AN=1050;BaseQRankSum=-2.383;ClippingRankSum=0.000;DP=1989;ExcessHet=0.0021;FS=0.000;InbreedingCoeff=-0.0457;MLEAC=1;MLEAF=9.524e-04;MQ=59.99;MQRankSum=0.000;QD=18.67;ReadPosRankSum=-6.842;SOR=0.001;ANN=T	missense_variant	MODERATE	GENE_CDS_Qa030_1_252	TRANSCRIPT_CDS_Qa030_1_252	protein_coding	p.Ser27Leu	80/252
CL353CT444_02	92	AC=379;AF=0.361;AN=1050;BaseQRankSum=3.473;ClippingRankSum=0.000;DP=1992;ExcessHet=0.4723;FS=1.739;InbreedingCoeff=-0.1339;MLEAC=386;MLEAF=0.368;MQ=59.99;MQRankSum=0.000;QD=16.39;ReadPosRankSum=-1.418;SOR=0.317;ANN=G	missense_variant	MODERATE	GENE_CDS_Qa030_1_252	TRANSCRIPT_CDS_Qa030_1_252	protein_coding	p.His31Arg	92/252
CL353CT444_02	120	AC=22;AF=0.021;AN=1050;BaseQRankSum=3.062;ClippingRankSum=0.000;DP=1988;ExcessHet=0.0020;FS=0.000;InbreedingCoeff=-0.0335;MLEAC=18;MLEAF=0.017;MQ=59.99;MQRankSum=0.000;QD=9.33;ReadPosRankSum=0.728;SOR=0.772;ANN=G	synonymous_variant	LOW	GENE_CDS_Qa030_1_252	TRANSCRIPT_CDS_Qa030_1_252	protein_coding	p.Ala40Ala	120/252
CL353CT444_02	252	AC=13;AF=0.012;AN=1044;BaseQRankSum=0.560;ClippingRankSum=0.000;DP=1940;ExcessHet=0.1655;FS=0.000;InbreedingCoeff=-0.0575;MLEAC=9;MLEAF=8.621e-03;MQ=60.00;MQRankSum=0.000;QD=11.70;ReadPosRankSum=1.097;SOR=0.020;ANN=G	splice_region_variant&synonymous_variant	LOW	GENE_CDS_Qa030_1_252	TRANSCRIPT_CDS_Qa030_1_252	protein_coding	p.Val84Val	252/252
CL353CT444_02	290	AC=30;AF=0.029;AN=1046;BaseQRankSum=-3.127;ClippingRankSum=0.000;DP=1944;ExcessHet=0.9947;FS=0.000;InbreedingCoeff=-0.0831;MLEAC=23;MLEAF=0.022;MQ=60.00;MQRankSum=0.000;QD=9.17;ReadPosRankSum=3.854;SOR=0.076;ANN=C	downstream_gene_variant	MODIFIER	GENE_CDS_Qa030_1_252	TRANSCRIPT_CDS_Qa030_1_252	protein_coding			intergenic_region
CL353CT444_02	300	AC=262;AF=0.250;AN=1046;BaseQRankSum=-2.897;ClippingRankSum=0.000;DP=1942;ExcessHet=0.0255;FS=0.000;InbreedingCoeff=-0.0618;MLEAC=275;MLEAF=0.263;MQ=60.00;MQRankSum=0.000;QD=18.11;ReadPosRankSum=-39.612;SOR=0.839;ANN=G	downstream_gene_variant	MODIFIER	GENE_CDS_Qa030_1_252	TRANSCRIPT_CDS_Qa030_1_252	protein_coding			intergenic_region
CL3546CT4016	189	AC=6;AF=0.750;AN=8;BaseQRankSum=0.253;ClippingRankSum=0.000;DP=5;ExcessHet=0.3218;FS=0.000;MLEAC=6;MLEAF=0.750;MQ=60.00;MQRankSum=0.000;QD=28.90;ReadPosRankSum=0.524;SOR=0.693;ANN=C	synonymous_variant	LOW	GENE_CDS_Qa031_4_375	TRANSCRIPT_CDS_Qa031_4_375	protein_coding	p.Val62Val	186/372
CL3546CT4016	195	AC=6;AF=0.750;AN=8;BaseQRankSum=0.253;ClippingRankSum=0.000;DP=5;ExcessHet=0.3218;FS=0.000;MLEAC=6;MLEAF=0.750;MQ=60.00;MQRankSum=0.000;QD=31.47;ReadPosRankSum=0.524;SOR=0.693;ANN=G	synonymous_variant	LOW	GENE_CDS_Qa031_4_375	TRANSCRIPT_CDS_Qa031_4_375	protein_coding	p.Ala64Ala	192/372
CL3828CT4328	42	AC=12;AF=0.011;AN=1074;BaseQRankSum=0.174;ClippingRankSum=0.000;DP=1518;ExcessHet=0.1356;FS=0.000;InbreedingCoeff=-0.0843;MLEAC=11;MLEAF=0.010;MQ=59.98;MQRankSum=0.000;QD=10.78;ReadPosRankSum=0.155;SOR=0.001;ANN=A	synonymous_variant	LOW	GENE_CDS_Qa035_3_413	TRANSCRIPT_CDS_Qa035_3_413	protein_coding	p.Gly124Gly	372/411
CL3828CT4328	72	AC=8;AF=7.435e-03;AN=1076;BaseQRankSum=-0.942;ClippingRankSum=0.000;DP=1512;ExcessHet=0.0000;FS=0.000;InbreedingCoeff=-0.0469;MLEAC=4;MLEAF=3.717e-03;MQ=60.00;MQRankSum=0.000;QD=12.73;ReadPosRankSum=0.354;SOR=0.000;ANN=A	synonymous_variant	LOW	GENE_CDS_Qa035_3_413	TRANSCRIPT_CDS_Qa035_3_413	protein_coding	p.Val114Val	342/411
CL3828CT4328	90	AC=370;AF=0.345;AN=1074;BaseQRankSum=-0.182;ClippingRankSum=0.000;DP=1509;ExcessHet=0.0000;FS=0.000;InbreedingCoeff=-0.0012;MLEAC=379;MLEAF=0.353;MQ=60.00;MQRankSum=0.000;QD=23.43;ReadPosRankSum=1.509;SOR=0.057;ANN=C	synonymous_variant	LOW	GENE_CDS_Qa035_3_413	TRANSCRIPT_CDS_Qa035_3_413	protein_coding	p.Arg108Arg	324/411
CL3828CT4328	92	AC=275;AF=0.256;AN=1076;BaseQRankSum=4.212;ClippingRankSum=0.000;DP=1508;ExcessHet=0.0000;FS=0.000;InbreedingCoeff=0.0049;MLEAC=285;MLEAF=0.265;MQ=60.00;MQRankSum=0.000;QD=21.69;ReadPosRankSum=-5.177;SOR=0.377;ANN=G	synonymous_variant	LOW	GENE_CDS_Qa035_3_413	TRANSCRIPT_CDS_Qa035_3_413	protein_coding	p.Arg108Arg	322/411
CL3828CT4328	93	AC=19;AF=0.018;AN=1076;BaseQRankSum=0.209;ClippingRankSum=0.000;DP=1508;ExcessHet=0.0007;FS=0.000;InbreedingCoeff=-0.0655;MLEAC=17;MLEAF=0.016;MQ=60.00;MQRankSum=0.000;QD=10.42;ReadPosRankSum=-0.570;SOR=0.001;ANN=A	synonymous_variant	LOW	GENE_CDS_Qa035_3_413	TRANSCRIPT_CDS_Qa035_3_413	protein_coding	p.Ile107Ile	321/411
CL3828CT4328	170	AC=32;AF=0.030;AN=1056;BaseQRankSum=2.353;ClippingRankSum=0.000;DP=1349;ExcessHet=0.0000;FS=0.000;InbreedingCoeff=-0.0579;MLEAC=30;MLEAF=0.028;MQ=59.99;MQRankSum=0.000;QD=30.91;ReadPosRankSum=-5.738;SOR=0.004;ANN=G	missense_variant	MODERATE	GENE_CDS_Qa035_3_413	TRANSCRIPT_CDS_Qa035_3_413	protein_coding	p.Thr82Pro	244/411
CL3828CT4328	183	AC=560;AF=0.538;AN=1040;BaseQRankSum=1.680;ClippingRankSum=0.000;DP=1291;ExcessHet=0.0000;FS=0.000;InbreedingCoeff=0.1305;MLEAC=563;MLEAF=0.541;MQ=59.99;MQRankSum=0.000;QD=29.79;ReadPosRankSum=3.143;SOR=0.298;ANN=G	synonymous_variant	LOW	GENE_CDS_Qa035_3_413	TRANSCRIPT_CDS_Qa035_3_413	protein_coding	p.Pro77Pro	231/411
CL3828CT4328	201	AC=9;AF=8.893e-03;AN=1012;BaseQRankSum=-2.256;ClippingRankSum=0.000;DP=1172;ExcessHet=0.0780;FS=0.000;InbreedingCoeff=-0.1029;MLEAC=7;MLEAF=6.917e-03;MQ=59.98;MQRankSum=0.000;QD=13.63;ReadPosRankSum=-0.505;SOR=0.000;ANN=A	synonymous_variant	LOW	GENE_CDS_Qa035_3_413	TRANSCRIPT_CDS_Qa035_3_413	protein_coding	p.Leu71Leu	213/411
CL3828CT4328	204	AC=424;AF=0.447;AN=948;BaseQRankSum=-2.585;ClippingRankSum=0.000;DP=1025;ExcessHet=-0.0000;FS=0.000;InbreedingCoeff=0.1517;MLEAC=423;MLEAF=0.446;MQ=59.98;MQRankSum=0.000;QD=28.90;ReadPosRankSum=0.417;SOR=0.138;ANN=C	synonymous_variant	LOW	GENE_CDS_Qa035_3_413	TRANSCRIPT_CDS_Qa035_3_413	protein_coding	p.Ser70Ser	210/411
CL3828CT4328	207	AC=58;AF=0.063;AN=924;BaseQRankSum=-0.957;ClippingRankSum=0.000;DP=956;ExcessHet=0.0000;FS=0.000;InbreedingCoeff=-0.0084;MLEAC=60;MLEAF=0.065;MQ=59.98;MQRankSum=0.000;QD=21.66;ReadPosRankSum=-1.477;SOR=0.018;ANN=A	synonymous_variant	LOW	GENE_CDS_Qa035_3_413	TRANSCRIPT_CDS_Qa035_3_413	protein_coding	p.Leu69Leu	207/411
CL3828CT4328	219	AC=376;AF=0.382;AN=984;BaseQRankSum=-6.452;ClippingRankSum=0.000;DP=1429;ExcessHet=-0.0000;FS=1.116;InbreedingCoeff=0.1558;MLEAC=384;MLEAF=0.390;MQ=60.00;MQRankSum=0.000;QD=20.92;ReadPosRankSum=1.712;SOR=0.855;ANN=A	synonymous_variant	LOW	GENE_CDS_Qa035_3_413	TRANSCRIPT_CDS_Qa035_3_413	protein_coding	p.Asp65Asp	195/411
CL3828CT4328	249	AC=40;AF=0.041;AN=968;BaseQRankSum=0.994;ClippingRankSum=0.000;DP=957;ExcessHet=0.0001;FS=0.000;InbreedingCoeff=-0.0933;MLEAC=42;MLEAF=0.043;MQ=60.00;MQRankSum=0.000;QD=32.97;ReadPosRankSum=-1.585;SOR=2.113;ANN=C	synonymous_variant	LOW	GENE_CDS_Qa035_3_413	TRANSCRIPT_CDS_Qa035_3_413	protein_coding	p.Gly55Gly	165/411
CL3828CT4328	275	AC=22;AF=0.023;AN=972;BaseQRankSum=0.128;ClippingRankSum=0.000;DP=999;ExcessHet=0.0025;FS=0.000;InbreedingCoeff=-0.1104;MLEAC=24;MLEAF=0.025;MQ=60.00;MQRankSum=0.000;QD=28.56;ReadPosRankSum=-1.797;SOR=0.008;ANN=C	missense_variant	MODERATE	GENE_CDS_Qa035_3_413	TRANSCRIPT_CDS_Qa035_3_413	protein_coding	p.Cys47Gly	139/411
CL3828CT4328	281	AC=8;AF=8.180e-03;AN=978;BaseQRankSum=-0.213;ClippingRankSum=0.000;DP=1021;ExcessHet=0.0627;FS=0.000;InbreedingCoeff=-0.1171;MLEAC=7;MLEAF=7.157e-03;MQ=60.00;MQRankSum=0.000;QD=8.88;ReadPosRankSum=0.364;SOR=0.002;ANN=T	missense_variant	MODERATE	GENE_CDS_Qa035_3_413	TRANSCRIPT_CDS_Qa035_3_413	protein_coding	p.Val45Ile	133/411
CL3828CT4328	301	AC=825;AF=0.830;AN=994;BaseQRankSum=1.389;ClippingRankSum=0.000;DP=1085;ExcessHet=-0.0000;FS=0.000;InbreedingCoeff=0.1176;MLEAC=828;MLEAF=0.833;MQ=60.00;MQRankSum=0.000;QD=34.32;ReadPosRankSum=0.516;SOR=1.485;ANN=A	missense_variant	MODERATE	GENE_CDS_Qa035_3_413	TRANSCRIPT_CDS_Qa035_3_413	protein_coding	p.Thr38Ile	113/411
CL3828CT4328	375	AC=438;AF=0.412;AN=1064;BaseQRankSum=3.033;ClippingRankSum=0.000;DP=1598;ExcessHet=0.0000;FS=0.000;InbreedingCoeff=0.0212;MLEAC=444;MLEAF=0.417;MQ=60.00;MQRankSum=0.000;QD=21.82;ReadPosRankSum=0.785;SOR=1.746;ANN=T	synonymous_variant	LOW	GENE_CDS_Qa035_3_413	TRANSCRIPT_CDS_Qa035_3_413	protein_coding	p.Pro13Pro	39/411
CL3828CT4328	378	AC=953;AF=0.896;AN=1064;BaseQRankSum=0.162;ClippingRankSum=0.000;DP=1601;ExcessHet=0.0000;FS=0.000;InbreedingCoeff=0.0073;MLEAC=953;MLEAF=0.896;MQ=60.00;MQRankSum=0.000;QD=29.84;ReadPosRankSum=-0.189;SOR=2.628;ANN=A	synonymous_variant	LOW	GENE_CDS_Qa035_3_413	TRANSCRIPT_CDS_Qa035_3_413	protein_coding	p.Ser12Ser	36/411
CL3925CT4429_03	121	AC=1;AF=0.015;AN=68;BaseQRankSum=-1.547;ClippingRankSum=0.000;DP=47;ExcessHet=3.0103;FS=0.000;InbreedingCoeff=-0.2031;MLEAC=1;MLEAF=0.015;MQ=59.95;MQRankSum=-4.102;QD=11.70;ReadPosRankSum=-2.142;SOR=0.195;ANN=T	upstream_gene_variant	MODIFIER	GENE_CDS_Qa037_6_44	TRANSCRIPT_CDS_Qa037_6_44	protein_coding			intergenic_region
CL3925CT4429_03	122	AC=1;AF=0.015;AN=68;BaseQRankSum=-1.548;ClippingRankSum=0.000;DP=47;ExcessHet=3.0103;FS=0.000;InbreedingCoeff=-0.2031;MLEAC=1;MLEAF=0.015;MQ=59.95;MQRankSum=-4.102;QD=11.70;ReadPosRankSum=-2.207;SOR=0.195;ANN=T	upstream_gene_variant	MODIFIER	GENE_CDS_Qa037_6_44	TRANSCRIPT_CDS_Qa037_6_44	protein_coding			intergenic_region
CL400CT508_02	86	AC=67;AF=0.057;AN=1166;BaseQRankSum=0.531;ClippingRankSum=0.000;DP=2911;ExcessHet=0.3403;FS=0.000;InbreedingCoeff=-0.0379;MLEAC=59;MLEAF=0.051;MQ=59.96;MQRankSum=0.000;QD=11.47;ReadPosRankSum=0.610;SOR=1.211;ANN=A	synonymous_variant	LOW	GENE_CDS_Qa038_3_302	TRANSCRIPT_CDS_Qa038_3_302	protein_coding	p.Ala28Ala	84/300
CL400CT508_02	139	AC=4;AF=3.431e-03;AN=1166;BaseQRankSum=-0.612;ClippingRankSum=0.000;DP=5211;ExcessHet=3.0327;FS=0.000;InbreedingCoeff=-0.0194;MLEAC=2;MLEAF=1.715e-03;MQ=59.96;MQRankSum=0.000;QD=7.30;ReadPosRankSum=0.568;SOR=1.040;ANN=T	missense_variant	MODERATE	GENE_CDS_Qa038_3_302	TRANSCRIPT_CDS_Qa038_3_302	protein_coding	p.Lys46Met	137/300
CL400CT508_02	206	AC=137;AF=0.117;AN=1166;BaseQRankSum=-1.049;ClippingRankSum=0.000;DP=5214;ExcessHet=0.2824;FS=0.000;InbreedingCoeff=0.0075;MLEAC=122;MLEAF=0.105;MQ=59.96;MQRankSum=0.000;QD=4.39;ReadPosRankSum=0.464;SOR=0.738;ANN=T	synonymous_variant	LOW	GENE_CDS_Qa038_3_302	TRANSCRIPT_CDS_Qa038_3_302	protein_coding	p.Tyr68Tyr	204/300
CL400CT508_02	235	AC=221;AF=0.190;AN=1166;BaseQRankSum=0.529;ClippingRankSum=0.000;DP=5079;ExcessHet=8.5081;FS=0.663;InbreedingCoeff=-0.0882;MLEAC=217;MLEAF=0.186;MQ=59.97;MQRankSum=0.493;QD=7.27;ReadPosRankSum=0.808;SOR=0.672;ANN=A	missense_variant	MODERATE	GENE_CDS_Qa038_3_302	TRANSCRIPT_CDS_Qa038_3_302	protein_coding	p.Arg78Lys	233/300
CL400CT508_02	243	AC=3;AF=2.573e-03;AN=1166;BaseQRankSum=1.268;ClippingRankSum=0.000;DP=4937;ExcessHet=3.0327;FS=0.000;InbreedingCoeff=-0.0208;MLEAC=1;MLEAF=8.576e-04;MQ=59.97;MQRankSum=0.054;QD=2.00;ReadPosRankSum=0.950;SOR=1.438;ANN=G	missense_variant	MODERATE	GENE_CDS_Qa038_3_302	TRANSCRIPT_CDS_Qa038_3_302	protein_coding	p.Arg81Gly	241/300
CL400CT508_02	294	AC=557;AF=0.486;AN=1146;BaseQRankSum=-1.085;ClippingRankSum=0.000;DP=2482;ExcessHet=0.0000;FS=0.000;InbreedingCoeff=0.1409;MLEAC=510;MLEAF=0.445;MQ=59.94;MQRankSum=0.000;QD=2.00;ReadPosRankSum=0.163;SOR=3.966;ANN=G	missense_variant	MODERATE	GENE_CDS_Qa038_3_302	TRANSCRIPT_CDS_Qa038_3_302	protein_coding	p.Ser98Gly	292/300
CL4053CT4574_01	76	AC=4;AF=3.992e-03;AN=1002;BaseQRankSum=1.605;ClippingRankSum=0.000;DP=2696;ExcessHet=0.0130;FS=0.000;InbreedingCoeff=-0.0135;MLEAC=1;MLEAF=9.980e-04;MQ=60.01;MQRankSum=-0.067;QD=5.56;ReadPosRankSum=-0.691;SOR=0.759;ANN=C	upstream_gene_variant	MODIFIER	GENE_CDS_Qa039_121_234	TRANSCRIPT_CDS_Qa039_121_234	protein_coding			intergenic_region
CL4053CT4574_01	78	AC=4;AF=4.202e-03;AN=952;BaseQRankSum=1.543;ClippingRankSum=0.000;DP=1743;ExcessHet=3.0378;FS=0.000;InbreedingCoeff=-0.0814;MLEAC=4;MLEAF=4.202e-03;MQ=60.01;MQRankSum=-0.103;QD=10.61;ReadPosRankSum=1.225;SOR=1.132;ANN=T	upstream_gene_variant	MODIFIER	GENE_CDS_Qa039_121_234	TRANSCRIPT_CDS_Qa039_121_234	protein_coding			intergenic_region
CL4053CT4574_01	88	AC=5;AF=5.241e-03;AN=954;BaseQRankSum=-1.428;ClippingRankSum=0.000;DP=1552;ExcessHet=0.0228;FS=0.000;InbreedingCoeff=-0.0670;MLEAC=3;MLEAF=3.145e-03;MQ=60.00;MQRankSum=0.073;QD=8.16;ReadPosRankSum=0.036;SOR=0.002;ANN=T	upstream_gene_variant	MODIFIER	GENE_CDS_Qa039_121_234	TRANSCRIPT_CDS_Qa039_121_234	protein_coding			intergenic_region
CL4053CT4574_01	91	AC=1;AF=1.048e-03;AN=954;BaseQRankSum=0.047;ClippingRankSum=0.000;DP=1553;ExcessHet=3.0103;FS=0.000;InbreedingCoeff=-0.0756;MLEAC=1;MLEAF=1.048e-03;MQ=60.00;MQRankSum=0.059;QD=9.73;ReadPosRankSum=1.021;SOR=0.001;ANN=T	upstream_gene_variant	MODIFIER	GENE_CDS_Qa039_121_234	TRANSCRIPT_CDS_Qa039_121_234	protein_coding			intergenic_region
CL4053CT4574_01	95	AC=31;AF=0.032;AN=954;BaseQRankSum=1.324;ClippingRankSum=0.000;DP=1554;ExcessHet=0.0238;FS=0.000;InbreedingCoeff=-0.0670;MLEAC=30;MLEAF=0.031;MQ=60.00;MQRankSum=0.186;QD=12.85;ReadPosRankSum=-0.815;SOR=0.091;ANN=C	upstream_gene_variant	MODIFIER	GENE_CDS_Qa039_121_234	TRANSCRIPT_CDS_Qa039_121_234	protein_coding			intergenic_region
CL4053CT4574_01	109	AC=4;AF=4.193e-03;AN=954;BaseQRankSum=0.494;ClippingRankSum=0.000;DP=1555;ExcessHet=3.0377;FS=0.000;InbreedingCoeff=-0.0879;MLEAC=5;MLEAF=5.241e-03;MQ=60.00;MQRankSum=0.089;QD=13.22;ReadPosRankSum=0.730;SOR=0.004;ANN=A	upstream_gene_variant	MODIFIER	GENE_CDS_Qa039_121_234	TRANSCRIPT_CDS_Qa039_121_234	protein_coding			intergenic_region
CL4053CT4574_01	121	AC=10;AF=0.010;AN=954;BaseQRankSum=-1.816;ClippingRankSum=0.000;DP=1556;ExcessHet=3.2172;FS=0.000;InbreedingCoeff=-0.0925;MLEAC=6;MLEAF=6.289e-03;MQ=60.00;MQRankSum=0.000;QD=4.88;ReadPosRankSum=1.077;SOR=0.001;ANN=C	synonymous_variant	LOW	GENE_CDS_Qa039_121_234	TRANSCRIPT_CDS_Qa039_121_234	protein_coding	p.Leu1Leu	1/114
CL4053CT4574_01	178	AC=148;AF=0.154;AN=962;BaseQRankSum=-0.375;ClippingRankSum=0.000;DP=1578;ExcessHet=0.0000;FS=0.000;InbreedingCoeff=0.0262;MLEAC=142;MLEAF=0.148;MQ=60.00;MQRankSum=0.000;QD=14.93;ReadPosRankSum=1.537;SOR=0.526;ANN=A	missense_variant	MODERATE	GENE_CDS_Qa039_121_234	TRANSCRIPT_CDS_Qa039_121_234	protein_coding	p.Cys20Ser	58/114
CL4053CT4574_01	212	AC=10;AF=0.010;AN=962;BaseQRankSum=-0.333;ClippingRankSum=0.000;DP=1576;ExcessHet=0.0000;FS=0.000;InbreedingCoeff=-0.0368;MLEAC=6;MLEAF=6.237e-03;MQ=60.00;MQRankSum=0.000;QD=10.66;ReadPosRankSum=0.682;SOR=0.000;ANN=T	missense_variant	MODERATE	GENE_CDS_Qa039_121_234	TRANSCRIPT_CDS_Qa039_121_234	protein_coding	p.Thr31Ile	92/114
CL4053CT4574_03	64	AC=31;AF=0.090;AN=346;BaseQRankSum=-0.583;ClippingRankSum=0.000;DP=292;ExcessHet=0.0000;FS=0.000;InbreedingCoeff=0.0768;MLEAC=28;MLEAF=0.081;MQ=60.00;MQRankSum=0.000;QD=8.19;ReadPosRankSum=-1.748;SOR=0.114;ANN=A	upstream_gene_variant	MODIFIER	GENE_CDS_Qa040_149_364	TRANSCRIPT_CDS_Qa040_149_364	protein_coding			intergenic_region
CL4053CT4574_03	97	AC=62;AF=0.176;AN=352;BaseQRankSum=-0.710;ClippingRankSum=0.000;DP=298;ExcessHet=-0.0000;FS=0.000;InbreedingCoeff=0.1565;MLEAC=61;MLEAF=0.173;MQ=60.00;MQRankSum=0.000;QD=27.04;ReadPosRankSum=-0.137;SOR=0.454;ANN=A	upstream_gene_variant	MODIFIER	GENE_CDS_Qa040_149_364	TRANSCRIPT_CDS_Qa040_149_364	protein_coding			intergenic_region
CL4053CT4574_03	152	AC=320;AF=0.312;AN=1026;BaseQRankSum=3.573;ClippingRankSum=0.000;DP=1023;ExcessHet=-0.0000;FS=0.000;InbreedingCoeff=0.1044;MLEAC=339;MLEAF=0.330;MQ=60.00;MQRankSum=0.000;QD=24.02;ReadPosRankSum=0.145;SOR=0.263;ANN=G	missense_variant	MODERATE	GENE_CDS_Qa040_149_364	TRANSCRIPT_CDS_Qa040_149_364	protein_coding	p.Ile2Val	4/216
CL4053CT4574_03	190	AC=460;AF=0.452;AN=1018;BaseQRankSum=2.788;ClippingRankSum=0.000;DP=1017;ExcessHet=-0.0000;FS=0.000;InbreedingCoeff=0.1912;MLEAC=485;MLEAF=0.476;MQ=60.00;MQRankSum=0.000;QD=29.29;ReadPosRankSum=0.371;SOR=1.364;ANN=T	synonymous_variant	LOW	GENE_CDS_Qa040_149_364	TRANSCRIPT_CDS_Qa040_149_364	protein_coding	p.His14His	42/216
CL4053CT4574_03	301	AC=5;AF=4.931e-03;AN=1014;BaseQRankSum=-0.914;ClippingRankSum=0.000;DP=1001;ExcessHet=0.0215;FS=0.000;InbreedingCoeff=-0.1238;MLEAC=3;MLEAF=2.959e-03;MQ=60.00;MQRankSum=0.000;QD=16.67;ReadPosRankSum=0.675;SOR=0.027;ANN=G	synonymous_variant	LOW	GENE_CDS_Qa040_149_364	TRANSCRIPT_CDS_Qa040_149_364	protein_coding	p.Ala51Ala	153/216
CL4053CT4574_03	379	AC=90;AF=0.103;AN=876;BaseQRankSum=2.881;ClippingRankSum=0.000;DP=843;ExcessHet=-0.0000;FS=6.585;InbreedingCoeff=-0.0020;MLEAC=101;MLEAF=0.115;MQ=60.00;MQRankSum=0.000;QD=19.19;ReadPosRankSum=1.361;SOR=1.242;ANN=G	downstream_gene_variant	MODIFIER	GENE_CDS_Qa040_149_364	TRANSCRIPT_CDS_Qa040_149_364	protein_coding			intergenic_region
CL4053CT4574_03	387	AC=13;AF=0.015;AN=876;BaseQRankSum=-0.193;ClippingRankSum=0.000;DP=841;ExcessHet=0.0001;FS=0.000;InbreedingCoeff=-0.1034;MLEAC=14;MLEAF=0.016;MQ=60.00;MQRankSum=0.000;QD=13.73;ReadPosRankSum=0.043;SOR=0.137;ANN=A	downstream_gene_variant	MODIFIER	GENE_CDS_Qa040_149_364	TRANSCRIPT_CDS_Qa040_149_364	protein_coding			intergenic_region
CL4053CT4574_03	426	AC=1;AF=1.142e-03;AN=876;BaseQRankSum=-2.391;ClippingRankSum=0.000;DP=832;ExcessHet=3.0103;FS=0.000;InbreedingCoeff=-0.1413;MLEAC=1;MLEAF=1.142e-03;MQ=60.00;MQRankSum=0.000;QD=12.41;ReadPosRankSum=-3.546;SOR=0.001;ANN=C	downstream_gene_variant	MODIFIER	GENE_CDS_Qa040_149_364	TRANSCRIPT_CDS_Qa040_149_364	protein_coding			intergenic_region
CL4053CT4574_03	429	AC=1;AF=1.142e-03;AN=876;BaseQRankSum=-2.415;ClippingRankSum=0.000;DP=829;ExcessHet=3.0103;FS=0.000;InbreedingCoeff=-0.1413;MLEAC=1;MLEAF=1.142e-03;MQ=60.00;MQRankSum=0.000;QD=12.41;ReadPosRankSum=-3.775;SOR=0.000;ANN=C	downstream_gene_variant	MODIFIER	GENE_CDS_Qa040_149_364	TRANSCRIPT_CDS_Qa040_149_364	protein_coding			intergenic_region
CL4059CT4582_01	120	AC=14;AF=0.012;AN=1174;BaseQRankSum=-2.522;ClippingRankSum=0.000;DP=2813;ExcessHet=3.3514;FS=0.000;InbreedingCoeff=-0.0458;MLEAC=8;MLEAF=6.814e-03;MQ=60.02;MQRankSum=-0.193;QD=2.93;ReadPosRankSum=0.483;SOR=0.045;ANN=G	missense_variant	MODERATE	GENE_CDS_Qa041_9_221	TRANSCRIPT_CDS_Qa041_9_221	protein_coding	p.Thr38Ala	112/213
CL4059CT4582_01	152	AC=360;AF=0.307;AN=1172;BaseQRankSum=0.014;ClippingRankSum=0.000;DP=4538;ExcessHet=1.9463;FS=0.596;InbreedingCoeff=-0.0066;MLEAC=351;MLEAF=0.299;MQ=60.01;MQRankSum=-1.409;QD=9.81;ReadPosRankSum=-0.608;SOR=0.627;ANN=T	synonymous_variant	LOW	GENE_CDS_Qa041_9_221	TRANSCRIPT_CDS_Qa041_9_221	protein_coding	p.Ser48Ser	144/213
CL4059CT4582_01	179	AC=14;AF=0.012;AN=1174;BaseQRankSum=-0.704;ClippingRankSum=0.000;DP=4562;ExcessHet=0.1718;FS=0.000;InbreedingCoeff=0.0287;MLEAC=12;MLEAF=0.010;MQ=60.01;MQRankSum=-0.223;QD=3.66;ReadPosRankSum=-0.652;SOR=0.508;ANN=T	synonymous_variant	LOW	GENE_CDS_Qa041_9_221	TRANSCRIPT_CDS_Qa041_9_221	protein_coding	p.Phe57Phe	171/213
CL4059CT4582_01	207	AC=1;AF=8.518e-04;AN=1174;BaseQRankSum=-0.292;ClippingRankSum=0.000;DP=4556;ExcessHet=3.0103;FS=0.000;InbreedingCoeff=-0.0142;MLEAC=1;MLEAF=8.518e-04;MQ=60.01;MQRankSum=-0.092;QD=6.95;ReadPosRankSum=1.533;SOR=0.370;ANN=C	missense_variant	MODERATE	GENE_CDS_Qa041_9_221	TRANSCRIPT_CDS_Qa041_9_221	protein_coding	p.Glu67Gln	199/213
CL4059CT4582_01	218	AC=60;AF=0.051;AN=1174;BaseQRankSum=-1.330;ClippingRankSum=0.000;DP=4540;ExcessHet=0.5633;FS=10.832;InbreedingCoeff=0.0019;MLEAC=41;MLEAF=0.035;MQ=60.01;MQRankSum=-0.381;QD=4.73;ReadPosRankSum=-6.807;SOR=4.283;ANN=A	synonymous_variant	LOW	GENE_CDS_Qa041_9_221	TRANSCRIPT_CDS_Qa041_9_221	protein_coding	p.Lys70Lys	210/213
CL4059CT4582_01	222	AC=60;AF=0.051;AN=1174;BaseQRankSum=2.174;ClippingRankSum=0.000;DP=4512;ExcessHet=0.5633;FS=1.610;InbreedingCoeff=0.0065;MLEAC=52;MLEAF=0.044;MQ=60.01;MQRankSum=-0.432;QD=3.71;ReadPosRankSum=1.086;SOR=0.523;ANN=C	downstream_gene_variant	MODIFIER	GENE_CDS_Qa041_9_221	TRANSCRIPT_CDS_Qa041_9_221	protein_coding			intergenic_region
CL4059CT4582_01	228	AC=18;AF=0.015;AN=1172;BaseQRankSum=-0.972;ClippingRankSum=0.000;DP=4499;ExcessHet=0.0142;FS=0.000;InbreedingCoeff=0.0772;MLEAC=12;MLEAF=0.010;MQ=60.01;MQRankSum=-0.251;QD=4.18;ReadPosRankSum=-0.208;SOR=0.741;ANN=T	downstream_gene_variant	MODIFIER	GENE_CDS_Qa041_9_221	TRANSCRIPT_CDS_Qa041_9_221	protein_coding			intergenic_region
CL4059CT4582_01	237	AC=91;AF=0.078;AN=1172;BaseQRankSum=-1.901;ClippingRankSum=0.000;DP=4472;ExcessHet=0.3984;FS=13.614;InbreedingCoeff=0.0102;MLEAC=80;MLEAF=0.068;MQ=60.01;MQRankSum=-0.382;QD=15.02;ReadPosRankSum=-8.818;SOR=4.589;ANN=A	downstream_gene_variant	MODIFIER	GENE_CDS_Qa041_9_221	TRANSCRIPT_CDS_Qa041_9_221	protein_coding			intergenic_region
CL4059CT4582_01	242	AC=97;AF=0.083;AN=1170;BaseQRankSum=-1.776;ClippingRankSum=0.000;DP=4462;ExcessHet=0.2834;FS=13.687;InbreedingCoeff=0.0134;MLEAC=86;MLEAF=0.074;MQ=60.01;MQRankSum=-0.392;QD=16.37;ReadPosRankSum=-8.981;SOR=4.721;ANN=A	downstream_gene_variant	MODIFIER	GENE_CDS_Qa041_9_221	TRANSCRIPT_CDS_Qa041_9_221	protein_coding			intergenic_region
CL4059CT4582_01	246	AC=17;AF=0.015;AN=1172;BaseQRankSum=-0.040;ClippingRankSum=0.000;DP=4439;ExcessHet=0.2596;FS=0.000;InbreedingCoeff=0.0265;MLEAC=14;MLEAF=0.012;MQ=60.01;MQRankSum=-0.192;QD=17.04;ReadPosRankSum=0.093;SOR=1.022;ANN=C	downstream_gene_variant	MODIFIER	GENE_CDS_Qa041_9_221	TRANSCRIPT_CDS_Qa041_9_221	protein_coding			intergenic_region
CL4059CT4582_01	251	AC=17;AF=0.015;AN=1172;BaseQRankSum=-1.113;ClippingRankSum=0.000;DP=4422;ExcessHet=0.2596;FS=0.000;InbreedingCoeff=0.0257;MLEAC=14;MLEAF=0.012;MQ=60.01;MQRankSum=-0.195;QD=17.05;ReadPosRankSum=-0.065;SOR=0.951;ANN=G	downstream_gene_variant	MODIFIER	GENE_CDS_Qa041_9_221	TRANSCRIPT_CDS_Qa041_9_221	protein_coding			intergenic_region
CL4059CT4582_01	255	AC=30;AF=0.026;AN=1160;BaseQRankSum=-0.156;ClippingRankSum=0.000;DP=2560;ExcessHet=0.0111;FS=0.000;InbreedingCoeff=0.0125;MLEAC=21;MLEAF=0.018;MQ=60.00;MQRankSum=0.000;QD=8.54;ReadPosRankSum=1.062;SOR=0.629;ANN=G	downstream_gene_variant	MODIFIER	GENE_CDS_Qa041_9_221	TRANSCRIPT_CDS_Qa041_9_221	protein_coding			intergenic_region
CL4059CT4582_01	264	AC=2;AF=1.786e-03;AN=1120;BaseQRankSum=-0.903;ClippingRankSum=0.000;DP=1868;ExcessHet=3.0142;FS=0.000;InbreedingCoeff=-0.0721;MLEAC=2;MLEAF=1.786e-03;MQ=60.01;MQRankSum=-0.074;QD=7.54;ReadPosRankSum=0.590;SOR=0.006;ANN=A	downstream_gene_variant	MODIFIER	GENE_CDS_Qa041_9_221	TRANSCRIPT_CDS_Qa041_9_221	protein_coding			intergenic_region
CL4059CT4582_01	275	AC=53;AF=0.047;AN=1120;BaseQRankSum=0.100;ClippingRankSum=0.000;DP=1865;ExcessHet=0.0002;FS=0.000;InbreedingCoeff=-0.0227;MLEAC=50;MLEAF=0.045;MQ=60.01;MQRankSum=-0.276;QD=14.12;ReadPosRankSum=0.939;SOR=0.071;ANN=G	downstream_gene_variant	MODIFIER	GENE_CDS_Qa041_9_221	TRANSCRIPT_CDS_Qa041_9_221	protein_coding			intergenic_region
CL4059CT4582_01	280	AC=1120;AF=1.00;AN=1120;DP=1851;ExcessHet=3.0103;FS=0.000;InbreedingCoeff=-0.0703;MLEAC=1120;MLEAF=1.00;MQ=60.01;QD=29.30;SOR=9.612;ANN=T	downstream_gene_variant	MODIFIER	GENE_CDS_Qa041_9_221	TRANSCRIPT_CDS_Qa041_9_221	protein_coding			intergenic_region
CL4059CT4582_01	326	AC=478;AF=0.427;AN=1120;BaseQRankSum=0.045;ClippingRankSum=0.000;DP=1836;ExcessHet=0.0000;FS=0.000;InbreedingCoeff=0.1392;MLEAC=443;MLEAF=0.396;MQ=59.99;MQRankSum=-0.395;QD=2.77;ReadPosRankSum=7.268;SOR=3.795;ANN=A	downstream_gene_variant	MODIFIER	GENE_CDS_Qa041_9_221	TRANSCRIPT_CDS_Qa041_9_221	protein_coding			intergenic_region
CL4642CT5216	113	AC=220;AF=0.636;AN=346;BaseQRankSum=5.080;ClippingRankSum=0.000;DP=454;ExcessHet=-0.0000;FS=0.000;InbreedingCoeff=0.4747;MLEAC=196;MLEAF=0.566;MQ=60.14;MQRankSum=1.738;QD=19.85;ReadPosRankSum=-1.152;SOR=1.720;ANN=T	upstream_gene_variant	MODIFIER	GENE_CDS_Qa045_119_499	TRANSCRIPT_CDS_Qa045_119_499	protein_coding			intergenic_region
CL4642CT5216	220	AC=9;AF=7.666e-03;AN=1174;BaseQRankSum=1.473;ClippingRankSum=0.000;DP=1849;ExcessHet=3.1444;FS=0.000;InbreedingCoeff=-0.0824;MLEAC=7;MLEAF=5.963e-03;MQ=60.04;MQRankSum=-0.187;QD=7.11;ReadPosRankSum=0.322;SOR=0.003;ANN=A	synonymous_variant	LOW	GENE_CDS_Qa045_119_499	TRANSCRIPT_CDS_Qa045_119_499	protein_coding	p.Lys34Lys	102/381
CL4642CT5216	229	AC=14;AF=0.012;AN=1174;BaseQRankSum=-2.419;ClippingRankSum=0.000;DP=1847;ExcessHet=0.1718;FS=0.000;InbreedingCoeff=-0.0661;MLEAC=11;MLEAF=9.370e-03;MQ=60.04;MQRankSum=-0.268;QD=9.75;ReadPosRankSum=0.628;SOR=0.013;ANN=T	synonymous_variant	LOW	GENE_CDS_Qa045_119_499	TRANSCRIPT_CDS_Qa045_119_499	protein_coding	p.Phe37Phe	111/381
CL4642CT5216	251	AC=146;AF=0.124;AN=1174;BaseQRankSum=-3.842;ClippingRankSum=0.000;DP=1841;ExcessHet=-0.0000;FS=0.000;InbreedingCoeff=0.1578;MLEAC=133;MLEAF=0.113;MQ=60.04;MQRankSum=-0.830;QD=21.08;ReadPosRankSum=0.749;SOR=0.965;ANN=A	missense_variant	MODERATE	GENE_CDS_Qa045_119_499	TRANSCRIPT_CDS_Qa045_119_499	protein_coding	p.Phe45Ile	133/381
CL4642CT5216	271	AC=90;AF=0.077;AN=1174;BaseQRankSum=-1.100;ClippingRankSum=0.000;DP=1830;ExcessHet=0.0026;FS=0.000;InbreedingCoeff=-0.0487;MLEAC=94;MLEAF=0.080;MQ=60.03;MQRankSum=2.482;QD=17.74;ReadPosRankSum=0.382;SOR=0.270;ANN=A	synonymous_variant	LOW	GENE_CDS_Qa045_119_499	TRANSCRIPT_CDS_Qa045_119_499	protein_coding	p.Ala51Ala	153/381
CL4642CT5216	284	AC=4;AF=3.407e-03;AN=1174;BaseQRankSum=-1.009;ClippingRankSum=0.000;DP=1819;ExcessHet=3.0326;FS=0.000;InbreedingCoeff=-0.0801;MLEAC=3;MLEAF=2.555e-03;MQ=60.03;MQRankSum=-0.123;QD=3.29;ReadPosRankSum=1.157;SOR=0.008;ANN=A	missense_variant	MODERATE	GENE_CDS_Qa045_119_499	TRANSCRIPT_CDS_Qa045_119_499	protein_coding	p.Val56Met	166/381
CL4642CT5216	295	AC=163;AF=0.139;AN=1174;BaseQRankSum=-5.677;ClippingRankSum=0.000;DP=1810;ExcessHet=0.0000;FS=0.000;InbreedingCoeff=0.1395;MLEAC=156;MLEAF=0.133;MQ=60.03;MQRankSum=-0.701;QD=34.11;ReadPosRankSum=-2.053;SOR=0.234;ANN=A	synonymous_variant	LOW	GENE_CDS_Qa045_119_499	TRANSCRIPT_CDS_Qa045_119_499	protein_coding	p.Leu59Leu	177/381
CL4642CT5216	299	AC=6;AF=5.111e-03;AN=1174;BaseQRankSum=-0.081;ClippingRankSum=0.000;DP=1805;ExcessHet=0.0279;FS=0.000;InbreedingCoeff=-0.0614;MLEAC=4;MLEAF=3.407e-03;MQ=60.04;MQRankSum=-0.160;QD=5.76;ReadPosRankSum=0.441;SOR=0.008;ANN=C	missense_variant	MODERATE	GENE_CDS_Qa045_119_499	TRANSCRIPT_CDS_Qa045_119_499	protein_coding	p.Val61Leu	181/381
CL4642CT5216	328	AC=3;AF=2.555e-03;AN=1174;BaseQRankSum=-0.698;ClippingRankSum=0.000;DP=3490;ExcessHet=0.0056;FS=0.000;InbreedingCoeff=0.0299;MLEAC=1;MLEAF=8.518e-04;MQ=60.02;MQRankSum=-0.105;QD=4.57;ReadPosRankSum=-0.194;SOR=0.652;ANN=G	synonymous_variant	LOW	GENE_CDS_Qa045_119_499	TRANSCRIPT_CDS_Qa045_119_499	protein_coding	p.Thr70Thr	210/381
CL4642CT5216	336	AC=165;AF=0.141;AN=1174;BaseQRankSum=1.421;ClippingRankSum=0.000;DP=3481;ExcessHet=0.0000;FS=0.835;InbreedingCoeff=0.2443;MLEAC=148;MLEAF=0.126;MQ=60.01;MQRankSum=-0.603;QD=9.66;ReadPosRankSum=0.088;SOR=0.761;ANN=T	missense_variant	MODERATE	GENE_CDS_Qa045_119_499	TRANSCRIPT_CDS_Qa045_119_499	protein_coding	p.Thr73Ile	218/381
CL4642CT5216	338	AC=85;AF=0.072;AN=1174;BaseQRankSum=0.351;ClippingRankSum=0.000;DP=3464;ExcessHet=0.5886;FS=4.717;InbreedingCoeff=0.0025;MLEAC=79;MLEAF=0.067;MQ=60.01;MQRankSum=-0.327;QD=5.43;ReadPosRankSum=3.308;SOR=1.483;ANN=C	missense_variant	MODERATE	GENE_CDS_Qa045_119_499	TRANSCRIPT_CDS_Qa045_119_499	protein_coding	p.Val74Leu	220/381
CL4642CT5216	340	AC=50;AF=0.043;AN=1174;BaseQRankSum=-0.156;ClippingRankSum=0.000;DP=3458;ExcessHet=0.2159;FS=0.000;InbreedingCoeff=-0.0078;MLEAC=47;MLEAF=0.040;MQ=60.00;MQRankSum=1.942;QD=4.68;ReadPosRankSum=1.242;SOR=0.753;ANN=A	synonymous_variant	LOW	GENE_CDS_Qa045_119_499	TRANSCRIPT_CDS_Qa045_119_499	protein_coding	p.Val74Val	222/381
CL4642CT5216	350	AC=299,6;AF=0.255,5.111e-03;AN=1174;BaseQRankSum=1.022;ClippingRankSum=0.000;DP=3411;ExcessHet=0.0000;FS=0.000;InbreedingCoeff=0.1877;MLEAC=273,4;MLEAF=0.233,3.407e-03;MQ=60.00;MQRankSum=-0.235;QD=10.21;ReadPosRankSum=-0.707;SOR=0.662;ANN="G	frameshift_variant&missense_variant	HIGH	GENE_CDS_Qa045_119_499	TRANSCRIPT_CDS_Qa045_119_499	protein_coding	p.Ser78fs	232/381	frameshift_variant&missense_variant
CL4642CT5216	373	AC=9;AF=7.679e-03;AN=1172;BaseQRankSum=-0.426;ClippingRankSum=0.000;DP=1893;ExcessHet=0.0006;FS=0.000;InbreedingCoeff=-0.0366;MLEAC=5;MLEAF=4.266e-03;MQ=60.00;MQRankSum=0.000;QD=8.81;ReadPosRankSum=-0.091;SOR=0.006;ANN=A	synonymous_variant	LOW	GENE_CDS_Qa045_119_499	TRANSCRIPT_CDS_Qa045_119_499	protein_coding	p.Ser85Ser	255/381
CL4642CT5216	400	AC=4;AF=3.413e-03;AN=1172;BaseQRankSum=1.793;ClippingRankSum=0.000;DP=1920;ExcessHet=3.0326;FS=0.000;InbreedingCoeff=-0.0739;MLEAC=3;MLEAF=2.560e-03;MQ=60.00;MQRankSum=0.000;QD=4.51;ReadPosRankSum=0.359;SOR=0.002;ANN=T	missense_variant	MODERATE	GENE_CDS_Qa045_119_499	TRANSCRIPT_CDS_Qa045_119_499	protein_coding	p.Glu94Asp	282/381
CL4642CT5216	416	AC=58;AF=0.049;AN=1174;BaseQRankSum=0.511;ClippingRankSum=0.000;DP=1992;ExcessHet=0.0000;FS=0.000;InbreedingCoeff=0.0027;MLEAC=52;MLEAF=0.044;MQ=60.00;MQRankSum=0.000;QD=13.68;ReadPosRankSum=-1.229;SOR=0.439;ANN=T	missense_variant	MODERATE	GENE_CDS_Qa045_119_499	TRANSCRIPT_CDS_Qa045_119_499	protein_coding	p.Leu100Phe	298/381
CL4642CT5216	419	AC=10;AF=8.518e-03;AN=1174;BaseQRankSum=-2.882;ClippingRankSum=0.000;DP=1994;ExcessHet=0.0010;FS=0.000;InbreedingCoeff=-0.0420;MLEAC=7;MLEAF=5.963e-03;MQ=60.00;MQRankSum=0.000;QD=4.83;ReadPosRankSum=-3.323;SOR=0.023;ANN=C	synonymous_variant	LOW	GENE_CDS_Qa045_119_499	TRANSCRIPT_CDS_Qa045_119_499	protein_coding	p.Arg101Arg	301/381
CL4642CT5216	429	AC=308;AF=0.263;AN=1172;BaseQRankSum=1.977;ClippingRankSum=0.000;DP=1995;ExcessHet=0.0001;FS=1.659;InbreedingCoeff=-0.0199;MLEAC=311;MLEAF=0.265;MQ=60.00;MQRankSum=0.000;QD=17.18;ReadPosRankSum=1.612;SOR=1.358;ANN=T	missense_variant	MODERATE	GENE_CDS_Qa045_119_499	TRANSCRIPT_CDS_Qa045_119_499	protein_coding	p.Ser104Leu	311/381
CL4642CT5216	449	AC=12;AF=0.010;AN=1174;BaseQRankSum=-1.529;ClippingRankSum=0.000;DP=1997;ExcessHet=3.2569;FS=0.000;InbreedingCoeff=-0.0781;MLEAC=10;MLEAF=8.518e-03;MQ=59.99;MQRankSum=0.146;QD=9.26;ReadPosRankSum=1.033;SOR=0.468;ANN=T	missense_variant	MODERATE	GENE_CDS_Qa045_119_499	TRANSCRIPT_CDS_Qa045_119_499	protein_coding	p.Pro111Ser	331/381
CL4642CT5216	451	AC=11;AF=9.370e-03;AN=1174;BaseQRankSum=-0.678;ClippingRankSum=0.000;DP=1998;ExcessHet=0.1030;FS=0.000;InbreedingCoeff=-0.0602;MLEAC=8;MLEAF=6.814e-03;MQ=59.99;MQRankSum=0.127;QD=4.60;ReadPosRankSum=-0.266;SOR=0.067;ANN=A	synonymous_variant	LOW	GENE_CDS_Qa045_119_499	TRANSCRIPT_CDS_Qa045_119_499	protein_coding	p.Pro111Pro	333/381
CL4892CT5492	140	AC=14;AF=0.058;AN=242;BaseQRankSum=-1.058;ClippingRankSum=0.000;DP=279;ExcessHet=0.0067;FS=0.000;InbreedingCoeff=-0.0240;MLEAC=10;MLEAF=0.041;MQ=60.00;MQRankSum=0.000;QD=16.94;ReadPosRankSum=0.372;SOR=0.487;ANN=T	intergenic_region	MODIFIER
CL4892CT5492	195	AC=141;AF=0.592;AN=238;BaseQRankSum=0.811;ClippingRankSum=0.000;DP=277;ExcessHet=0.0000;FS=3.086;InbreedingCoeff=0.1680;MLEAC=143;MLEAF=0.601;MQ=60.00;MQRankSum=0.000;QD=24.64;ReadPosRankSum=-0.994;SOR=0.827;ANN=T	intergenic_region	MODIFIER
CL4892CT5492	200	AC=1;AF=4.202e-03;AN=238;BaseQRankSum=-0.563;ClippingRankSum=0.000;DP=278;ExcessHet=3.0103;FS=3.560;InbreedingCoeff=-0.1190;MLEAC=1;MLEAF=4.202e-03;MQ=60.00;MQRankSum=0.000;QD=9.76;ReadPosRankSum=0.849;SOR=0.076;ANN=C	intergenic_region	MODIFIER
CL4892CT5492	212	AC=1;AF=4.202e-03;AN=238;BaseQRankSum=-0.567;ClippingRankSum=0.000;DP=275;ExcessHet=3.0103;FS=3.540;InbreedingCoeff=-0.1190;MLEAC=1;MLEAF=4.202e-03;MQ=60.00;MQRankSum=0.000;QD=9.76;ReadPosRankSum=0.831;SOR=0.078;ANN=C	intergenic_region	MODIFIER
CL4892CT5492	515	AC=14;AF=0.226;AN=62;BaseQRankSum=-1.572;ClippingRankSum=0.000;DP=33;ExcessHet=0.0000;FS=0.000;InbreedingCoeff=0.2375;MLEAC=13;MLEAF=0.210;MQ=60.12;MQRankSum=-0.706;QD=15.76;ReadPosRankSum=-0.631;SOR=0.343;ANN=C	intergenic_region	MODIFIER
CL4892CT5492	523	AC=2;AF=0.031;AN=64;BaseQRankSum=-2.048;ClippingRankSum=0.000;DP=33;ExcessHet=0.0346;FS=0.000;InbreedingCoeff=-0.0718;MLEAC=2;MLEAF=0.031;MQ=60.12;MQRankSum=5.661;QD=27.02;ReadPosRankSum=-3.146;SOR=0.001;ANN=T	intergenic_region	MODIFIER
CL5296CT5939_02	52	AC=20;AF=0.017;AN=1170;BaseQRankSum=-3.109;ClippingRankSum=0.000;DP=2907;ExcessHet=0.3673;FS=0.000;InbreedingCoeff=-0.0334;MLEAC=6;MLEAF=5.128e-03;MQ=59.92;MQRankSum=-0.251;QD=11.52;ReadPosRankSum=-0.664;SOR=0.030;ANN=G	downstream_gene_variant	MODIFIER	GENE_CDS_Qa051_62_307	TRANSCRIPT_CDS_Qa051_62_307	protein_coding			intergenic_region
CL5296CT5939_02	67	AC=1142;AF=0.974;AN=1172;BaseQRankSum=0.821;ClippingRankSum=0.000;DP=3279;ExcessHet=0.1200;FS=0.000;InbreedingCoeff=0.0080;MLEAC=1149;MLEAF=0.980;MQ=59.94;MQRankSum=-1.287;QD=32.52;ReadPosRankSum=1.109;SOR=2.967;ANN=G	missense_variant	MODERATE	GENE_CDS_Qa051_62_307	TRANSCRIPT_CDS_Qa051_62_307	protein_coding	p.Ser81Pro	241/246
CL5296CT5939_02	78	AC=4;AF=3.413e-03;AN=1172;BaseQRankSum=-1.236;ClippingRankSum=0.000;DP=3275;ExcessHet=3.0326;FS=0.000;InbreedingCoeff=-0.0352;MLEAC=2;MLEAF=1.706e-03;MQ=59.94;MQRankSum=-0.152;QD=6.48;ReadPosRankSum=-3.151;SOR=0.000;ANN=G	missense_variant	MODERATE	GENE_CDS_Qa051_62_307	TRANSCRIPT_CDS_Qa051_62_307	protein_coding	p.Arg77Pro	230/246
CL5296CT5939_02	80	AC=18;AF=0.015;AN=1172;BaseQRankSum=0.978;ClippingRankSum=0.000;DP=3275;ExcessHet=0.0142;FS=0.000;InbreedingCoeff=0.0069;MLEAC=16;MLEAF=0.014;MQ=59.94;MQRankSum=-0.359;QD=25.44;ReadPosRankSum=0.684;SOR=0.036;ANN=C	synonymous_variant	LOW	GENE_CDS_Qa051_62_307	TRANSCRIPT_CDS_Qa051_62_307	protein_coding	p.Gln76Gln	228/246
CL5296CT5939_02	82	AC=504;AF=0.430;AN=1172;BaseQRankSum=-1.616;ClippingRankSum=0.000;DP=3272;ExcessHet=4.7039;FS=0.000;InbreedingCoeff=-0.0729;MLEAC=520;MLEAF=0.444;MQ=59.94;MQRankSum=1.563;QD=18.71;ReadPosRankSum=-1.917;SOR=0.271;ANN=C	missense_variant	MODERATE	GENE_CDS_Qa051_62_307	TRANSCRIPT_CDS_Qa051_62_307	protein_coding	p.Gln76Glu	226/246
CL5296CT5939_02	84	AC=190;AF=0.162;AN=1174;BaseQRankSum=-18.456;ClippingRankSum=-0.000;DP=6790;ExcessHet=86.5718;FS=36.288;InbreedingCoeff=-0.2038;MLEAC=177;MLEAF=0.151;MQ=59.97;MQRankSum=-0.842;QD=4.42;ReadPosRankSum=-7.612;SOR=8.248;ANN=T	missense_variant	MODERATE	GENE_CDS_Qa051_62_307	TRANSCRIPT_CDS_Qa051_62_307	protein_coding	p.Leu75His	224/246
CL5296CT5939_02	86	AC=4;AF=3.413e-03;AN=1172;BaseQRankSum=-1.284;ClippingRankSum=0.000;DP=3272;ExcessHet=3.0326;FS=0.000;InbreedingCoeff=-0.0352;MLEAC=2;MLEAF=1.706e-03;MQ=59.94;MQRankSum=-0.146;QD=6.48;ReadPosRankSum=-6.429;SOR=0.000;ANN=A	missense_variant	MODERATE	GENE_CDS_Qa051_62_307	TRANSCRIPT_CDS_Qa051_62_307	protein_coding	p.Lys74Asn	222/246
CL5296CT5939_02	99	AC=151;AF=0.129;AN=1172;BaseQRankSum=2.150;ClippingRankSum=0.000;DP=3239;ExcessHet=3.8091;FS=0.000;InbreedingCoeff=-0.0676;MLEAC=150;MLEAF=0.128;MQ=59.93;MQRankSum=-0.016;QD=21.41;ReadPosRankSum=0.829;SOR=0.603;ANN=C	missense_variant	MODERATE	GENE_CDS_Qa051_62_307	TRANSCRIPT_CDS_Qa051_62_307	protein_coding	p.His70Arg	209/246
CL5296CT5939_02	106	AC=203;AF=0.173;AN=1174;BaseQRankSum=-4.275;ClippingRankSum=0.000;DP=3774;ExcessHet=96.1651;FS=0.000;InbreedingCoeff=-0.2134;MLEAC=186;MLEAF=0.158;MQ=59.94;MQRankSum=-0.240;QD=27.36;ReadPosRankSum=-8.210;SOR=2.450;ANN=T	missense_variant	MODERATE	GENE_CDS_Qa051_62_307	TRANSCRIPT_CDS_Qa051_62_307	protein_coding	p.Gly68Ser	202/246
CL5296CT5939_02	109	AC=204;AF=0.174;AN=1174;BaseQRankSum=-5.187;ClippingRankSum=-0.000;DP=6208;ExcessHet=98.0192;FS=41.255;InbreedingCoeff=-0.2157;MLEAC=189;MLEAF=0.161;MQ=59.96;MQRankSum=-0.873;QD=4.70;ReadPosRankSum=-21.239;SOR=8.828;ANN=G	missense_variant	MODERATE	GENE_CDS_Qa051_62_307	TRANSCRIPT_CDS_Qa051_62_307	protein_coding	p.Ala67Pro	199/246
CL5296CT5939_02	112	AC=1;AF=8.518e-04;AN=1174;BaseQRankSum=0.914;ClippingRankSum=-0.000;DP=6265;ExcessHet=3.0103;FS=0.000;InbreedingCoeff=-0.0075;MLEAC=1;MLEAF=8.518e-04;MQ=59.96;MQRankSum=-0.107;QD=7.63;ReadPosRankSum=0.015;SOR=0.906;ANN=T	missense_variant	MODERATE	GENE_CDS_Qa051_62_307	TRANSCRIPT_CDS_Qa051_62_307	protein_coding	p.Pro66Thr	196/246
CL5296CT5939_02	120	AC=255;AF=0.217;AN=1174;BaseQRankSum=-2.545;ClippingRankSum=-0.000;DP=6375;ExcessHet=163.3243;FS=40.875;InbreedingCoeff=-0.2800;MLEAC=247;MLEAF=0.210;MQ=59.96;MQRankSum=-0.908;QD=6.71;ReadPosRankSum=-21.839;SOR=7.829;ANN=T	missense_variant	MODERATE	GENE_CDS_Qa051_62_307	TRANSCRIPT_CDS_Qa051_62_307	protein_coding	p.Arg63Lys	188/246
CL5296CT5939_02	124	AC=151;AF=0.129;AN=1174;BaseQRankSum=-0.580;ClippingRankSum=-0.000;DP=6406;ExcessHet=14.5162;FS=0.000;InbreedingCoeff=-0.0858;MLEAC=145;MLEAF=0.124;MQ=59.96;MQRankSum=0.033;QD=7.76;ReadPosRankSum=1.354;SOR=0.637;ANN=T	missense_variant	MODERATE	GENE_CDS_Qa051_62_307	TRANSCRIPT_CDS_Qa051_62_307	protein_coding	p.Gln62Lys	184/246
CL5296CT5939_02	130	AC=3;AF=2.555e-03;AN=1174;BaseQRankSum=-0.735;ClippingRankSum=-0.000;DP=6463;ExcessHet=3.0214;FS=0.000;InbreedingCoeff=-0.0095;MLEAC=2;MLEAF=1.704e-03;MQ=59.96;MQRankSum=-0.151;QD=2.94;ReadPosRankSum=0.390;SOR=0.603;ANN=T	missense_variant	MODERATE	GENE_CDS_Qa051_62_307	TRANSCRIPT_CDS_Qa051_62_307	protein_coding	p.Gln60Lys	178/246
CL5296CT5939_02	132	AC=26;AF=0.022;AN=1174;BaseQRankSum=1.505;ClippingRankSum=-0.000;DP=6483;ExcessHet=4.2394;FS=0.000;InbreedingCoeff=-0.0281;MLEAC=16;MLEAF=0.014;MQ=59.96;MQRankSum=-0.403;QD=2.82;ReadPosRankSum=1.041;SOR=0.711;ANN=G	missense_variant	MODERATE	GENE_CDS_Qa051_62_307	TRANSCRIPT_CDS_Qa051_62_307	protein_coding	p.Arg59Pro	176/246
CL5296CT5939_02	134	AC=257;AF=0.219;AN=1174;BaseQRankSum=-2.303;ClippingRankSum=-0.000;DP=6494;ExcessHet=170.5591;FS=43.414;InbreedingCoeff=-0.2853;MLEAC=250;MLEAF=0.213;MQ=59.96;MQRankSum=-0.920;QD=6.64;ReadPosRankSum=-21.666;SOR=8.155;ANN=A	synonymous_variant	LOW	GENE_CDS_Qa051_62_307	TRANSCRIPT_CDS_Qa051_62_307	protein_coding	p.Val58Val	174/246
CL5296CT5939_02	136	AC=15;AF=0.013;AN=1174;BaseQRankSum=1.367;ClippingRankSum=-0.000;DP=6508;ExcessHet=3.4036;FS=0.000;InbreedingCoeff=-0.0196;MLEAC=9;MLEAF=7.666e-03;MQ=59.96;MQRankSum=-0.272;QD=7.63;ReadPosRankSum=-2.272;SOR=1.255;ANN=G	missense_variant	MODERATE	GENE_CDS_Qa051_62_307	TRANSCRIPT_CDS_Qa051_62_307	protein_coding	p.Val58Leu	172/246
CL5296CT5939_02	138	AC=256;AF=0.218;AN=1174;BaseQRankSum=-2.001;ClippingRankSum=-0.000;DP=6520;ExcessHet=168.0086;FS=42.947;InbreedingCoeff=-0.2839;MLEAC=249;MLEAF=0.212;MQ=59.96;MQRankSum=-0.920;QD=6.53;ReadPosRankSum=-21.369;SOR=8.164;ANN=G	missense_variant	MODERATE	GENE_CDS_Qa051_62_307	TRANSCRIPT_CDS_Qa051_62_307	protein_coding	p.Ile57Thr	170/246
CL5296CT5939_02	139	AC=62;AF=0.053;AN=1174;BaseQRankSum=1.761;ClippingRankSum=-0.000;DP=6527;ExcessHet=0.0088;FS=0.000;InbreedingCoeff=0.0592;MLEAC=42;MLEAF=0.036;MQ=59.96;MQRankSum=-0.545;QD=3.29;ReadPosRankSum=-0.448;SOR=0.836;ANN=G	missense_variant	MODERATE	GENE_CDS_Qa051_62_307	TRANSCRIPT_CDS_Qa051_62_307	protein_coding	p.Ile57Leu	169/246
CL5296CT5939_02	142	AC=8;AF=6.814e-03;AN=1174;BaseQRankSum=0.821;ClippingRankSum=-0.000;DP=6530;ExcessHet=3.1145;FS=0.000;InbreedingCoeff=-0.0136;MLEAC=3;MLEAF=2.555e-03;MQ=59.96;MQRankSum=-0.161;QD=7.51;ReadPosRankSum=-4.597;SOR=3.947;ANN=A	stop_gained	HIGH	GENE_CDS_Qa051_62_307	TRANSCRIPT_CDS_Qa051_62_307	protein_coding	p.Arg56*	166/246
CL5296CT5939_02	157	AC=263;AF=0.224;AN=1174;BaseQRankSum=-1.532;ClippingRankSum=-0.000;DP=6592;ExcessHet=160.0000;FS=42.437;InbreedingCoeff=-0.2916;MLEAC=255;MLEAF=0.217;MQ=59.96;MQRankSum=-0.750;QD=6.56;ReadPosRankSum=-19.537;SOR=7.243;ANN=T	missense_variant	MODERATE	GENE_CDS_Qa051_62_307	TRANSCRIPT_CDS_Qa051_62_307	protein_coding	p.Gly51Ser	151/246
CL5296CT5939_02	166	AC=265;AF=0.226;AN=1174;BaseQRankSum=-0.734;ClippingRankSum=-0.000;DP=6662;ExcessHet=160.0000;FS=41.894;InbreedingCoeff=-0.2932;MLEAC=256;MLEAF=0.218;MQ=59.96;MQRankSum=-0.760;QD=6.35;ReadPosRankSum=-19.162;SOR=7.152;ANN=G	missense_variant	MODERATE	GENE_CDS_Qa051_62_307	TRANSCRIPT_CDS_Qa051_62_307	protein_coding	p.Thr48Pro	142/246
CL5296CT5939_02	178	AC=252;AF=0.215;AN=1172;BaseQRankSum=0.553;ClippingRankSum=-0.000;DP=6699;ExcessHet=19.1532;FS=1.557;InbreedingCoeff=-0.1063;MLEAC=241;MLEAF=0.206;MQ=59.96;MQRankSum=-0.271;QD=7.92;ReadPosRankSum=2.920;SOR=0.540;ANN=A	stop_gained	HIGH	GENE_CDS_Qa051_62_307	TRANSCRIPT_CDS_Qa051_62_307	protein_coding	p.Gln44*	130/246
CL5296CT5939_02	189	AC=266;AF=0.227;AN=1174;BaseQRankSum=1.558;ClippingRankSum=-0.000;DP=6723;ExcessHet=160.0000;FS=41.427;InbreedingCoeff=-0.2972;MLEAC=259;MLEAF=0.221;MQ=59.96;MQRankSum=-0.915;QD=6.21;ReadPosRankSum=11.019;SOR=7.177;ANN=A	missense_variant	MODERATE	GENE_CDS_Qa051_62_307	TRANSCRIPT_CDS_Qa051_62_307	protein_coding	p.Arg40Leu	119/246
CL5296CT5939_02	199	AC=33;AF=0.028;AN=1174;BaseQRankSum=-0.780;ClippingRankSum=-0.000;DP=6716;ExcessHet=5.0194;FS=0.000;InbreedingCoeff=-0.0194;MLEAC=26;MLEAF=0.022;MQ=59.96;MQRankSum=-0.455;QD=4.04;ReadPosRankSum=-0.443;SOR=0.523;ANN=A	missense_variant	MODERATE	GENE_CDS_Qa051_62_307	TRANSCRIPT_CDS_Qa051_62_307	protein_coding	p.Pro37Ser	109/246
CL5296CT5939_02	208	AC=457;AF=0.389;AN=1174;BaseQRankSum=-1.209;ClippingRankSum=-0.000;DP=6701;ExcessHet=38.1656;FS=10.544;InbreedingCoeff=-0.1520;MLEAC=455;MLEAF=0.388;MQ=59.96;MQRankSum=0.394;QD=12.17;ReadPosRankSum=6.504;SOR=1.367;ANN=C	missense_variant	MODERATE	GENE_CDS_Qa051_62_307	TRANSCRIPT_CDS_Qa051_62_307	protein_coding	p.Leu34Val	100/246
CL5296CT5939_02	214	AC=11;AF=9.386e-03;AN=1172;BaseQRankSum=-1.027;ClippingRankSum=-0.000;DP=6663;ExcessHet=3.2160;FS=0.000;InbreedingCoeff=-0.0154;MLEAC=6;MLEAF=5.119e-03;MQ=59.96;MQRankSum=-0.211;QD=3.01;ReadPosRankSum=0.171;SOR=0.526;ANN=A	missense_variant	MODERATE	GENE_CDS_Qa051_62_307	TRANSCRIPT_CDS_Qa051_62_307	protein_coding	p.Pro32Ser	94/246
CL5296CT5939_02	226	AC=269;AF=0.229;AN=1174;BaseQRankSum=1.101;ClippingRankSum=-0.000;DP=6636;ExcessHet=160.0000;FS=41.066;InbreedingCoeff=-0.3005;MLEAC=261;MLEAF=0.222;MQ=59.96;MQRankSum=-0.779;QD=6.53;ReadPosRankSum=18.352;SOR=7.244;ANN=A	missense_variant	MODERATE	GENE_CDS_Qa051_62_307	TRANSCRIPT_CDS_Qa051_62_307	protein_coding	p.Leu28Phe	82/246
CL5296CT5939_02	232	AC=408;AF=0.348;AN=1174;BaseQRankSum=1.212;ClippingRankSum=-0.000;DP=6603;ExcessHet=160.0000;FS=13.759;InbreedingCoeff=-0.3603;MLEAC=409;MLEAF=0.348;MQ=59.96;MQRankSum=0.317;QD=9.33;ReadPosRankSum=11.180;SOR=1.711;ANN=T	missense_variant	MODERATE	GENE_CDS_Qa051_62_307	TRANSCRIPT_CDS_Qa051_62_307	protein_coding	p.His26Asn	76/246
CL5296CT5939_02	247	AC=2;AF=1.706e-03;AN=1172;BaseQRankSum=1.052;ClippingRankSum=-0.000;DP=6494;ExcessHet=3.0140;FS=0.000;InbreedingCoeff=-0.0082;MLEAC=1;MLEAF=8.532e-04;MQ=59.96;MQRankSum=-0.081;QD=4.11;ReadPosRankSum=0.267;SOR=0.620;ANN=A	missense_variant	MODERATE	GENE_CDS_Qa051_62_307	TRANSCRIPT_CDS_Qa051_62_307	protein_coding	p.Arg21Cys	61/246
CL5296CT5939_02	255	AC=279;AF=0.238;AN=1172;BaseQRankSum=1.174;ClippingRankSum=-0.000;DP=6112;ExcessHet=160.0000;FS=41.523;InbreedingCoeff=-0.3209;MLEAC=277;MLEAF=0.236;MQ=59.97;MQRankSum=1.078;QD=6.99;ReadPosRankSum=17.677;SOR=5.670;ANN=G	missense_variant	MODERATE	GENE_CDS_Qa051_62_307	TRANSCRIPT_CDS_Qa051_62_307	protein_coding	p.Phe18Ser	53/246
CL5359CT11480	117	AC=404;AF=0.454;AN=890;BaseQRankSum=-1.816;ClippingRankSum=0.000;DP=507;ExcessHet=0.0000;FS=0.000;InbreedingCoeff=0.3231;MLEAC=402;MLEAF=0.452;MQ=60.00;MQRankSum=0.000;QD=29.05;ReadPosRankSum=-0.143;SOR=0.512;ANN=A	upstream_gene_variant	MODIFIER	GENE_CDS_Qa052_137_199	TRANSCRIPT_CDS_Qa052_137_199	protein_coding			upstream_gene_variant
CL5359CT11480	173	AC=47;AF=0.053;AN=886;BaseQRankSum=0.749;ClippingRankSum=0.000;DP=505;ExcessHet=-0.0000;FS=0.000;InbreedingCoeff=-0.0242;MLEAC=46;MLEAF=0.052;MQ=60.00;MQRankSum=0.000;QD=31.56;ReadPosRankSum=0.346;SOR=0.003;ANN=C	synonymous_variant	LOW	GENE_CDS_Qa052_137_199	TRANSCRIPT_CDS_Qa052_137_199	protein_coding	p.Leu13Leu	37/63	upstream_gene_variant
CL5359CT11480	226	AC=42;AF=0.048;AN=878;BaseQRankSum=0.036;ClippingRankSum=0.000;DP=498;ExcessHet=0.0000;FS=0.000;InbreedingCoeff=-0.0347;MLEAC=40;MLEAF=0.046;MQ=60.00;MQRankSum=0.000;QD=29.40;ReadPosRankSum=0.803;SOR=0.010;ANN=G	upstream_gene_variant	MODIFIER	GENE_CDS_Qa052_330_467	TRANSCRIPT_CDS_Qa052_330_467	protein_coding			downstream_gene_variant
CL5359CT11480	254	AC=34;AF=0.040;AN=860;BaseQRankSum=-0.439;ClippingRankSum=0.000;DP=445;ExcessHet=-0.0000;FS=0.000;InbreedingCoeff=-0.0462;MLEAC=31;MLEAF=0.036;MQ=60.00;MQRankSum=0.000;QD=28.81;ReadPosRankSum=2.664;SOR=0.010;ANN=G	upstream_gene_variant	MODIFIER	GENE_CDS_Qa052_330_467	TRANSCRIPT_CDS_Qa052_330_467	protein_coding			downstream_gene_variant
CL5359CT11480	353	AC=14;AF=0.015;AN=948;BaseQRankSum=-1.158;ClippingRankSum=0.000;DP=618;ExcessHet=0.0000;FS=1.730;InbreedingCoeff=-0.1343;MLEAC=15;MLEAF=0.016;MQ=59.95;MQRankSum=0.000;QD=11.29;ReadPosRankSum=-2.314;SOR=0.066;ANN=T	synonymous_variant	LOW	GENE_CDS_Qa052_330_467	TRANSCRIPT_CDS_Qa052_330_467	protein_coding	p.Tyr8Tyr	24/138	downstream_gene_variant
CL5359CT11480	367	AC=88;AF=0.093;AN=948;BaseQRankSum=-0.380;ClippingRankSum=0.000;DP=619;ExcessHet=0.0000;FS=1.405;InbreedingCoeff=0.0702;MLEAC=85;MLEAF=0.090;MQ=59.95;MQRankSum=0.000;QD=27.88;ReadPosRankSum=-0.334;SOR=0.640;ANN=T	missense_variant	MODERATE	GENE_CDS_Qa052_330_467	TRANSCRIPT_CDS_Qa052_330_467	protein_coding	p.Tyr13Phe	38/138	downstream_gene_variant
CL5359CT11480	405	AC=32;AF=0.034;AN=952;BaseQRankSum=0.040;ClippingRankSum=0.000;DP=587;ExcessHet=-0.0000;FS=7.263;InbreedingCoeff=-0.0842;MLEAC=33;MLEAF=0.035;MQ=59.95;MQRankSum=0.000;QD=27.39;ReadPosRankSum=-1.525;SOR=0.006;ANN=G	missense_variant	MODERATE	GENE_CDS_Qa052_330_467	TRANSCRIPT_CDS_Qa052_330_467	protein_coding	p.Lys26Glu	76/138	downstream_gene_variant
CL5359CT11480	419	AC=136;AF=0.143;AN=952;BaseQRankSum=-2.617;ClippingRankSum=0.000;DP=588;ExcessHet=-0.0000;FS=0.000;InbreedingCoeff=0.1446;MLEAC=133;MLEAF=0.140;MQ=59.95;MQRankSum=0.000;QD=28.60;ReadPosRankSum=0.019;SOR=0.549;ANN=A	synonymous_variant	LOW	GENE_CDS_Qa052_330_467	TRANSCRIPT_CDS_Qa052_330_467	protein_coding	p.Ile30Ile	90/138	downstream_gene_variant
CL5617CT6296_02	46	AC=428;AF=0.367;AN=1166;BaseQRankSum=2.769;ClippingRankSum=0.000;DP=2281;ExcessHet=0.0000;FS=0.000;InbreedingCoeff=0.1294;MLEAC=419;MLEAF=0.359;MQ=41.16;MQRankSum=-32.488;QD=20.31;ReadPosRankSum=-0.021;SOR=2.148;ANN=G	missense_variant	MODERATE	GENE_CDS_Qa054_7_210	TRANSCRIPT_CDS_Qa054_7_210	protein_coding	p.Ile14Val	40/204
CL5617CT6296_02	63	AC=26;AF=0.022;AN=1166;BaseQRankSum=-2.758;ClippingRankSum=0.000;DP=2284;ExcessHet=4.2480;FS=0.000;InbreedingCoeff=-0.0766;MLEAC=20;MLEAF=0.017;MQ=41.19;MQRankSum=-3.729;QD=8.53;ReadPosRankSum=0.928;SOR=0.023;ANN=G	synonymous_variant	LOW	GENE_CDS_Qa054_7_210	TRANSCRIPT_CDS_Qa054_7_210	protein_coding	p.Gln19Gln	57/204
CL5617CT6296_02	127	AC=13;AF=0.011;AN=1168;BaseQRankSum=-0.461;ClippingRankSum=0.000;DP=4063;ExcessHet=0.1476;FS=0.000;InbreedingCoeff=0.0067;MLEAC=8;MLEAF=6.849e-03;MQ=44.63;MQRankSum=3.587;QD=3.51;ReadPosRankSum=-0.394;SOR=0.544;ANN=G	missense_variant	MODERATE	GENE_CDS_Qa054_7_210	TRANSCRIPT_CDS_Qa054_7_210	protein_coding	p.Ser41Gly	121/204
CL5617CT6296_02	132	AC=573;AF=0.491;AN=1168;BaseQRankSum=1.546;ClippingRankSum=0.000;DP=4062;ExcessHet=0.0080;FS=1.103;InbreedingCoeff=0.0535;MLEAC=548;MLEAF=0.469;MQ=44.63;MQRankSum=-57.556;QD=13.79;ReadPosRankSum=0.611;SOR=0.614;ANN=A	synonymous_variant	LOW	GENE_CDS_Qa054_7_210	TRANSCRIPT_CDS_Qa054_7_210	protein_coding	p.Glu42Glu	126/204
CL5617CT6296_02	186	AC=8;AF=6.861e-03;AN=1166;BaseQRankSum=-0.378;ClippingRankSum=0.000;DP=4068;ExcessHet=0.0525;FS=0.000;InbreedingCoeff=0.0229;MLEAC=5;MLEAF=4.288e-03;MQ=44.67;MQRankSum=3.603;QD=5.54;ReadPosRankSum=0.434;SOR=0.647;ANN=A	synonymous_variant	LOW	GENE_CDS_Qa054_7_210	TRANSCRIPT_CDS_Qa054_7_210	protein_coding	p.Val60Val	180/204
CL5617CT6296_02	198	AC=27;AF=0.023;AN=1166;BaseQRankSum=-0.731;ClippingRankSum=0.000;DP=4062;ExcessHet=0.0790;FS=5.954;InbreedingCoeff=0.0248;MLEAC=20;MLEAF=0.017;MQ=44.68;MQRankSum=4.302;QD=5.89;ReadPosRankSum=-6.032;SOR=4.643;ANN=A	synonymous_variant	LOW	GENE_CDS_Qa054_7_210	TRANSCRIPT_CDS_Qa054_7_210	protein_coding	p.Leu64Leu	192/204
CL5617CT6296_02	233	AC=17;AF=0.015;AN=1166;BaseQRankSum=-0.867;ClippingRankSum=0.000;DP=4019;ExcessHet=0.0112;FS=0.000;InbreedingCoeff=0.0409;MLEAC=12;MLEAF=0.010;MQ=44.66;MQRankSum=3.729;QD=3.20;ReadPosRankSum=0.129;SOR=0.652;ANN=T	downstream_gene_variant	MODIFIER	GENE_CDS_Qa054_7_210	TRANSCRIPT_CDS_Qa054_7_210	protein_coding			intergenic_region
CL5617CT6296_02	238	AC=93;AF=0.080;AN=1166;BaseQRankSum=-1.111;ClippingRankSum=0.000;DP=4003;ExcessHet=2.2632;FS=1.106;InbreedingCoeff=-0.0491;MLEAC=87;MLEAF=0.075;MQ=44.67;MQRankSum=10.333;QD=4.52;ReadPosRankSum=-0.033;SOR=0.603;ANN=A	downstream_gene_variant	MODIFIER	GENE_CDS_Qa054_7_210	TRANSCRIPT_CDS_Qa054_7_210	protein_coding			intergenic_region
CL568CT709_01	46	AC=23;AF=0.160;AN=144;BaseQRankSum=0.365;ClippingRankSum=0.000;DP=114;ExcessHet=0.0000;FS=0.000;InbreedingCoeff=0.1880;MLEAC=21;MLEAF=0.146;MQ=43.38;MQRankSum=-0.764;QD=27.48;ReadPosRankSum=-1.101;SOR=0.025;ANN=G	missense_variant	MODERATE	GENE_CDS_Qa055_7_210	TRANSCRIPT_CDS_Qa055_7_210	protein_coding	p.Ile14Val	40/204
CL568CT709_01	132	AC=43;AF=0.046;AN=932;BaseQRankSum=-0.283;ClippingRankSum=0.000;DP=918;ExcessHet=0.0000;FS=0.000;InbreedingCoeff=-0.0560;MLEAC=41;MLEAF=0.044;MQ=54.79;MQRankSum=-10.749;QD=8.55;ReadPosRankSum=0.289;SOR=0.922;ANN=G	synonymous_variant	LOW	GENE_CDS_Qa055_7_210	TRANSCRIPT_CDS_Qa055_7_210	protein_coding	p.Glu42Glu	126/204
CL568CT709_01	150	AC=103;AF=0.111;AN=928;BaseQRankSum=1.244;ClippingRankSum=0.000;DP=922;ExcessHet=-0.0000;FS=6.108;InbreedingCoeff=0.2024;MLEAC=71;MLEAF=0.077;MQ=54.80;MQRankSum=5.376;QD=30.45;ReadPosRankSum=0.113;SOR=0.629;ANN=A	synonymous_variant	LOW	GENE_CDS_Qa055_7_210	TRANSCRIPT_CDS_Qa055_7_210	protein_coding	p.Val48Val	144/204
CL568CT709_01	204	AC=34;AF=0.036;AN=938;BaseQRankSum=0.875;ClippingRankSum=0.000;DP=921;ExcessHet=-0.0000;FS=0.000;InbreedingCoeff=-0.0291;MLEAC=29;MLEAF=0.031;MQ=54.85;MQRankSum=-8.869;QD=13.33;ReadPosRankSum=1.627;SOR=1.391;ANN=C	synonymous_variant	LOW	GENE_CDS_Qa055_7_210	TRANSCRIPT_CDS_Qa055_7_210	protein_coding	p.Asn66Asn	198/204
CL5719CT6408_02	195	AC=11;AF=0.011;AN=1040;BaseQRankSum=1.228;ClippingRankSum=0.000;DP=711;ExcessHet=0.0000;FS=0.000;InbreedingCoeff=-0.1246;MLEAC=9;MLEAF=8.654e-03;MQ=60.00;MQRankSum=0.000;QD=26.80;ReadPosRankSum=-0.373;SOR=0.000;ANN=A	downstream_gene_variant	MODIFIER	GENE_CDS_Qa056_336_404	TRANSCRIPT_CDS_Qa056_336_404	protein_coding			intergenic_region
CL5719CT6408_02	248	AC=6;AF=5.597e-03;AN=1072;BaseQRankSum=1.762;ClippingRankSum=0.000;DP=1383;ExcessHet=0.0001;FS=0.000;InbreedingCoeff=-0.0592;MLEAC=4;MLEAF=3.731e-03;MQ=60.00;MQRankSum=0.000;QD=7.99;ReadPosRankSum=-0.120;SOR=0.880;ANN=C	downstream_gene_variant	MODIFIER	GENE_CDS_Qa056_336_404	TRANSCRIPT_CDS_Qa056_336_404	protein_coding			intergenic_region
CL5719CT6408_02	249	AC=141;AF=0.133;AN=1062;BaseQRankSum=-2.119;ClippingRankSum=0.000;DP=1381;ExcessHet=-0.0000;FS=0.000;InbreedingCoeff=0.3561;MLEAC=111;MLEAF=0.105;MQ=60.00;MQRankSum=0.000;QD=14.83;ReadPosRankSum=-3.764;SOR=0.825;ANN=G	downstream_gene_variant	MODIFIER	GENE_CDS_Qa056_336_404	TRANSCRIPT_CDS_Qa056_336_404	protein_coding			intergenic_region
CL5719CT6408_02	257	AC=87;AF=0.085;AN=1026;BaseQRankSum=2.867;ClippingRankSum=0.000;DP=770;ExcessHet=0.0000;FS=9.127;InbreedingCoeff=0.0600;MLEAC=85;MLEAF=0.083;MQ=60.00;MQRankSum=0.000;QD=27.29;ReadPosRankSum=3.885;SOR=2.845;ANN=G	downstream_gene_variant	MODIFIER	GENE_CDS_Qa056_336_404	TRANSCRIPT_CDS_Qa056_336_404	protein_coding			intergenic_region
CL5719CT6408_02	276	AC=37;AF=0.036;AN=1020;BaseQRankSum=-0.529;ClippingRankSum=0.000;DP=694;ExcessHet=0.0000;FS=0.000;InbreedingCoeff=-0.0610;MLEAC=35;MLEAF=0.034;MQ=59.99;MQRankSum=0.213;QD=23.52;ReadPosRankSum=1.817;SOR=0.002;ANN=A	downstream_gene_variant	MODIFIER	GENE_CDS_Qa056_336_404	TRANSCRIPT_CDS_Qa056_336_404	protein_coding			intergenic_region
CL5719CT6408_02	283	AC=9;AF=8.824e-03;AN=1020;BaseQRankSum=-1.423;ClippingRankSum=0.000;DP=694;ExcessHet=0.0000;FS=0.000;InbreedingCoeff=-0.1332;MLEAC=7;MLEAF=6.863e-03;MQ=59.99;MQRankSum=0.109;QD=17.57;ReadPosRankSum=0.970;SOR=0.000;ANN=C	downstream_gene_variant	MODIFIER	GENE_CDS_Qa056_336_404	TRANSCRIPT_CDS_Qa056_336_404	protein_coding			intergenic_region
CL5719CT6408_02	345	AC=96;AF=0.094;AN=1026;BaseQRankSum=-2.965;ClippingRankSum=0.000;DP=708;ExcessHet=-0.0000;FS=6.760;InbreedingCoeff=0.0721;MLEAC=93;MLEAF=0.091;MQ=60.00;MQRankSum=0.004;QD=27.73;ReadPosRankSum=-0.106;SOR=0.009;ANN=G	synonymous_variant	LOW	GENE_CDS_Qa056_336_404	TRANSCRIPT_CDS_Qa056_336_404	protein_coding	p.Leu20Leu	60/69
CL5719CT6408_02	350	AC=78;AF=0.076;AN=1026;BaseQRankSum=-2.232;ClippingRankSum=0.000;DP=713;ExcessHet=-0.0000;FS=5.489;InbreedingCoeff=0.0409;MLEAC=75;MLEAF=0.073;MQ=60.00;MQRankSum=0.004;QD=26.33;ReadPosRankSum=-0.210;SOR=0.013;ANN=G	missense_variant	MODERATE	GENE_CDS_Qa056_336_404	TRANSCRIPT_CDS_Qa056_336_404	protein_coding	p.Glu19Gln	55/69
CL5719CT6408_02	377	AC=15;AF=0.015;AN=1026;BaseQRankSum=-0.266;ClippingRankSum=0.000;DP=715;ExcessHet=0.0000;FS=0.000;InbreedingCoeff=-0.1091;MLEAC=11;MLEAF=0.011;MQ=60.00;MQRankSum=0.009;QD=30.87;ReadPosRankSum=0.529;SOR=0.003;ANN=G	missense_variant	MODERATE	GENE_CDS_Qa056_336_404	TRANSCRIPT_CDS_Qa056_336_404	protein_coding	p.Gly10Arg	28/69
CL5719CT6408_02	387	AC=17;AF=0.017;AN=1022;BaseQRankSum=1.498;ClippingRankSum=0.000;DP=714;ExcessHet=-0.0000;FS=0.000;InbreedingCoeff=-0.0984;MLEAC=14;MLEAF=0.014;MQ=60.02;MQRankSum=-0.120;QD=16.93;ReadPosRankSum=0.480;SOR=0.003;ANN=G	synonymous_variant	LOW	GENE_CDS_Qa056_336_404	TRANSCRIPT_CDS_Qa056_336_404	protein_coding	p.Gly6Gly	18/69
CL5719CT6408_02	393	AC=19;AF=0.019;AN=1026;BaseQRankSum=-2.458;ClippingRankSum=0.000;DP=714;ExcessHet=-0.0000;FS=0.000;InbreedingCoeff=-0.0921;MLEAC=15;MLEAF=0.015;MQ=60.02;MQRankSum=-0.114;QD=25.31;ReadPosRankSum=0.441;SOR=0.003;ANN=A	synonymous_variant	LOW	GENE_CDS_Qa056_336_404	TRANSCRIPT_CDS_Qa056_336_404	protein_coding	p.Phe4Phe	12/69
CL5734CT6423_01	43	AC=152;AF=0.149;AN=1020;BaseQRankSum=-1.873;ClippingRankSum=0.000;DP=855;ExcessHet=-0.0000;FS=2.409;InbreedingCoeff=0.0582;MLEAC=167;MLEAF=0.164;MQ=60.01;MQRankSum=-0.448;QD=28.29;ReadPosRankSum=0.641;SOR=0.155;ANN=A	synonymous_variant	LOW	GENE_CDS_Qa057_2_130	TRANSCRIPT_CDS_Qa057_2_130	protein_coding	p.Pro14Pro	42/129
CL5734CT6423_01	73	AC=10;AF=9.804e-03;AN=1020;BaseQRankSum=2.205;ClippingRankSum=0.000;DP=854;ExcessHet=0.0000;FS=0.000;InbreedingCoeff=-0.1260;MLEAC=10;MLEAF=9.804e-03;MQ=60.01;MQRankSum=-0.104;QD=7.92;ReadPosRankSum=0.308;SOR=0.005;ANN=C	synonymous_variant	LOW	GENE_CDS_Qa057_2_130	TRANSCRIPT_CDS_Qa057_2_130	protein_coding	p.Asp24Asp	72/129
CL5734CT6423_01	147	AC=20;AF=0.020;AN=998;BaseQRankSum=1.042;ClippingRankSum=0.000;DP=822;ExcessHet=0.0000;FS=0.000;InbreedingCoeff=-0.0818;MLEAC=18;MLEAF=0.018;MQ=60.01;MQRankSum=-0.132;QD=21.50;ReadPosRankSum=-1.165;SOR=0.000;ANN=T	downstream_gene_variant	MODIFIER	GENE_CDS_Qa057_2_130	TRANSCRIPT_CDS_Qa057_2_130	protein_coding			intergenic_region
CL5734CT6423_01	149	AC=308;AF=0.309;AN=998;BaseQRankSum=-0.002;ClippingRankSum=0.000;DP=822;ExcessHet=-0.0000;FS=0.000;InbreedingCoeff=0.1718;MLEAC=314;MLEAF=0.315;MQ=60.01;MQRankSum=-0.656;QD=25.63;ReadPosRankSum=0.292;SOR=0.173;ANN=A	downstream_gene_variant	MODIFIER	GENE_CDS_Qa057_2_130	TRANSCRIPT_CDS_Qa057_2_130	protein_coding			intergenic_region
CL5734CT6423_01	162	AC=647;AF=0.648;AN=998;BaseQRankSum=-0.042;ClippingRankSum=0.000;DP=819;ExcessHet=-0.0000;FS=0.000;InbreedingCoeff=0.2031;MLEAC=643;MLEAF=0.644;MQ=60.01;MQRankSum=0.734;QD=30.65;ReadPosRankSum=-0.791;SOR=1.498;ANN=C	downstream_gene_variant	MODIFIER	GENE_CDS_Qa057_2_130	TRANSCRIPT_CDS_Qa057_2_130	protein_coding			intergenic_region
CL5734CT6423_01	177	AC=4;AF=4.008e-03;AN=998;BaseQRankSum=-1.035;ClippingRankSum=0.000;DP=817;ExcessHet=0.0000;FS=0.000;InbreedingCoeff=-0.1312;MLEAC=3;MLEAF=3.006e-03;MQ=60.01;MQRankSum=-0.041;QD=30.13;ReadPosRankSum=-1.427;SOR=0.000;ANN=A	downstream_gene_variant	MODIFIER	GENE_CDS_Qa057_2_130	TRANSCRIPT_CDS_Qa057_2_130	protein_coding			intergenic_region
CL5734CT6423_01	212	AC=10,36;AF=0.010,0.036;AN=996;BaseQRankSum=-1.933;ClippingRankSum=0.000;DP=814;ExcessHet=0.0232;FS=3.795;InbreedingCoeff=0.1713;MLEAC=8,27;MLEAF=8.032e-03,0.027;MQ=60.01;MQRankSum=-0.243;QD=20.60;ReadPosRankSum=0.698;SOR=0.024;ANN="A	downstream_gene_variant	MODIFIER	GENE_CDS_Qa057_2_130	TRANSCRIPT_CDS_Qa057_2_130	protein_coding			downstream_gene_variant
CL5734CT6423_01	216	AC=96;AF=0.096;AN=996;BaseQRankSum=0.687;ClippingRankSum=0.000;DP=821;ExcessHet=-0.0000;FS=0.000;InbreedingCoeff=0.1008;MLEAC=87;MLEAF=0.087;MQ=60.01;MQRankSum=-0.274;QD=28.99;ReadPosRankSum=1.406;SOR=0.739;ANN=T	downstream_gene_variant	MODIFIER	GENE_CDS_Qa057_2_130	TRANSCRIPT_CDS_Qa057_2_130	protein_coding			intergenic_region
CL5734CT6423_01	241	AC=35;AF=0.035;AN=1012;BaseQRankSum=0.095;ClippingRankSum=0.000;DP=1503;ExcessHet=0.0000;FS=0.000;InbreedingCoeff=0.0787;MLEAC=25;MLEAF=0.025;MQ=60.00;MQRankSum=-0.180;QD=10.64;ReadPosRankSum=0.849;SOR=0.651;ANN=G	downstream_gene_variant	MODIFIER	GENE_CDS_Qa057_2_130	TRANSCRIPT_CDS_Qa057_2_130	protein_coding			intergenic_region
CL5734CT6423_01	253	AC=285;AF=0.293;AN=974;BaseQRankSum=3.610;ClippingRankSum=0.000;DP=771;ExcessHet=0.0000;FS=15.533;InbreedingCoeff=0.2417;MLEAC=285;MLEAF=0.293;MQ=59.99;MQRankSum=0.000;QD=25.20;ReadPosRankSum=0.525;SOR=4.140;ANN=C	downstream_gene_variant	MODIFIER	GENE_CDS_Qa057_2_130	TRANSCRIPT_CDS_Qa057_2_130	protein_coding			intergenic_region
CL5734CT6423_01	267	AC=287;AF=0.293;AN=978;BaseQRankSum=3.815;ClippingRankSum=0.000;DP=780;ExcessHet=-0.0000;FS=15.452;InbreedingCoeff=0.2363;MLEAC=288;MLEAF=0.294;MQ=59.99;MQRankSum=0.000;QD=27.91;ReadPosRankSum=0.269;SOR=4.166;ANN=G	downstream_gene_variant	MODIFIER	GENE_CDS_Qa057_2_130	TRANSCRIPT_CDS_Qa057_2_130	protein_coding			intergenic_region
CL5734CT6423_01	287	AC=18;AF=0.019;AN=968;BaseQRankSum=0.427;ClippingRankSum=0.000;DP=749;ExcessHet=0.0000;FS=0.000;InbreedingCoeff=-0.0993;MLEAC=16;MLEAF=0.017;MQ=59.98;MQRankSum=0.000;QD=30.47;ReadPosRankSum=0.593;SOR=0.001;ANN=T	downstream_gene_variant	MODIFIER	GENE_CDS_Qa057_2_130	TRANSCRIPT_CDS_Qa057_2_130	protein_coding			intergenic_region
CL5734CT6423_01	305	AC=8;AF=8.299e-03;AN=964;BaseQRankSum=-0.754;ClippingRankSum=0.000;DP=751;ExcessHet=0.0000;FS=0.000;InbreedingCoeff=-0.1134;MLEAC=6;MLEAF=6.224e-03;MQ=59.98;MQRankSum=0.000;QD=18.25;ReadPosRankSum=0.442;SOR=0.000;ANN=G	downstream_gene_variant	MODIFIER	GENE_CDS_Qa057_2_130	TRANSCRIPT_CDS_Qa057_2_130	protein_coding			intergenic_region
CL5734CT6423_01	350	AC=11;AF=0.011;AN=966;BaseQRankSum=0.329;ClippingRankSum=0.000;DP=753;ExcessHet=0.0001;FS=0.000;InbreedingCoeff=-0.1206;MLEAC=6;MLEAF=6.211e-03;MQ=59.98;MQRankSum=0.000;QD=13.07;ReadPosRankSum=0.517;SOR=0.001;ANN=T	downstream_gene_variant	MODIFIER	GENE_CDS_Qa057_2_130	TRANSCRIPT_CDS_Qa057_2_130	protein_coding			intergenic_region
CL5734CT6423_01	368	AC=312;AF=0.323;AN=966;BaseQRankSum=1.141;ClippingRankSum=0.000;DP=754;ExcessHet=-0.0000;FS=5.164;InbreedingCoeff=0.2069;MLEAC=316;MLEAF=0.327;MQ=59.98;MQRankSum=0.000;QD=29.38;ReadPosRankSum=2.462;SOR=0.054;ANN=C	downstream_gene_variant	MODIFIER	GENE_CDS_Qa057_2_130	TRANSCRIPT_CDS_Qa057_2_130	protein_coding			intergenic_region
CL5734CT6423_01	372	AC=11;AF=0.011;AN=970;BaseQRankSum=1.165;ClippingRankSum=0.000;DP=757;ExcessHet=0.0000;FS=0.000;InbreedingCoeff=-0.1206;MLEAC=10;MLEAF=0.010;MQ=59.98;MQRankSum=0.000;QD=14.46;ReadPosRankSum=0.634;SOR=0.001;ANN=T	downstream_gene_variant	MODIFIER	GENE_CDS_Qa057_2_130	TRANSCRIPT_CDS_Qa057_2_130	protein_coding			intergenic_region
CL5734CT6423_01	375	AC=3;AF=3.093e-03;AN=970;BaseQRankSum=-0.086;ClippingRankSum=0.000;DP=757;ExcessHet=0.0067;FS=0.000;InbreedingCoeff=-0.1469;MLEAC=3;MLEAF=3.093e-03;MQ=59.98;MQRankSum=0.000;QD=18.97;ReadPosRankSum=-10.918;SOR=0.000;ANN=T	downstream_gene_variant	MODIFIER	GENE_CDS_Qa057_2_130	TRANSCRIPT_CDS_Qa057_2_130	protein_coding			intergenic_region
CL57CT73_03	63	AC=8;AF=0.019;AN=428;BaseQRankSum=-2.213;ClippingRankSum=0.000;DP=409;ExcessHet=0.0000;FS=2.501;InbreedingCoeff=-0.0320;MLEAC=5;MLEAF=0.012;MQ=60.04;MQRankSum=-0.176;QD=19.43;ReadPosRankSum=-1.743;SOR=0.224;ANN=G	intergenic_region	MODIFIER
CL57CT73_03	156	AC=256;AF=0.218;AN=1172;BaseQRankSum=-0.407;ClippingRankSum=0.000;DP=1764;ExcessHet=0.0000;FS=0.000;InbreedingCoeff=0.0293;MLEAC=251;MLEAF=0.214;MQ=60.01;MQRankSum=-0.491;QD=19.07;ReadPosRankSum=0.428;SOR=2.414;ANN=A	intergenic_region	MODIFIER
CL57CT73_03	189	AC=36;AF=0.031;AN=1170;BaseQRankSum=-1.588;ClippingRankSum=0.000;DP=1744;ExcessHet=0.0000;FS=0.000;InbreedingCoeff=0.0075;MLEAC=33;MLEAF=0.028;MQ=60.01;MQRankSum=-0.170;QD=11.53;ReadPosRankSum=-1.035;SOR=0.130;ANN=A	intergenic_region	MODIFIER
CL57CT73_03	201	AC=4;AF=3.407e-03;AN=1174;BaseQRankSum=-0.585;ClippingRankSum=0.000;DP=3494;ExcessHet=3.0326;FS=0.000;InbreedingCoeff=-0.0274;MLEAC=2;MLEAF=1.704e-03;MQ=60.00;MQRankSum=-0.045;QD=4.35;ReadPosRankSum=0.843;SOR=0.867;ANN=C	intergenic_region	MODIFIER
CL57CT73_03	210	AC=306;AF=0.261;AN=1174;BaseQRankSum=0.058;ClippingRankSum=0.000;DP=3496;ExcessHet=0.0000;FS=0.568;InbreedingCoeff=0.3496;MLEAC=289;MLEAF=0.246;MQ=60.00;MQRankSum=1.521;QD=14.60;ReadPosRankSum=0.585;SOR=0.644;ANN=T	intergenic_region	MODIFIER
CL57CT73_03	240	AC=3;AF=2.555e-03;AN=1174;BaseQRankSum=-1.943;ClippingRankSum=0.000;DP=3456;ExcessHet=3.0214;FS=0.000;InbreedingCoeff=-0.0065;MLEAC=3;MLEAF=2.555e-03;MQ=60.00;MQRankSum=-0.057;QD=7.60;ReadPosRankSum=-0.470;SOR=0.721;ANN=A	intergenic_region	MODIFIER
CL57CT73_03	263	AC=25;AF=0.021;AN=1168;BaseQRankSum=0.229;ClippingRankSum=0.000;DP=1906;ExcessHet=0.5936;FS=0.000;InbreedingCoeff=-0.0744;MLEAC=23;MLEAF=0.020;MQ=60.00;MQRankSum=0.000;QD=10.02;ReadPosRankSum=-0.340;SOR=0.139;ANN=A	intergenic_region	MODIFIER
CL57CT73_03	287	AC=1;AF=8.562e-04;AN=1168;BaseQRankSum=-2.129;ClippingRankSum=0.000;DP=1909;ExcessHet=3.0103;FS=0.000;InbreedingCoeff=-0.0704;MLEAC=1;MLEAF=8.562e-04;MQ=60.00;MQRankSum=0.000;QD=7.70;ReadPosRankSum=0.185;SOR=0.001;ANN=G	intergenic_region	MODIFIER
CL57CT73_03	299	AC=11;AF=9.418e-03;AN=1168;BaseQRankSum=0.959;ClippingRankSum=0.000;DP=1911;ExcessHet=3.2167;FS=0.000;InbreedingCoeff=-0.0771;MLEAC=8;MLEAF=6.849e-03;MQ=60.00;MQRankSum=0.000;QD=5.56;ReadPosRankSum=1.033;SOR=0.012;ANN=T	intergenic_region	MODIFIER
CL57CT73_03	303	AC=1;AF=8.562e-04;AN=1168;BaseQRankSum=-2.152;ClippingRankSum=0.000;DP=1902;ExcessHet=3.0103;FS=0.000;InbreedingCoeff=-0.0702;MLEAC=1;MLEAF=8.562e-04;MQ=60.00;MQRankSum=0.000;QD=7.69;ReadPosRankSum=0.382;SOR=0.000;ANN=A	intergenic_region	MODIFIER
CL57CT73_03	333	AC=7;AF=5.993e-03;AN=1168;BaseQRankSum=0.658;ClippingRankSum=0.000;DP=1905;ExcessHet=3.0888;FS=0.000;InbreedingCoeff=-0.0744;MLEAC=5;MLEAF=4.281e-03;MQ=60.00;MQRankSum=0.000;QD=7.17;ReadPosRankSum=0.483;SOR=0.001;ANN=A	intergenic_region	MODIFIER
CL6004CT6724_02	30	AC=67;AF=0.069;AN=966;BaseQRankSum=0.843;ClippingRankSum=0.000;DP=632;ExcessHet=0.0000;FS=0.000;InbreedingCoeff=0.0076;MLEAC=68;MLEAF=0.070;MQ=60.00;MQRankSum=0.000;QD=34.37;ReadPosRankSum=0.655;SOR=0.007;ANN=C	downstream_gene_variant	MODIFIER	GENE_CDS_Qa064_114_194	TRANSCRIPT_CDS_Qa064_114_194	protein_coding			downstream_gene_variant
CL6004CT6724_02	31	AC=857;AF=0.887;AN=966;BaseQRankSum=-0.034;ClippingRankSum=0.000;DP=632;ExcessHet=-0.0000;FS=0.000;InbreedingCoeff=0.0953;MLEAC=859;MLEAF=0.889;MQ=60.00;MQRankSum=0.000;QD=30.63;ReadPosRankSum=-0.786;SOR=4.174;ANN=A	downstream_gene_variant	MODIFIER	GENE_CDS_Qa064_114_194	TRANSCRIPT_CDS_Qa064_114_194	protein_coding			downstream_gene_variant
CL6004CT6724_02	35	AC=156;AF=0.161;AN=966;BaseQRankSum=-3.671;ClippingRankSum=0.000;DP=632;ExcessHet=-0.0000;FS=0.000;InbreedingCoeff=0.1295;MLEAC=160;MLEAF=0.166;MQ=60.00;MQRankSum=0.000;QD=32.36;ReadPosRankSum=0.007;SOR=0.040;ANN=T	downstream_gene_variant	MODIFIER	GENE_CDS_Qa064_114_194	TRANSCRIPT_CDS_Qa064_114_194	protein_coding			downstream_gene_variant
CL6004CT6724_02	86	AC=70;AF=0.073;AN=964;BaseQRankSum=-1.904;ClippingRankSum=0.000;DP=632;ExcessHet=-0.0000;FS=0.000;InbreedingCoeff=0.0134;MLEAC=72;MLEAF=0.075;MQ=60.00;MQRankSum=0.000;QD=34.75;ReadPosRankSum=-0.024;SOR=0.032;ANN=C	downstream_gene_variant	MODIFIER	GENE_CDS_Qa064_114_194	TRANSCRIPT_CDS_Qa064_114_194	protein_coding			downstream_gene_variant
CL6004CT6724_02	226	AC=86;AF=0.093;AN=922;BaseQRankSum=-0.950;ClippingRankSum=0.000;DP=597;ExcessHet=-0.0000;FS=0.000;InbreedingCoeff=0.0493;MLEAC=86;MLEAF=0.093;MQ=60.00;MQRankSum=0.000;QD=38.16;ReadPosRankSum=-1.354;SOR=0.085;ANN=A	upstream_gene_variant	MODIFIER	GENE_CDS_Qa064_114_194	TRANSCRIPT_CDS_Qa064_114_194	protein_coding			downstream_gene_variant
CL6004CT6724_02	230	AC=71;AF=0.077;AN=926;BaseQRankSum=-1.307;ClippingRankSum=0.000;DP=593;ExcessHet=-0.0000;FS=0.000;InbreedingCoeff=0.0211;MLEAC=73;MLEAF=0.079;MQ=60.00;MQRankSum=0.000;QD=28.75;ReadPosRankSum=0.048;SOR=0.078;ANN=C	upstream_gene_variant	MODIFIER	GENE_CDS_Qa064_114_194	TRANSCRIPT_CDS_Qa064_114_194	protein_coding			downstream_gene_variant
CL6004CT6724_02	361	AC=8;AF=9.050e-03;AN=884;BaseQRankSum=-1.315;ClippingRankSum=0.000;DP=581;ExcessHet=0.0000;FS=0.000;InbreedingCoeff=-0.1428;MLEAC=7;MLEAF=7.919e-03;MQ=60.00;MQRankSum=0.000;QD=17.28;ReadPosRankSum=0.457;SOR=0.000;ANN=A	upstream_gene_variant	MODIFIER	GENE_CDS_Qa064_114_194	TRANSCRIPT_CDS_Qa064_114_194	protein_coding			downstream_gene_variant
CL6004CT6724_02	391	AC=35;AF=0.039;AN=898;BaseQRankSum=1.309;ClippingRankSum=0.000;DP=592;ExcessHet=0.0000;FS=0.000;InbreedingCoeff=-0.0647;MLEAC=35;MLEAF=0.039;MQ=60.00;MQRankSum=0.000;QD=23.44;ReadPosRankSum=0.114;SOR=0.002;ANN=G	upstream_gene_variant	MODIFIER	GENE_CDS_Qa064_114_194	TRANSCRIPT_CDS_Qa064_114_194	protein_coding			downstream_gene_variant
CL6004CT6724_02	418	AC=11,32;AF=0.012,0.036;AN=896;BaseQRankSum=-0.504;ClippingRankSum=0.000;DP=597;ExcessHet=0.0143;FS=0.000;InbreedingCoeff=0.2068;MLEAC=7,23;MLEAF=7.813e-03,0.026;MQ=60.00;MQRankSum=0.000;QD=24.71;ReadPosRankSum=1.375;SOR=0.003;ANN="A	upstream_gene_variant	MODIFIER	GENE_CDS_Qa064_114_194	TRANSCRIPT_CDS_Qa064_114_194	protein_coding			upstream_gene_variant
CL6004CT6724_02	419	AC=9;AF=0.010;AN=900;BaseQRankSum=-1.928;ClippingRankSum=0.000;DP=598;ExcessHet=0.0000;FS=0.000;InbreedingCoeff=-0.1452;MLEAC=9;MLEAF=0.010;MQ=60.00;MQRankSum=0.000;QD=7.72;ReadPosRankSum=-0.847;SOR=0.000;ANN=A	upstream_gene_variant	MODIFIER	GENE_CDS_Qa064_114_194	TRANSCRIPT_CDS_Qa064_114_194	protein_coding			downstream_gene_variant
CL6004CT6724_02	429	AC=9;AF=0.010;AN=900;BaseQRankSum=-2.197;ClippingRankSum=0.000;DP=600;ExcessHet=0.0000;FS=0.000;InbreedingCoeff=-0.1425;MLEAC=7;MLEAF=7.778e-03;MQ=60.00;MQRankSum=0.000;QD=11.38;ReadPosRankSum=-0.945;SOR=0.000;ANN=A	upstream_gene_variant	MODIFIER	GENE_CDS_Qa064_114_194	TRANSCRIPT_CDS_Qa064_114_194	protein_coding			downstream_gene_variant
CL6004CT6724_02	490	AC=4;AF=4.435e-03;AN=902;BaseQRankSum=-0.014;ClippingRankSum=0.000;DP=601;ExcessHet=0.0145;FS=0.000;InbreedingCoeff=-0.1598;MLEAC=4;MLEAF=4.435e-03;MQ=60.00;MQRankSum=0.000;QD=6.84;ReadPosRankSum=0.193;SOR=0.000;ANN=G	upstream_gene_variant	MODIFIER	GENE_CDS_Qa064_114_194	TRANSCRIPT_CDS_Qa064_114_194	protein_coding			downstream_gene_variant
CL6368CT7123_01	38	AC=13;AF=0.591;AN=22;BaseQRankSum=-0.854;ClippingRankSum=0.000;DP=20;ExcessHet=0.0202;FS=0.000;InbreedingCoeff=0.3382;MLEAC=13;MLEAF=0.591;MQ=60.00;MQRankSum=0.000;QD=26.03;ReadPosRankSum=0.000;SOR=0.892;ANN=C	synonymous_variant	LOW	GENE_CDS_Qa070_11_235	TRANSCRIPT_CDS_Qa070_11_235	protein_coding	p.Arg10Arg	28/225
CL6368CT7123_01	123	AC=19;AF=0.950;AN=20;DP=27;ExcessHet=3.0103;FS=0.000;InbreedingCoeff=-0.1367;MLEAC=19;MLEAF=0.950;MQ=60.00;QD=31.22;SOR=0.765;ANN=A	missense_variant	MODERATE	GENE_CDS_Qa070_11_235	TRANSCRIPT_CDS_Qa070_11_235	protein_coding	p.Arg38Lys	113/225
CL6368CT7123_01	145	AC=6;AF=0.300;AN=20;BaseQRankSum=1.955;ClippingRankSum=0.000;DP=30;ExcessHet=0.0067;FS=2.050;InbreedingCoeff=0.6892;MLEAC=5;MLEAF=0.250;MQ=60.00;MQRankSum=0.000;QD=22.90;ReadPosRankSum=-1.579;SOR=1.244;ANN=T	synonymous_variant	LOW	GENE_CDS_Qa070_11_235	TRANSCRIPT_CDS_Qa070_11_235	protein_coding	p.Val45Val	135/225
CL6448CT7211_04	78	AC=381;AF=0.490;AN=778;BaseQRankSum=-0.467;ClippingRankSum=0.000;DP=616;ExcessHet=0.0000;FS=0.000;InbreedingCoeff=0.2162;MLEAC=379;MLEAF=0.487;MQ=60.00;MQRankSum=0.000;QD=29.09;ReadPosRankSum=0.511;SOR=1.471;ANN=A	splice_region_variant&synonymous_variant	LOW	GENE_CDS_Qa072_1_78	TRANSCRIPT_CDS_Qa072_1_78	protein_coding	p.Val26Val	78/78	upstream_gene_variant
CL6448CT7211_04	85	AC=39;AF=0.050;AN=778;BaseQRankSum=0.276;ClippingRankSum=0.000;DP=617;ExcessHet=0.0000;FS=0.000;InbreedingCoeff=-0.0556;MLEAC=41;MLEAF=0.053;MQ=60.00;MQRankSum=0.000;QD=31.84;ReadPosRankSum=0.156;SOR=0.022;ANN=T	upstream_gene_variant	MODIFIER	GENE_CDS_Qa072_186_257	TRANSCRIPT_CDS_Qa072_186_257	protein_coding			downstream_gene_variant
CL6448CT7211_04	113	AC=377;AF=0.487;AN=774;BaseQRankSum=-1.417;ClippingRankSum=0.000;DP=619;ExcessHet=-0.0000;FS=0.000;InbreedingCoeff=0.1975;MLEAC=376;MLEAF=0.486;MQ=60.00;MQRankSum=0.000;QD=33.61;ReadPosRankSum=0.720;SOR=1.967;ANN=T	upstream_gene_variant	MODIFIER	GENE_CDS_Qa072_186_257	TRANSCRIPT_CDS_Qa072_186_257	protein_coding			downstream_gene_variant
CL6448CT7211_04	121	AC=475;AF=0.614;AN=774;BaseQRankSum=1.255;ClippingRankSum=0.000;DP=616;ExcessHet=0.0000;FS=3.985;InbreedingCoeff=0.1795;MLEAC=474;MLEAF=0.612;MQ=60.00;MQRankSum=0.000;QD=33.66;ReadPosRankSum=-0.287;SOR=2.225;ANN=C	upstream_gene_variant	MODIFIER	GENE_CDS_Qa072_186_257	TRANSCRIPT_CDS_Qa072_186_257	protein_coding			downstream_gene_variant
CL6448CT7211_04	131	AC=379;AF=0.490;AN=774;BaseQRankSum=0.273;ClippingRankSum=0.000;DP=614;ExcessHet=-0.0000;FS=0.000;InbreedingCoeff=0.2020;MLEAC=378;MLEAF=0.488;MQ=60.00;MQRankSum=0.000;QD=28.03;ReadPosRankSum=0.336;SOR=1.995;ANN=A	upstream_gene_variant	MODIFIER	GENE_CDS_Qa072_186_257	TRANSCRIPT_CDS_Qa072_186_257	protein_coding			downstream_gene_variant
CL6448CT7211_04	136	AC=103;AF=0.133;AN=774;BaseQRankSum=-1.325;ClippingRankSum=0.000;DP=614;ExcessHet=-0.0000;FS=0.000;InbreedingCoeff=0.0187;MLEAC=114;MLEAF=0.147;MQ=60.00;MQRankSum=0.000;QD=29.68;ReadPosRankSum=-0.806;SOR=0.407;ANN=T	upstream_gene_variant	MODIFIER	GENE_CDS_Qa072_186_257	TRANSCRIPT_CDS_Qa072_186_257	protein_coding			downstream_gene_variant
CL6448CT7211_04	137	AC=103;AF=0.133;AN=774;BaseQRankSum=1.098;ClippingRankSum=0.000;DP=613;ExcessHet=-0.0000;FS=0.000;InbreedingCoeff=0.0187;MLEAC=114;MLEAF=0.147;MQ=60.00;MQRankSum=0.000;QD=28.71;ReadPosRankSum=-0.842;SOR=0.408;ANN=G	upstream_gene_variant	MODIFIER	GENE_CDS_Qa072_186_257	TRANSCRIPT_CDS_Qa072_186_257	protein_coding			downstream_gene_variant
CL6448CT7211_04	149	AC=20;AF=0.026;AN=774;BaseQRankSum=0.812;ClippingRankSum=0.000;DP=610;ExcessHet=0.0000;FS=0.000;InbreedingCoeff=-0.0820;MLEAC=19;MLEAF=0.025;MQ=60.00;MQRankSum=0.000;QD=30.79;ReadPosRankSum=-0.426;SOR=0.073;ANN=G	upstream_gene_variant	MODIFIER	GENE_CDS_Qa072_186_257	TRANSCRIPT_CDS_Qa072_186_257	protein_coding			downstream_gene_variant
CL6448CT7211_04	206	AC=587;AF=0.520;AN=1128;BaseQRankSum=0.325;ClippingRankSum=0.000;DP=1748;ExcessHet=-0.0000;FS=0.544;InbreedingCoeff=0.1423;MLEAC=591;MLEAF=0.524;MQ=60.00;MQRankSum=0.000;QD=17.99;ReadPosRankSum=2.678;SOR=0.675;ANN=G	synonymous_variant	LOW	GENE_CDS_Qa072_186_257	TRANSCRIPT_CDS_Qa072_186_257	protein_coding	p.Leu7Leu	21/72	downstream_gene_variant
CL6448CT7211_04	275	AC=564;AF=0.531;AN=1062;BaseQRankSum=0.135;ClippingRankSum=0.000;DP=1054;ExcessHet=-0.0000;FS=6.087;InbreedingCoeff=0.1384;MLEAC=565;MLEAF=0.532;MQ=60.00;MQRankSum=0.000;QD=27.25;ReadPosRankSum=0.446;SOR=0.198;ANN=G	downstream_gene_variant	MODIFIER	GENE_CDS_Qa072_1_78	TRANSCRIPT_CDS_Qa072_1_78	protein_coding			downstream_gene_variant
CL6448CT7211_04	297	AC=206;AF=0.191;AN=1076;BaseQRankSum=2.591;ClippingRankSum=0.000;DP=1059;ExcessHet=-0.0000;FS=0.000;InbreedingCoeff=0.1169;MLEAC=203;MLEAF=0.189;MQ=60.00;MQRankSum=0.000;QD=33.91;ReadPosRankSum=1.046;SOR=1.523;ANN=T	downstream_gene_variant	MODIFIER	GENE_CDS_Qa072_1_78	TRANSCRIPT_CDS_Qa072_1_78	protein_coding			downstream_gene_variant
CL6448CT7211_04	306	AC=11;AF=0.010;AN=1078;BaseQRankSum=-1.119;ClippingRankSum=0.000;DP=1060;ExcessHet=0.0000;FS=0.000;InbreedingCoeff=-0.0862;MLEAC=8;MLEAF=7.421e-03;MQ=60.00;MQRankSum=0.000;QD=16.52;ReadPosRankSum=0.949;SOR=0.007;ANN=C	downstream_gene_variant	MODIFIER	GENE_CDS_Qa072_1_78	TRANSCRIPT_CDS_Qa072_1_78	protein_coding			downstream_gene_variant
CL6448CT7211_04	315	AC=583;AF=0.541;AN=1078;BaseQRankSum=1.276;ClippingRankSum=0.000;DP=1063;ExcessHet=-0.0000;FS=0.000;InbreedingCoeff=0.1492;MLEAC=580;MLEAF=0.538;MQ=60.00;MQRankSum=0.000;QD=28.18;ReadPosRankSum=-4.968;SOR=1.169;ANN=G	downstream_gene_variant	MODIFIER	GENE_CDS_Qa072_1_78	TRANSCRIPT_CDS_Qa072_1_78	protein_coding			downstream_gene_variant
CL6448CT7211_04	318	AC=12;AF=0.011;AN=1078;BaseQRankSum=-2.835;ClippingRankSum=0.000;DP=1063;ExcessHet=0.0028;FS=0.000;InbreedingCoeff=-0.1116;MLEAC=12;MLEAF=0.011;MQ=60.00;MQRankSum=0.000;QD=12.55;ReadPosRankSum=1.214;SOR=0.017;ANN=T	downstream_gene_variant	MODIFIER	GENE_CDS_Qa072_1_78	TRANSCRIPT_CDS_Qa072_1_78	protein_coding			downstream_gene_variant
CL6448CT7211_04	322	AC=554;AF=0.514;AN=1078;BaseQRankSum=0.406;ClippingRankSum=0.000;DP=1063;ExcessHet=-0.0000;FS=3.077;InbreedingCoeff=0.1306;MLEAC=557;MLEAF=0.517;MQ=60.00;MQRankSum=0.000;QD=27.16;ReadPosRankSum=-6.027;SOR=0.330;ANN=G	downstream_gene_variant	MODIFIER	GENE_CDS_Qa072_1_78	TRANSCRIPT_CDS_Qa072_1_78	protein_coding			downstream_gene_variant
CL6448CT7211_04	327	AC=48;AF=0.045;AN=1078;BaseQRankSum=-0.243;ClippingRankSum=0.000;DP=1061;ExcessHet=-0.0000;FS=0.000;InbreedingCoeff=-0.0060;MLEAC=45;MLEAF=0.042;MQ=60.00;MQRankSum=0.000;QD=19.89;ReadPosRankSum=1.971;SOR=0.053;ANN=T	downstream_gene_variant	MODIFIER	GENE_CDS_Qa072_1_78	TRANSCRIPT_CDS_Qa072_1_78	protein_coding			downstream_gene_variant
CL6448CT7211_04	331	AC=516;AF=0.479;AN=1078;BaseQRankSum=-0.391;ClippingRankSum=0.000;DP=1060;ExcessHet=-0.0000;FS=0.000;InbreedingCoeff=0.1233;MLEAC=514;MLEAF=0.477;MQ=60.00;MQRankSum=0.000;QD=23.57;ReadPosRankSum=6.107;SOR=1.078;ANN=C	downstream_gene_variant	MODIFIER	GENE_CDS_Qa072_1_78	TRANSCRIPT_CDS_Qa072_1_78	protein_coding			downstream_gene_variant
CL6448CT7211_04	332	AC=81;AF=0.075;AN=1076;BaseQRankSum=0.072;ClippingRankSum=0.000;DP=1060;ExcessHet=-0.0000;FS=0.000;InbreedingCoeff=0.0244;MLEAC=72;MLEAF=0.067;MQ=60.00;MQRankSum=0.000;QD=29.05;ReadPosRankSum=1.610;SOR=0.016;ANN=T	downstream_gene_variant	MODIFIER	GENE_CDS_Qa072_1_78	TRANSCRIPT_CDS_Qa072_1_78	protein_coding			downstream_gene_variant
CL6448CT7211_04	333	AC=19;AF=0.018;AN=1078;BaseQRankSum=0.037;ClippingRankSum=0.000;DP=1060;ExcessHet=0.0000;FS=0.000;InbreedingCoeff=-0.0494;MLEAC=14;MLEAF=0.013;MQ=60.00;MQRankSum=0.000;QD=29.12;ReadPosRankSum=0.997;SOR=0.003;ANN=T	downstream_gene_variant	MODIFIER	GENE_CDS_Qa072_1_78	TRANSCRIPT_CDS_Qa072_1_78	protein_coding			downstream_gene_variant
CL6448CT7211_04	343	AC=33;AF=0.031;AN=1078;BaseQRankSum=0.706;ClippingRankSum=0.000;DP=1059;ExcessHet=0.0000;FS=0.000;InbreedingCoeff=-0.0745;MLEAC=33;MLEAF=0.031;MQ=60.00;MQRankSum=0.000;QD=31.99;ReadPosRankSum=-18.918;SOR=0.006;ANN=A	downstream_gene_variant	MODIFIER	GENE_CDS_Qa072_1_78	TRANSCRIPT_CDS_Qa072_1_78	protein_coding			downstream_gene_variant
CL6448CT7211_04	372	AC=30;AF=0.028;AN=1078;BaseQRankSum=0.508;ClippingRankSum=0.000;DP=1059;ExcessHet=0.0000;FS=0.000;InbreedingCoeff=-0.0442;MLEAC=23;MLEAF=0.021;MQ=59.99;MQRankSum=0.151;QD=26.25;ReadPosRankSum=-0.207;SOR=0.004;ANN=A	downstream_gene_variant	MODIFIER	GENE_CDS_Qa072_1_78	TRANSCRIPT_CDS_Qa072_1_78	protein_coding			downstream_gene_variant
CL6448CT7211_04	373	AC=33;AF=0.031;AN=1076;BaseQRankSum=-0.579;ClippingRankSum=0.000;DP=1059;ExcessHet=-0.0000;FS=0.000;InbreedingCoeff=-0.0075;MLEAC=28;MLEAF=0.026;MQ=59.99;MQRankSum=0.177;QD=24.21;ReadPosRankSum=1.425;SOR=0.008;ANN=T	downstream_gene_variant	MODIFIER	GENE_CDS_Qa072_1_78	TRANSCRIPT_CDS_Qa072_1_78	protein_coding			downstream_gene_variant
CL6448CT7211_04	374	AC=41;AF=0.038;AN=1078;BaseQRankSum=0.944;ClippingRankSum=0.000;DP=1059;ExcessHet=0.0000;FS=0.000;InbreedingCoeff=-0.0725;MLEAC=44;MLEAF=0.041;MQ=59.99;MQRankSum=0.201;QD=20.15;ReadPosRankSum=0.953;SOR=0.014;ANN=G	downstream_gene_variant	MODIFIER	GENE_CDS_Qa072_1_78	TRANSCRIPT_CDS_Qa072_1_78	protein_coding			downstream_gene_variant
CL663CT822_02	34	AC=12;AF=0.030;AN=400;BaseQRankSum=0.699;ClippingRankSum=0.000;DP=346;ExcessHet=0.0000;FS=0.000;InbreedingCoeff=-0.0302;MLEAC=10;MLEAF=0.025;MQ=59.87;MQRankSum=0.281;QD=34.65;ReadPosRankSum=0.353;SOR=0.060;ANN=T	intergenic_region	MODIFIER
CL663CT822_02	36	AC=2;AF=5.000e-03;AN=400;BaseQRankSum=2.199;ClippingRankSum=0.000;DP=346;ExcessHet=0.0054;FS=9.652;InbreedingCoeff=-0.1065;MLEAC=1;MLEAF=2.500e-03;MQ=59.87;MQRankSum=-18.394;QD=14.56;ReadPosRankSum=-3.119;SOR=0.001;ANN=A	intergenic_region	MODIFIER
CL663CT822_02	63	AC=105;AF=0.264;AN=398;BaseQRankSum=-3.358;ClippingRankSum=0.000;DP=345;ExcessHet=-0.0000;FS=3.245;InbreedingCoeff=0.1732;MLEAC=105;MLEAF=0.264;MQ=60.00;MQRankSum=0.000;QD=29.50;ReadPosRankSum=0.041;SOR=0.303;ANN=T	intergenic_region	MODIFIER
CL663CT822_02	70	AC=106;AF=0.266;AN=398;BaseQRankSum=-4.500;ClippingRankSum=0.000;DP=343;ExcessHet=0.0000;FS=3.100;InbreedingCoeff=0.1823;MLEAC=106;MLEAF=0.266;MQ=60.00;MQRankSum=0.000;QD=32.28;ReadPosRankSum=-0.060;SOR=0.307;ANN=A	intergenic_region	MODIFIER
CL663CT822_02	85	AC=239;AF=0.601;AN=398;BaseQRankSum=-2.835;ClippingRankSum=0.000;DP=341;ExcessHet=-0.0000;FS=2.622;InbreedingCoeff=0.2549;MLEAC=240;MLEAF=0.603;MQ=60.00;MQRankSum=0.000;QD=29.83;ReadPosRankSum=-1.297;SOR=0.225;ANN=C	intergenic_region	MODIFIER
CL663CT822_02	100	AC=28;AF=0.070;AN=398;BaseQRankSum=-1.442;ClippingRankSum=0.000;DP=341;ExcessHet=0.0000;FS=0.000;InbreedingCoeff=0.0307;MLEAC=23;MLEAF=0.058;MQ=60.00;MQRankSum=0.000;QD=33.94;ReadPosRankSum=0.584;SOR=0.135;ANN=T	intergenic_region	MODIFIER
CL663CT822_02	168	AC=425;AF=0.362;AN=1174;BaseQRankSum=-2.440;ClippingRankSum=0.000;DP=1874;ExcessHet=0.0002;FS=0.000;InbreedingCoeff=-0.0228;MLEAC=438;MLEAF=0.373;MQ=60.00;MQRankSum=-1.644;QD=21.46;ReadPosRankSum=0.093;SOR=0.097;ANN=A	intergenic_region	MODIFIER
CL663CT822_02	179	AC=437;AF=0.372;AN=1174;BaseQRankSum=-0.573;ClippingRankSum=0.000;DP=1871;ExcessHet=0.0003;FS=0.000;InbreedingCoeff=-0.0287;MLEAC=451;MLEAF=0.384;MQ=60.00;MQRankSum=-1.648;QD=34.72;ReadPosRankSum=-1.149;SOR=0.104;ANN=G	intergenic_region	MODIFIER
CL663CT822_02	223	AC=12;AF=0.010;AN=1172;BaseQRankSum=1.209;ClippingRankSum=0.000;DP=3619;ExcessHet=0.0023;FS=0.000;InbreedingCoeff=0.0574;MLEAC=6;MLEAF=5.119e-03;MQ=60.00;MQRankSum=-0.134;QD=6.63;ReadPosRankSum=-0.058;SOR=0.869;ANN=G	intergenic_region	MODIFIER
CL663CT822_02	229	AC=757;AF=0.645;AN=1174;BaseQRankSum=0.393;ClippingRankSum=0.000;DP=3608;ExcessHet=0.0000;FS=0.000;InbreedingCoeff=0.2220;MLEAC=761;MLEAF=0.648;MQ=60.00;MQRankSum=-1.215;QD=22.98;ReadPosRankSum=24.746;SOR=0.683;ANN=A	intergenic_region	MODIFIER
CL663CT822_02	238	AC=230;AF=0.196;AN=1174;BaseQRankSum=-1.559;ClippingRankSum=0.000;DP=3588;ExcessHet=0.0000;FS=0.000;InbreedingCoeff=0.1122;MLEAC=221;MLEAF=0.188;MQ=60.00;MQRankSum=0.719;QD=9.30;ReadPosRankSum=2.329;SOR=0.679;ANN=A	intergenic_region	MODIFIER
CL663CT822_02	262	AC=21;AF=0.018;AN=1168;BaseQRankSum=-2.293;ClippingRankSum=0.000;DP=1876;ExcessHet=0.0011;FS=0.000;InbreedingCoeff=-0.0154;MLEAC=16;MLEAF=0.014;MQ=59.99;MQRankSum=-0.115;QD=10.73;SOR=0.049;ANN=T	intergenic_region	MODIFIER
CL663CT822_02	274	AC=23;AF=0.020;AN=1168;BaseQRankSum=-3.466;ClippingRankSum=0.000;DP=1870;ExcessHet=0.0001;FS=0.000;InbreedingCoeff=-0.0208;MLEAC=16;MLEAF=0.014;MQ=59.99;MQRankSum=-0.122;QD=16.06;ReadPosRankSum=3.619;SOR=0.017;ANN=A	intergenic_region	MODIFIER
CL663CT822_02	277	AC=13;AF=0.011;AN=1168;BaseQRankSum=0.474;ClippingRankSum=0.000;DP=1872;ExcessHet=0.0000;FS=0.000;InbreedingCoeff=-0.0212;MLEAC=11;MLEAF=9.418e-03;MQ=59.99;MQRankSum=-0.102;QD=13.59;ReadPosRankSum=3.024;SOR=0.009;ANN=C	intergenic_region	MODIFIER
CL663CT822_02	291	AC=745;AF=0.638;AN=1168;BaseQRankSum=-7.668;ClippingRankSum=0.000;DP=1884;ExcessHet=0.0000;FS=0.000;InbreedingCoeff=0.1120;MLEAC=745;MLEAF=0.638;MQ=59.99;MQRankSum=0.721;QD=26.03;ReadPosRankSum=29.092;SOR=0.345;ANN=A	intergenic_region	MODIFIER
CL663CT822_02	338	AC=27;AF=0.023;AN=1168;BaseQRankSum=-5.023;ClippingRankSum=0.000;DP=1887;ExcessHet=0.0003;FS=0.000;InbreedingCoeff=-0.0281;MLEAC=21;MLEAF=0.018;MQ=59.99;MQRankSum=-0.132;QD=12.64;ReadPosRankSum=-4.236;SOR=0.003;ANN=G	intergenic_region	MODIFIER
CL6811CT7609_01	49	AC=892;AF=0.987;AN=904;BaseQRankSum=0.705;ClippingRankSum=0.000;DP=652;ExcessHet=0.0000;FS=7.533;InbreedingCoeff=-0.1284;MLEAC=892;MLEAF=0.987;MQ=60.00;MQRankSum=0.000;QD=29.67;ReadPosRankSum=2.048;SOR=4.603;ANN=C	downstream_gene_variant	MODIFIER	GENE_CDS_Qa079_136_258	TRANSCRIPT_CDS_Qa079_136_258	protein_coding			intergenic_region
CL6811CT7609_01	67	AC=35;AF=0.039;AN=900;BaseQRankSum=1.987;ClippingRankSum=0.000;DP=651;ExcessHet=-0.0000;FS=0.000;InbreedingCoeff=-0.0387;MLEAC=33;MLEAF=0.037;MQ=60.00;MQRankSum=0.000;QD=29.04;ReadPosRankSum=0.399;SOR=0.323;ANN=G	downstream_gene_variant	MODIFIER	GENE_CDS_Qa079_136_258	TRANSCRIPT_CDS_Qa079_136_258	protein_coding			intergenic_region
CL6811CT7609_01	79	AC=23;AF=0.025;AN=902;BaseQRankSum=-0.145;ClippingRankSum=0.000;DP=652;ExcessHet=0.0000;FS=0.000;InbreedingCoeff=-0.0956;MLEAC=24;MLEAF=0.027;MQ=60.00;MQRankSum=0.000;QD=28.81;ReadPosRankSum=0.299;SOR=0.219;ANN=G	downstream_gene_variant	MODIFIER	GENE_CDS_Qa079_136_258	TRANSCRIPT_CDS_Qa079_136_258	protein_coding			intergenic_region
CL6811CT7609_01	85	AC=35;AF=0.039;AN=900;BaseQRankSum=1.497;ClippingRankSum=0.000;DP=652;ExcessHet=-0.0000;FS=0.000;InbreedingCoeff=-0.0385;MLEAC=33;MLEAF=0.037;MQ=60.00;MQRankSum=0.000;QD=28.98;ReadPosRankSum=0.346;SOR=0.361;ANN=T	downstream_gene_variant	MODIFIER	GENE_CDS_Qa079_136_258	TRANSCRIPT_CDS_Qa079_136_258	protein_coding			intergenic_region
CL6811CT7609_01	130	AC=653;AF=0.751;AN=870;BaseQRankSum=1.843;ClippingRankSum=0.000;DP=617;ExcessHet=0.0000;FS=1.379;InbreedingCoeff=0.1932;MLEAC=652;MLEAF=0.749;MQ=60.00;MQRankSum=0.000;QD=24.64;ReadPosRankSum=0.202;SOR=0.723;ANN=G	downstream_gene_variant	MODIFIER	GENE_CDS_Qa079_136_258	TRANSCRIPT_CDS_Qa079_136_258	protein_coding			intergenic_region
CL6811CT7609_01	139	AC=21;AF=0.024;AN=864;BaseQRankSum=-0.773;ClippingRankSum=0.000;DP=618;ExcessHet=0.0000;FS=4.876;InbreedingCoeff=-0.0731;MLEAC=20;MLEAF=0.023;MQ=60.00;MQRankSum=0.000;QD=29.40;ReadPosRankSum=1.021;SOR=0.042;ANN=A	synonymous_variant	LOW	GENE_CDS_Qa079_136_258	TRANSCRIPT_CDS_Qa079_136_258	protein_coding	p.Ser40Ser	120/123
CL6811CT7609_01	150	AC=846;AF=0.986;AN=858;BaseQRankSum=1.136;ClippingRankSum=0.000;DP=612;ExcessHet=0.0000;FS=6.417;InbreedingCoeff=-0.1306;MLEAC=846;MLEAF=0.986;MQ=60.00;MQRankSum=0.000;QD=30.60;ReadPosRankSum=-0.495;SOR=4.086;ANN=T	missense_variant	MODERATE	GENE_CDS_Qa079_136_258	TRANSCRIPT_CDS_Qa079_136_258	protein_coding	p.Ser37Thr	109/123
CL6811CT7609_01	159	AC=48;AF=0.057;AN=846;BaseQRankSum=0.876;ClippingRankSum=0.000;DP=600;ExcessHet=0.0000;FS=3.096;InbreedingCoeff=0.0302;MLEAC=42;MLEAF=0.050;MQ=60.00;MQRankSum=0.000;QD=31.93;ReadPosRankSum=-0.968;SOR=0.193;ANN=A	missense_variant	MODERATE	GENE_CDS_Qa079_136_258	TRANSCRIPT_CDS_Qa079_136_258	protein_coding	p.Val34Leu	100/123
CL6811CT7609_01	160	AC=110;AF=0.131;AN=840;BaseQRankSum=-2.510;ClippingRankSum=0.000;DP=596;ExcessHet=-0.0000;FS=1.429;InbreedingCoeff=0.0908;MLEAC=114;MLEAF=0.136;MQ=60.00;MQRankSum=0.000;QD=32.36;ReadPosRankSum=-0.923;SOR=0.171;ANN=A	synonymous_variant	LOW	GENE_CDS_Qa079_136_258	TRANSCRIPT_CDS_Qa079_136_258	protein_coding	p.Pro33Pro	99/123
CL6811CT7609_01	187	AC=631;AF=0.822;AN=768;BaseQRankSum=1.391;ClippingRankSum=0.000;DP=528;ExcessHet=-0.0000;FS=3.035;InbreedingCoeff=0.1234;MLEAC=625;MLEAF=0.814;MQ=60.00;MQRankSum=0.000;QD=33.05;ReadPosRankSum=0.687;SOR=1.550;ANN=G	synonymous_variant	LOW	GENE_CDS_Qa079_136_258	TRANSCRIPT_CDS_Qa079_136_258	protein_coding	p.Ser24Ser	72/123
CL6811CT7609_01	192	AC=751;AF=0.988;AN=760;BaseQRankSum=0.791;ClippingRankSum=0.000;DP=502;ExcessHet=0.0000;FS=5.010;InbreedingCoeff=-0.1419;MLEAC=751;MLEAF=0.988;MQ=60.00;MQRankSum=0.000;QD=28.26;ReadPosRankSum=-0.417;SOR=4.062;ANN=C	missense_variant	MODERATE	GENE_CDS_Qa079_136_258	TRANSCRIPT_CDS_Qa079_136_258	protein_coding	p.Thr23Ala	67/123
CL6811CT7609_01	202	AC=37;AF=0.054;AN=686;BaseQRankSum=-2.559;ClippingRankSum=0.000;DP=454;ExcessHet=-0.0000;FS=2.151;InbreedingCoeff=-0.0324;MLEAC=37;MLEAF=0.054;MQ=60.00;MQRankSum=0.000;QD=28.93;ReadPosRankSum=0.289;SOR=0.049;ANN=A	synonymous_variant	LOW	GENE_CDS_Qa079_136_258	TRANSCRIPT_CDS_Qa079_136_258	protein_coding	p.Ser19Ser	57/123
CL6811CT7609_01	476	AC=24;AF=0.037;AN=652;BaseQRankSum=0.031;ClippingRankSum=0.000;DP=432;ExcessHet=-0.0000;FS=0.000;InbreedingCoeff=-0.0296;MLEAC=20;MLEAF=0.031;MQ=60.00;MQRankSum=0.190;QD=29.55;ReadPosRankSum=-0.778;SOR=0.397;ANN=T	upstream_gene_variant	MODIFIER	GENE_CDS_Qa079_136_258	TRANSCRIPT_CDS_Qa079_136_258	protein_coding			intergenic_region
CL6811CT7609_01	480	AC=241;AF=0.362;AN=666;BaseQRankSum=0.044;ClippingRankSum=0.000;DP=450;ExcessHet=-0.0000;FS=0.000;InbreedingCoeff=0.2681;MLEAC=245;MLEAF=0.368;MQ=60.00;MQRankSum=0.780;QD=32.22;ReadPosRankSum=-0.145;SOR=0.353;ANN=A	upstream_gene_variant	MODIFIER	GENE_CDS_Qa079_136_258	TRANSCRIPT_CDS_Qa079_136_258	protein_coding			intergenic_region
CL7021CT7837_01	38	AC=30,10;AF=0.026,8.518e-03;AN=1174;BaseQRankSum=0.829;ClippingRankSum=0.000;DP=2854;ExcessHet=6.0724;FS=17.610;InbreedingCoeff=-0.0075;MLEAC=31,3;MLEAF=0.026,2.555e-03;MQ=59.97;MQRankSum=-2.713;QD=4.87;ReadPosRankSum=-20.222;SOR=0.004;ANN="T	frameshift_variant&missense_variant	HIGH	GENE_CDS_Qa081_3_305	TRANSCRIPT_CDS_Qa081_3_305	protein_coding	p.Gly12fs	36/303	frameshift_variant&synonymous_variant
CL7021CT7837_01	53	AC=38,3;AF=0.032,2.555e-03;AN=1174;BaseQRankSum=-2.816;ClippingRankSum=0.000;DP=2690;ExcessHet=6.2324;FS=0.000;InbreedingCoeff=-0.0004;MLEAC=33,1;MLEAF=0.028,8.518e-04;MQ=59.99;MQRankSum=-0.316;QD=10.55;ReadPosRankSum=-0.330;SOR=0.186;ANN="A	frameshift_variant&missense_variant	HIGH	GENE_CDS_Qa081_3_305	TRANSCRIPT_CDS_Qa081_3_305	protein_coding	p.Val17fs	51/303	frameshift_variant&synonymous_variant
CL7021CT7837_01	54	AC=8;AF=6.814e-03;AN=1174;BaseQRankSum=-0.961;ClippingRankSum=0.000;DP=2691;ExcessHet=0.0521;FS=0.000;InbreedingCoeff=-0.0048;MLEAC=3;MLEAF=2.555e-03;MQ=59.98;MQRankSum=-0.059;QD=15.72;ReadPosRankSum=1.271;SOR=0.143;ANN=T	missense_variant	MODERATE	GENE_CDS_Qa081_3_305	TRANSCRIPT_CDS_Qa081_3_305	protein_coding	p.Pro18Ser	52/303
CL7021CT7837_01	64	AC=16;AF=0.014;AN=1174;BaseQRankSum=1.049;ClippingRankSum=0.000;DP=2690;ExcessHet=3.4602;FS=0.000;InbreedingCoeff=-0.0509;MLEAC=11;MLEAF=9.370e-03;MQ=59.98;MQRankSum=11.125;QD=4.84;ReadPosRankSum=0.586;SOR=0.502;ANN=G	missense_variant	MODERATE	GENE_CDS_Qa081_3_305	TRANSCRIPT_CDS_Qa081_3_305	protein_coding	p.Asn21Ser	62/303
CL7021CT7837_01	104	AC=84;AF=0.072;AN=1172;BaseQRankSum=1.688;ClippingRankSum=0.000;DP=2748;ExcessHet=0.0000;FS=0.000;InbreedingCoeff=0.1446;MLEAC=71;MLEAF=0.061;MQ=60.01;MQRankSum=-0.467;QD=14.15;ReadPosRankSum=1.860;SOR=2.015;ANN=C	synonymous_variant	LOW	GENE_CDS_Qa081_3_305	TRANSCRIPT_CDS_Qa081_3_305	protein_coding	p.Leu34Leu	102/303
CL7021CT7837_01	134	AC=123;AF=0.105;AN=1174;BaseQRankSum=-1.003;ClippingRankSum=0.000;DP=5103;ExcessHet=3.6314;FS=0.000;InbreedingCoeff=-0.0240;MLEAC=121;MLEAF=0.103;MQ=60.01;MQRankSum=-0.570;QD=13.53;ReadPosRankSum=6.880;SOR=0.726;ANN=G	synonymous_variant	LOW	GENE_CDS_Qa081_3_305	TRANSCRIPT_CDS_Qa081_3_305	protein_coding	p.Lys44Lys	132/303
CL7021CT7837_01	163	AC=18;AF=0.015;AN=1174;BaseQRankSum=-0.450;ClippingRankSum=0.000;DP=5196;ExcessHet=3.5849;FS=0.000;InbreedingCoeff=-0.0233;MLEAC=17;MLEAF=0.014;MQ=60.01;MQRankSum=-0.281;QD=10.73;ReadPosRankSum=1.576;SOR=0.705;ANN=A	missense_variant	MODERATE	GENE_CDS_Qa081_3_305	TRANSCRIPT_CDS_Qa081_3_305	protein_coding	p.Gly54Asp	161/303
CL7021CT7837_01	167	AC=12;AF=0.010;AN=1174;BaseQRankSum=3.330;ClippingRankSum=0.000;DP=5204;ExcessHet=3.2569;FS=0.000;InbreedingCoeff=-0.0184;MLEAC=9;MLEAF=7.666e-03;MQ=60.01;MQRankSum=-0.202;QD=3.29;ReadPosRankSum=-1.160;SOR=0.719;ANN=C	synonymous_variant	LOW	GENE_CDS_Qa081_3_305	TRANSCRIPT_CDS_Qa081_3_305	protein_coding	p.Gly55Gly	165/303
CL7021CT7837_01	168	AC=51;AF=0.043;AN=1174;BaseQRankSum=-0.152;ClippingRankSum=0.000;DP=5205;ExcessHet=0.2404;FS=0.000;InbreedingCoeff=0.0530;MLEAC=45;MLEAF=0.038;MQ=60.01;MQRankSum=-0.467;QD=5.27;ReadPosRankSum=2.575;SOR=0.708;ANN=A	missense_variant	MODERATE	GENE_CDS_Qa081_3_305	TRANSCRIPT_CDS_Qa081_3_305	protein_coding	p.Gly56Ser	166/303
CL7021CT7837_01	170	AC=1,15;AF=8.518e-04,0.013;AN=1174;BaseQRankSum=-0.385;ClippingRankSum=0.000;DP=5199;ExcessHet=0.0002;FS=0.000;InbreedingCoeff=0.2267;MLEAC=1,11;MLEAF=8.518e-04,9.370e-03;MQ=60.01;MQRankSum=-0.259;QD=7.53;ReadPosRankSum=0.136;SOR=0.764;ANN="A	frameshift_variant&missense_variant	HIGH	GENE_CDS_Qa081_3_305	TRANSCRIPT_CDS_Qa081_3_305	protein_coding	p.Gly56fs	168/303	frameshift_variant&synonymous_variant
CL7021CT7837_01	171	AC=21;AF=0.018;AN=1172;BaseQRankSum=-0.269;ClippingRankSum=0.000;DP=5199;ExcessHet=0.4068;FS=3.099;InbreedingCoeff=0.0315;MLEAC=14;MLEAF=0.012;MQ=60.01;MQRankSum=-0.250;QD=5.52;ReadPosRankSum=1.110;SOR=1.153;ANN=A	missense_variant	MODERATE	GENE_CDS_Qa081_3_305	TRANSCRIPT_CDS_Qa081_3_305	protein_coding	p.Gly57Ser	169/303
CL7021CT7837_01	202	AC=14;AF=0.012;AN=1174;BaseQRankSum=-1.316;ClippingRankSum=0.000;DP=5020;ExcessHet=3.3509;FS=0.000;InbreedingCoeff=-0.0206;MLEAC=12;MLEAF=0.010;MQ=60.00;MQRankSum=-0.154;QD=5.33;ReadPosRankSum=-0.069;SOR=0.660;ANN=A	missense_variant	MODERATE	GENE_CDS_Qa081_3_305	TRANSCRIPT_CDS_Qa081_3_305	protein_coding	p.Gly67Glu	200/303
CL7021CT7837_01	203	AC=1;AF=8.518e-04;AN=1174;BaseQRankSum=-2.262;ClippingRankSum=0.000;DP=5017;ExcessHet=3.0103;FS=0.000;InbreedingCoeff=-0.0093;MLEAC=1;MLEAF=8.518e-04;MQ=60.00;MQRankSum=-0.045;QD=6.34;ReadPosRankSum=-1.098;SOR=1.265;ANN=T	synonymous_variant	LOW	GENE_CDS_Qa081_3_305	TRANSCRIPT_CDS_Qa081_3_305	protein_coding	p.Gly67Gly	201/303
CL7021CT7837_01	205	AC=81;AF=0.069;AN=1174;BaseQRankSum=-2.748;ClippingRankSum=0.000;DP=5014;ExcessHet=4.6726;FS=0.000;InbreedingCoeff=-0.0363;MLEAC=80;MLEAF=0.068;MQ=60.00;MQRankSum=-0.299;QD=9.96;ReadPosRankSum=3.262;SOR=0.571;ANN=A	missense_variant	MODERATE	GENE_CDS_Qa081_3_305	TRANSCRIPT_CDS_Qa081_3_305	protein_coding	p.Gly68Glu	203/303
CL7021CT7837_01	212	AC=4;AF=3.407e-03;AN=1174;BaseQRankSum=0.442;ClippingRankSum=0.000;DP=4908;ExcessHet=3.0326;FS=0.000;InbreedingCoeff=-0.0124;MLEAC=4;MLEAF=3.407e-03;MQ=60.00;MQRankSum=-0.058;QD=6.67;ReadPosRankSum=0.335;SOR=0.692;ANN=C	synonymous_variant	LOW	GENE_CDS_Qa081_3_305	TRANSCRIPT_CDS_Qa081_3_305	protein_coding	p.Asn70Asn	210/303
CL7021CT7837_01	236	AC=115;AF=0.098;AN=1172;BaseQRankSum=-4.028;ClippingRankSum=0.000;DP=4641;ExcessHet=1.3426;FS=1.035;InbreedingCoeff=0.0151;MLEAC=109;MLEAF=0.093;MQ=60.00;MQRankSum=4.895;QD=6.60;ReadPosRankSum=-11.150;SOR=0.514;ANN=A	synonymous_variant	LOW	GENE_CDS_Qa081_3_305	TRANSCRIPT_CDS_Qa081_3_305	protein_coding	p.Pro78Pro	234/303
CL7021CT7837_01	249	AC=8;AF=6.826e-03;AN=1172;BaseQRankSum=0.119;ClippingRankSum=0.000;DP=2709;ExcessHet=3.1147;FS=0.000;InbreedingCoeff=-0.0418;MLEAC=3;MLEAF=2.560e-03;MQ=60.00;MQRankSum=-0.095;QD=3.87;ReadPosRankSum=1.435;SOR=0.012;ANN=A	missense_variant	MODERATE	GENE_CDS_Qa081_3_305	TRANSCRIPT_CDS_Qa081_3_305	protein_coding	p.Val83Ile	247/303
CL7094CT7919	64	AC=288;AF=0.667;AN=432;BaseQRankSum=-0.730;ClippingRankSum=0.000;DP=370;ExcessHet=-0.0000;FS=3.832;InbreedingCoeff=0.1527;MLEAC=286;MLEAF=0.662;MQ=60.00;MQRankSum=0.000;QD=30.04;ReadPosRankSum=-0.346;SOR=0.454;ANN=C	synonymous_variant	LOW	GENE_CDS_Qa082_5_517	TRANSCRIPT_CDS_Qa082_5_517	protein_coding	p.Phe20Phe	60/513
CL7094CT7919	82	AC=7;AF=0.016;AN=432;BaseQRankSum=1.889;ClippingRankSum=0.000;DP=369;ExcessHet=0.0012;FS=0.000;InbreedingCoeff=-0.1026;MLEAC=7;MLEAF=0.016;MQ=60.00;MQRankSum=0.000;QD=25.31;ReadPosRankSum=-0.018;SOR=1.620;ANN=C	synonymous_variant	LOW	GENE_CDS_Qa082_5_517	TRANSCRIPT_CDS_Qa082_5_517	protein_coding	p.Thr26Thr	78/513
CL7094CT7919	103	AC=228;AF=0.528;AN=432;BaseQRankSum=2.111;ClippingRankSum=0.000;DP=370;ExcessHet=-0.0000;FS=3.325;InbreedingCoeff=0.1713;MLEAC=228;MLEAF=0.528;MQ=60.00;MQRankSum=0.000;QD=26.37;ReadPosRankSum=1.861;SOR=1.057;ANN=T	synonymous_variant	LOW	GENE_CDS_Qa082_5_517	TRANSCRIPT_CDS_Qa082_5_517	protein_coding	p.His33His	99/513
CL7094CT7919	124	AC=54;AF=0.121;AN=448;BaseQRankSum=0.577;ClippingRankSum=0.000;DP=381;ExcessHet=0.0000;FS=1.310;InbreedingCoeff=0.0483;MLEAC=57;MLEAF=0.127;MQ=60.00;MQRankSum=0.000;QD=32.01;ReadPosRankSum=-1.757;SOR=0.693;ANN=C	synonymous_variant	LOW	GENE_CDS_Qa082_5_517	TRANSCRIPT_CDS_Qa082_5_517	protein_coding	p.Ala40Ala	120/513
CL7094CT7919	178	AC=22;AF=0.019;AN=1166;BaseQRankSum=1.732;ClippingRankSum=0.000;DP=1386;ExcessHet=3.8869;FS=0.000;InbreedingCoeff=-0.1277;MLEAC=25;MLEAF=0.021;MQ=60.00;MQRankSum=0.000;QD=15.42;ReadPosRankSum=0.643;SOR=0.804;ANN=C	synonymous_variant	LOW	GENE_CDS_Qa082_5_517	TRANSCRIPT_CDS_Qa082_5_517	protein_coding	p.Pro58Pro	174/513
CL7094CT7919	235	AC=13;AF=0.011;AN=1156;BaseQRankSum=0.196;ClippingRankSum=0.000;DP=1188;ExcessHet=0.0035;FS=0.000;InbreedingCoeff=-0.1143;MLEAC=13;MLEAF=0.011;MQ=60.00;MQRankSum=0.000;QD=12.78;ReadPosRankSum=-0.507;SOR=0.691;ANN=C	synonymous_variant	LOW	GENE_CDS_Qa082_5_517	TRANSCRIPT_CDS_Qa082_5_517	protein_coding	p.Cys77Cys	231/513
CL7094CT7919	340	AC=49;AF=0.042;AN=1154;BaseQRankSum=1.576;ClippingRankSum=0.000;DP=1351;ExcessHet=0.0000;FS=0.000;InbreedingCoeff=-0.0668;MLEAC=54;MLEAF=0.047;MQ=60.00;MQRankSum=0.000;QD=18.98;ReadPosRankSum=1.017;SOR=1.061;ANN=A	synonymous_variant	LOW	GENE_CDS_Qa082_5_517	TRANSCRIPT_CDS_Qa082_5_517	protein_coding	p.Arg112Arg	336/513
CL7094CT7919	372	AC=9;AF=7.759e-03;AN=1160;BaseQRankSum=-0.866;ClippingRankSum=0.000;DP=1437;ExcessHet=0.0680;FS=0.000;InbreedingCoeff=-0.0973;MLEAC=5;MLEAF=4.310e-03;MQ=59.99;MQRankSum=0.104;QD=14.74;ReadPosRankSum=0.119;SOR=0.107;ANN=T	missense_variant	MODERATE	GENE_CDS_Qa082_5_517	TRANSCRIPT_CDS_Qa082_5_517	protein_coding	p.Ala123Val	368/513
CL7094CT7919	436	AC=11;AF=9.483e-03;AN=1160;BaseQRankSum=0.358;ClippingRankSum=0.000;DP=1485;ExcessHet=3.2181;FS=0.000;InbreedingCoeff=-0.1111;MLEAC=12;MLEAF=0.010;MQ=60.00;MQRankSum=0.000;QD=22.84;ReadPosRankSum=-8.511;SOR=0.077;ANN=C	synonymous_variant	LOW	GENE_CDS_Qa082_5_517	TRANSCRIPT_CDS_Qa082_5_517	protein_coding	p.Gly144Gly	432/513
CL7094CT7919	498	AC=12;AF=0.010;AN=1160;BaseQRankSum=-0.051;ClippingRankSum=0.000;DP=1465;ExcessHet=0.0024;FS=0.000;InbreedingCoeff=-0.0848;MLEAC=7;MLEAF=6.034e-03;MQ=60.00;MQRankSum=0.000;QD=11.76;ReadPosRankSum=-1.397;SOR=0.036;ANN=G	missense_variant	MODERATE	GENE_CDS_Qa082_5_517	TRANSCRIPT_CDS_Qa082_5_517	protein_coding	p.His165Arg	494/513
CL7094CT7919	515	AC=39;AF=0.034;AN=1158;BaseQRankSum=-0.921;ClippingRankSum=0.000;DP=1464;ExcessHet=0.0000;FS=0.000;InbreedingCoeff=-0.0550;MLEAC=36;MLEAF=0.031;MQ=59.99;MQRankSum=0.181;QD=13.97;ReadPosRankSum=-0.291;SOR=0.055;ANN=A	missense_variant&splice_region_variant	MODERATE	GENE_CDS_Qa082_5_517	TRANSCRIPT_CDS_Qa082_5_517	protein_coding	p.Gln171Lys	511/513
CL7115CT7941	59	AC=1;AF=9.276e-04;AN=1078;BaseQRankSum=-2.038;ClippingRankSum=0.000;DP=972;ExcessHet=3.0103;FS=0.000;InbreedingCoeff=-0.1408;MLEAC=1;MLEAF=9.276e-04;MQ=60.00;MQRankSum=0.000;QD=12.09;ReadPosRankSum=-1.627;SOR=0.011;ANN=A	missense_variant	MODERATE	GENE_CDS_Qa083_2_532	TRANSCRIPT_CDS_Qa083_2_532	protein_coding	p.Gln20Lys	58/531
CL7115CT7941	67	AC=359;AF=0.333;AN=1078;BaseQRankSum=0.825;ClippingRankSum=0.000;DP=977;ExcessHet=-0.0000;FS=3.402;InbreedingCoeff=0.1292;MLEAC=368;MLEAF=0.341;MQ=60.00;MQRankSum=0.000;QD=32.37;ReadPosRankSum=-0.775;SOR=0.482;ANN=G	synonymous_variant	LOW	GENE_CDS_Qa083_2_532	TRANSCRIPT_CDS_Qa083_2_532	protein_coding	p.Lys22Lys	66/531
CL7115CT7941	79	AC=1;AF=9.276e-04;AN=1078;BaseQRankSum=-1.960;ClippingRankSum=0.000;DP=989;ExcessHet=3.0103;FS=0.000;InbreedingCoeff=-0.1402;MLEAC=1;MLEAF=9.276e-04;MQ=60.00;MQRankSum=0.000;QD=12.08;ReadPosRankSum=-1.323;SOR=0.015;ANN=C	synonymous_variant	LOW	GENE_CDS_Qa083_2_532	TRANSCRIPT_CDS_Qa083_2_532	protein_coding	p.Cys26Cys	78/531
CL7115CT7941	81	AC=1;AF=9.276e-04;AN=1078;BaseQRankSum=-1.952;ClippingRankSum=0.000;DP=991;ExcessHet=3.0103;FS=0.000;InbreedingCoeff=-0.1400;MLEAC=1;MLEAF=9.276e-04;MQ=60.00;MQRankSum=0.000;QD=12.08;ReadPosRankSum=-1.262;SOR=0.015;ANN=C	missense_variant	MODERATE	GENE_CDS_Qa083_2_532	TRANSCRIPT_CDS_Qa083_2_532	protein_coding	p.Leu27Pro	80/531
CL7115CT7941	100	AC=1;AF=9.276e-04;AN=1078;BaseQRankSum=-1.924;ClippingRankSum=0.000;DP=991;ExcessHet=3.0103;FS=0.000;InbreedingCoeff=-0.1398;MLEAC=1;MLEAF=9.276e-04;MQ=60.00;MQRankSum=0.000;QD=12.08;ReadPosRankSum=-0.964;SOR=0.017;ANN=A	synonymous_variant	LOW	GENE_CDS_Qa083_2_532	TRANSCRIPT_CDS_Qa083_2_532	protein_coding	p.Gly33Gly	99/531
CL7115CT7941	128	AC=17;AF=0.016;AN=1074;BaseQRankSum=0.435;ClippingRankSum=0.000;DP=998;ExcessHet=0.0000;FS=0.000;InbreedingCoeff=-0.0816;MLEAC=15;MLEAF=0.014;MQ=60.00;MQRankSum=0.000;QD=15.65;ReadPosRankSum=-1.071;SOR=0.347;ANN=T	missense_variant	MODERATE	GENE_CDS_Qa083_2_532	TRANSCRIPT_CDS_Qa083_2_532	protein_coding	p.Leu43Phe	127/531
CL7115CT7941	148	AC=51;AF=0.048;AN=1070;BaseQRankSum=0.005;ClippingRankSum=0.000;DP=992;ExcessHet=-0.0000;FS=4.808;InbreedingCoeff=-0.0244;MLEAC=51;MLEAF=0.048;MQ=60.00;MQRankSum=0.000;QD=28.99;ReadPosRankSum=1.140;SOR=1.550;ANN=T	synonymous_variant	LOW	GENE_CDS_Qa083_2_532	TRANSCRIPT_CDS_Qa083_2_532	protein_coding	p.Ala49Ala	147/531
CL7115CT7941	151	AC=51;AF=0.048;AN=1070;BaseQRankSum=-0.356;ClippingRankSum=0.000;DP=994;ExcessHet=-0.0000;FS=2.409;InbreedingCoeff=-0.0244;MLEAC=51;MLEAF=0.048;MQ=60.00;MQRankSum=0.000;QD=28.49;ReadPosRankSum=1.073;SOR=1.574;ANN=T	synonymous_variant	LOW	GENE_CDS_Qa083_2_532	TRANSCRIPT_CDS_Qa083_2_532	protein_coding	p.Ser50Ser	150/531
CL7115CT7941	157	AC=35;AF=0.033;AN=1070;BaseQRankSum=-1.193;ClippingRankSum=0.000;DP=991;ExcessHet=-0.0000;FS=0.000;InbreedingCoeff=-0.0500;MLEAC=31;MLEAF=0.029;MQ=60.00;MQRankSum=0.000;QD=39.19;ReadPosRankSum=0.515;SOR=1.569;ANN=A	synonymous_variant	LOW	GENE_CDS_Qa083_2_532	TRANSCRIPT_CDS_Qa083_2_532	protein_coding	p.Leu52Leu	156/531
CL7115CT7941	190	AC=57;AF=0.054;AN=1052;BaseQRankSum=4.153;ClippingRankSum=0.000;DP=932;ExcessHet=-0.0000;FS=4.883;InbreedingCoeff=0.0110;MLEAC=53;MLEAF=0.050;MQ=60.00;MQRankSum=0.000;QD=24.66;ReadPosRankSum=-0.161;SOR=2.688;ANN=T	synonymous_variant	LOW	GENE_CDS_Qa083_2_532	TRANSCRIPT_CDS_Qa083_2_532	protein_coding	p.Ile63Ile	189/531
CL7115CT7941	260	AC=6;AF=0.200;AN=30;BaseQRankSum=1.166;ClippingRankSum=0.000;DP=16;ExcessHet=0.0017;FS=0.000;InbreedingCoeff=0.2206;MLEAC=6;MLEAF=0.200;MQ=60.00;MQRankSum=0.000;QD=16.57;ReadPosRankSum=0.000;SOR=1.609;ANN=A	missense_variant	MODERATE	GENE_CDS_Qa083_2_532	TRANSCRIPT_CDS_Qa083_2_532	protein_coding	p.Val87Ile	259/531
CL7115CT7941	373	AC=398;AF=0.400;AN=994;BaseQRankSum=0.513;ClippingRankSum=0.000;DP=747;ExcessHet=-0.0000;FS=0.000;InbreedingCoeff=0.2410;MLEAC=405;MLEAF=0.407;MQ=59.99;MQRankSum=0.000;QD=32.52;ReadPosRankSum=-0.421;SOR=0.615;ANN=C	synonymous_variant	LOW	GENE_CDS_Qa083_2_532	TRANSCRIPT_CDS_Qa083_2_532	protein_coding	p.Phe124Phe	372/531
CL7115CT7941	376	AC=104;AF=0.104;AN=1002;BaseQRankSum=-1.653;ClippingRankSum=0.000;DP=754;ExcessHet=0.0000;FS=0.000;InbreedingCoeff=0.0604;MLEAC=103;MLEAF=0.103;MQ=59.99;MQRankSum=0.000;QD=32.94;ReadPosRankSum=1.092;SOR=1.082;ANN=G	synonymous_variant	LOW	GENE_CDS_Qa083_2_532	TRANSCRIPT_CDS_Qa083_2_532	protein_coding	p.Ala125Ala	375/531
CL7115CT7941	377	AC=154;AF=0.154;AN=998;BaseQRankSum=-0.049;ClippingRankSum=0.000;DP=754;ExcessHet=-0.0000;FS=2.015;InbreedingCoeff=0.1146;MLEAC=154;MLEAF=0.154;MQ=59.99;MQRankSum=0.000;QD=29.08;ReadPosRankSum=-0.278;SOR=0.322;ANN=G	missense_variant	MODERATE	GENE_CDS_Qa083_2_532	TRANSCRIPT_CDS_Qa083_2_532	protein_coding	p.Lys126Glu	376/531
CL7115CT7941	386	AC=9;AF=8.876e-03;AN=1014;BaseQRankSum=-1.776;ClippingRankSum=0.000;DP=770;ExcessHet=0.0000;FS=0.000;InbreedingCoeff=-0.1188;MLEAC=5;MLEAF=4.931e-03;MQ=59.99;MQRankSum=0.000;QD=21.34;ReadPosRankSum=2.237;SOR=0.019;ANN=A	missense_variant	MODERATE	GENE_CDS_Qa083_2_532	TRANSCRIPT_CDS_Qa083_2_532	protein_coding	p.Asp129Asn	385/531
CL7115CT7941	401	AC=18;AF=0.018;AN=1022;BaseQRankSum=1.790;ClippingRankSum=0.000;DP=794;ExcessHet=0.0000;FS=0.000;InbreedingCoeff=-0.0978;MLEAC=16;MLEAF=0.016;MQ=59.99;MQRankSum=0.000;QD=4.17;ReadPosRankSum=0.962;SOR=0.041;ANN=C	missense_variant	MODERATE	GENE_CDS_Qa083_2_532	TRANSCRIPT_CDS_Qa083_2_532	protein_coding	p.Cys134Arg	400/531
CL7115CT7941	424	AC=76;AF=0.072;AN=1058;BaseQRankSum=-0.602;ClippingRankSum=0.000;DP=854;ExcessHet=-0.0000;FS=0.000;InbreedingCoeff=0.0433;MLEAC=70;MLEAF=0.066;MQ=59.99;MQRankSum=0.000;QD=27.72;ReadPosRankSum=0.373;SOR=0.536;ANN=G	synonymous_variant	LOW	GENE_CDS_Qa083_2_532	TRANSCRIPT_CDS_Qa083_2_532	protein_coding	p.Glu141Glu	423/531
CL7115CT7941	508	AC=12;AF=0.011;AN=1076;BaseQRankSum=2.744;ClippingRankSum=0.000;DP=929;ExcessHet=0.0000;FS=0.000;InbreedingCoeff=-0.0979;MLEAC=8;MLEAF=7.435e-03;MQ=59.97;MQRankSum=0.105;QD=27.73;ReadPosRankSum=0.403;SOR=0.014;ANN=T	synonymous_variant	LOW	GENE_CDS_Qa083_2_532	TRANSCRIPT_CDS_Qa083_2_532	protein_coding	p.Ala169Ala	507/531
CL7195CT8034_03	90	AC=4;AF=3.407e-03;AN=1174;BaseQRankSum=-0.302;ClippingRankSum=0.000;DP=4943;ExcessHet=3.0326;FS=0.000;InbreedingCoeff=-0.0104;MLEAC=4;MLEAF=3.407e-03;MQ=60.00;MQRankSum=0.000;QD=3.44;ReadPosRankSum=0.084;SOR=0.605;ANN=C	synonymous_variant	LOW	GENE_CDS_Qa084_1_231	TRANSCRIPT_CDS_Qa084_1_231	protein_coding	p.Leu30Leu	90/231
CL7195CT8034_03	117	AC=3;AF=2.555e-03;AN=1174;BaseQRankSum=-20.772;ClippingRankSum=0.000;DP=4954;ExcessHet=3.0214;FS=0.000;InbreedingCoeff=-0.0096;MLEAC=2;MLEAF=1.704e-03;MQ=60.00;MQRankSum=0.000;QD=4.38;ReadPosRankSum=-0.627;SOR=2.134;ANN=T	synonymous_variant	LOW	GENE_CDS_Qa084_1_231	TRANSCRIPT_CDS_Qa084_1_231	protein_coding	p.Thr39Thr	117/231
CL7195CT8034_03	141	AC=4;AF=3.407e-03;AN=1174;BaseQRankSum=-0.201;ClippingRankSum=0.000;DP=4972;ExcessHet=3.0326;FS=0.000;InbreedingCoeff=0.0340;MLEAC=3;MLEAF=2.555e-03;MQ=59.99;MQRankSum=0.073;QD=3.70;ReadPosRankSum=0.562;SOR=0.594;ANN=G	synonymous_variant	LOW	GENE_CDS_Qa084_1_231	TRANSCRIPT_CDS_Qa084_1_231	protein_coding	p.Pro47Pro	141/231
CL7195CT8034_03	196	AC=1173;AF=0.999;AN=1174;BaseQRankSum=-2.422;ClippingRankSum=-0.378;DP=4956;ExcessHet=3.0103;FS=0.000;InbreedingCoeff=-0.0078;MLEAC=1173;MLEAF=0.999;MQ=60.00;MQRankSum=-0.378;QD=31.20;ReadPosRankSum=0.558;SOR=0.813;ANN=A	missense_variant	MODERATE	GENE_CDS_Qa084_1_231	TRANSCRIPT_CDS_Qa084_1_231	protein_coding	p.Pro66Thr	196/231
CL7195CT8034_03	208	AC=108;AF=0.092;AN=1174;BaseQRankSum=-0.922;ClippingRankSum=0.000;DP=4955;ExcessHet=17.5381;FS=0.000;InbreedingCoeff=-0.0905;MLEAC=101;MLEAF=0.086;MQ=59.99;MQRankSum=0.272;QD=4.24;ReadPosRankSum=0.636;SOR=0.661;ANN=A	missense_variant	MODERATE	GENE_CDS_Qa084_1_231	TRANSCRIPT_CDS_Qa084_1_231	protein_coding	p.Gly70Arg	208/231
CL7195CT8034_03	236	AC=7;AF=5.963e-03;AN=1174;BaseQRankSum=-0.800;ClippingRankSum=0.000;DP=4866;ExcessHet=3.0884;FS=0.000;InbreedingCoeff=-0.0133;MLEAC=6;MLEAF=5.111e-03;MQ=60.00;MQRankSum=0.068;QD=3.05;ReadPosRankSum=-0.473;SOR=0.549;ANN=G	downstream_gene_variant	MODIFIER	GENE_CDS_Qa084_1_231	TRANSCRIPT_CDS_Qa084_1_231	protein_coding			intergenic_region
CL7466CT8329_01	30	AC=14;AF=0.017;AN=830;BaseQRankSum=-0.152;ClippingRankSum=0.000;DP=1759;ExcessHet=3.5681;FS=0.000;InbreedingCoeff=-0.0813;MLEAC=11;MLEAF=0.013;MQ=59.83;MQRankSum=0.240;QD=5.79;ReadPosRankSum=0.072;SOR=0.018;ANN=C	intergenic_region	MODIFIER
CL7466CT8329_01	33	AC=9;AF=0.011;AN=828;BaseQRankSum=-0.410;ClippingRankSum=0.000;DP=1752;ExcessHet=0.0956;FS=0.000;InbreedingCoeff=-0.0481;MLEAC=7;MLEAF=8.454e-03;MQ=59.84;MQRankSum=0.000;QD=7.01;ReadPosRankSum=0.074;SOR=0.004;ANN=C	intergenic_region	MODIFIER
CL7466CT8329_01	35	AC=21;AF=0.025;AN=828;BaseQRankSum=1.814;ClippingRankSum=0.000;DP=1747;ExcessHet=4.1399;FS=0.000;InbreedingCoeff=-0.0898;MLEAC=10;MLEAF=0.012;MQ=59.84;MQRankSum=0.000;QD=2.68;ReadPosRankSum=-8.530;SOR=0.011;ANN=T	intergenic_region	MODIFIER
CL7466CT8329_01	39	AC=6;AF=7.246e-03;AN=828;BaseQRankSum=0.578;ClippingRankSum=0.000;DP=1735;ExcessHet=3.0895;FS=0.000;InbreedingCoeff=-0.0705;MLEAC=6;MLEAF=7.246e-03;MQ=59.84;MQRankSum=0.000;QD=10.56;ReadPosRankSum=-1.546;SOR=0.002;ANN=C	intergenic_region	MODIFIER
CL7466CT8329_01	121	AC=40;AF=0.053;AN=758;BaseQRankSum=-2.107;ClippingRankSum=0.000;DP=1302;ExcessHet=0.0048;FS=0.000;InbreedingCoeff=-0.0358;MLEAC=40;MLEAF=0.053;MQ=59.86;MQRankSum=0.000;QD=10.76;ReadPosRankSum=4.108;SOR=0.012;ANN=A	intergenic_region	MODIFIER
CL7466CT8329_01	128	AC=24;AF=0.033;AN=736;BaseQRankSum=-2.613;ClippingRankSum=0.000;DP=1173;ExcessHet=0.1190;FS=0.000;InbreedingCoeff=-0.0778;MLEAC=21;MLEAF=0.029;MQ=59.85;MQRankSum=0.000;QD=13.84;ReadPosRankSum=5.205;SOR=0.002;ANN=T	intergenic_region	MODIFIER
CL7466CT8329_01	177	AC=33;AF=0.037;AN=898;BaseQRankSum=0.957;ClippingRankSum=0.000;DP=2261;ExcessHet=0.0051;FS=0.000;InbreedingCoeff=-0.0167;MLEAC=19;MLEAF=0.021;MQ=59.98;MQRankSum=0.000;QD=3.96;ReadPosRankSum=1.847;SOR=0.001;ANN=G	intergenic_region	MODIFIER
CL7466CT8329_01	184	AC=13;AF=0.014;AN=898;BaseQRankSum=-1.590;ClippingRankSum=0.000;DP=2286;ExcessHet=0.0057;FS=0.000;InbreedingCoeff=-0.0181;MLEAC=9;MLEAF=0.010;MQ=59.98;MQRankSum=0.000;QD=9.89;ReadPosRankSum=-0.200;SOR=0.002;ANN=T	intergenic_region	MODIFIER
CL7466CT8329_01	195	AC=200;AF=0.220;AN=908;BaseQRankSum=2.480;ClippingRankSum=0.000;DP=2342;ExcessHet=0.0047;FS=0.000;InbreedingCoeff=-0.0284;MLEAC=189;MLEAF=0.208;MQ=59.98;MQRankSum=0.000;QD=11.27;ReadPosRankSum=0.023;SOR=0.074;ANN=G	intergenic_region	MODIFIER
CL7466CT8329_01	206	AC=5;AF=5.507e-03;AN=908;BaseQRankSum=1.198;ClippingRankSum=0.000;DP=2350;ExcessHet=3.0584;FS=0.000;InbreedingCoeff=-0.0602;MLEAC=4;MLEAF=4.405e-03;MQ=59.99;MQRankSum=0.000;QD=9.57;ReadPosRankSum=-0.883;SOR=0.000;ANN=C	intergenic_region	MODIFIER
CL7466CT8329_01	208	AC=539;AF=0.594;AN=908;BaseQRankSum=-1.157;ClippingRankSum=0.000;DP=2353;ExcessHet=2.0331;FS=0.000;InbreedingCoeff=-0.1521;MLEAC=528;MLEAF=0.581;MQ=59.99;MQRankSum=0.000;QD=22.82;ReadPosRankSum=-4.205;SOR=0.665;ANN=T	intergenic_region	MODIFIER
CL7466CT8329_01	212	AC=14;AF=0.015;AN=910;BaseQRankSum=0.136;ClippingRankSum=0.000;DP=2375;ExcessHet=3.5904;FS=0.000;InbreedingCoeff=-0.0731;MLEAC=7;MLEAF=7.692e-03;MQ=59.99;MQRankSum=0.000;QD=3.01;ReadPosRankSum=-0.038;SOR=0.002;ANN=T	intergenic_region	MODIFIER
CL7466CT8329_01	244	AC=558;AF=0.608;AN=918;BaseQRankSum=1.058;ClippingRankSum=0.000;DP=2400;ExcessHet=2.6614;FS=0.000;InbreedingCoeff=-0.1553;MLEAC=545;MLEAF=0.594;MQ=60.00;MQRankSum=0.000;QD=19.74;ReadPosRankSum=6.009;SOR=0.726;ANN=A	intergenic_region	MODIFIER
CL7466CT8329_01	291	AC=5;AF=5.411e-03;AN=924;BaseQRankSum=1.170;ClippingRankSum=0.000;DP=2540;ExcessHet=3.0575;FS=0.000;InbreedingCoeff=-0.0581;MLEAC=3;MLEAF=3.247e-03;MQ=60.00;MQRankSum=0.000;QD=4.48;ReadPosRankSum=0.295;SOR=0.012;ANN=T	intergenic_region	MODIFIER
CL7466CT8329_01	320	AC=56;AF=0.060;AN=926;BaseQRankSum=-0.271;ClippingRankSum=0.000;DP=2544;ExcessHet=0.0015;FS=0.000;InbreedingCoeff=-0.0016;MLEAC=45;MLEAF=0.049;MQ=60.00;MQRankSum=0.000;QD=8.96;ReadPosRankSum=-3.037;SOR=0.033;ANN=T	intergenic_region	MODIFIER
CL7466CT8329_01	350	AC=11;AF=0.012;AN=926;BaseQRankSum=0.640;ClippingRankSum=0.000;DP=2533;ExcessHet=3.3231;FS=0.000;InbreedingCoeff=-0.0654;MLEAC=5;MLEAF=5.400e-03;MQ=60.00;MQRankSum=0.000;QD=4.79;ReadPosRankSum=0.327;SOR=0.000;ANN=A	intergenic_region	MODIFIER
CL7529CT8401	32	AC=2;AF=1.727e-03;AN=1158;BaseQRankSum=-0.793;ClippingRankSum=0.000;DP=1144;ExcessHet=3.0141;FS=0.000;InbreedingCoeff=-0.1322;MLEAC=2;MLEAF=1.727e-03;MQ=60.00;MQRankSum=0.000;QD=15.37;ReadPosRankSum=-8.401;SOR=0.003;ANN=C	missense_variant	MODERATE	GENE_CDS_Qa091_1_594	TRANSCRIPT_CDS_Qa091_1_594	protein_coding	p.Ile11Thr	32/594
CL7529CT8401	34	AC=2;AF=1.727e-03;AN=1158;BaseQRankSum=-1.764;ClippingRankSum=0.000;DP=1147;ExcessHet=3.0141;FS=0.000;InbreedingCoeff=-0.1321;MLEAC=2;MLEAF=1.727e-03;MQ=60.00;MQRankSum=0.000;QD=15.36;ReadPosRankSum=-8.249;SOR=0.003;ANN=A	missense_variant	MODERATE	GENE_CDS_Qa091_1_594	TRANSCRIPT_CDS_Qa091_1_594	protein_coding	p.Val12Ile	34/594
CL7529CT8401	38	AC=2;AF=1.727e-03;AN=1158;BaseQRankSum=-0.808;ClippingRankSum=0.000;DP=1148;ExcessHet=3.0141;FS=0.000;InbreedingCoeff=-0.1322;MLEAC=2;MLEAF=1.727e-03;MQ=60.00;MQRankSum=0.000;QD=15.37;ReadPosRankSum=-8.131;SOR=0.003;ANN=A	missense_variant	MODERATE	GENE_CDS_Qa091_1_594	TRANSCRIPT_CDS_Qa091_1_594	protein_coding	p.Arg13Lys	38/594
CL7529CT8401	193	AC=171;AF=0.150;AN=1140;BaseQRankSum=1.284;ClippingRankSum=0.000;DP=1078;ExcessHet=-0.0000;FS=0.000;InbreedingCoeff=0.1459;MLEAC=167;MLEAF=0.146;MQ=60.00;MQRankSum=0.000;QD=31.31;ReadPosRankSum=-0.045;SOR=0.742;ANN=A	missense_variant	MODERATE	GENE_CDS_Qa091_1_594	TRANSCRIPT_CDS_Qa091_1_594	protein_coding	p.Ala65Thr	193/594
CL7529CT8401	427	AC=10;AF=9.009e-03;AN=1110;BaseQRankSum=-0.895;ClippingRankSum=0.000;DP=1157;ExcessHet=0.0000;FS=0.000;InbreedingCoeff=-0.1009;MLEAC=8;MLEAF=7.207e-03;MQ=60.01;MQRankSum=-0.079;QD=4.07;ReadPosRankSum=-1.613;SOR=0.280;ANN=G	missense_variant	MODERATE	GENE_CDS_Qa091_1_594	TRANSCRIPT_CDS_Qa091_1_594	protein_coding	p.Leu143Val	427/594
CL7529CT8401	429	AC=6;AF=5.396e-03;AN=1112;BaseQRankSum=-1.908;ClippingRankSum=0.000;DP=1166;ExcessHet=0.0294;FS=0.000;InbreedingCoeff=-0.1195;MLEAC=6;MLEAF=5.396e-03;MQ=60.01;MQRankSum=-0.067;QD=3.90;ReadPosRankSum=0.860;SOR=0.060;ANN=C	synonymous_variant	LOW	GENE_CDS_Qa091_1_594	TRANSCRIPT_CDS_Qa091_1_594	protein_coding	p.Leu143Leu	429/594
CL7529CT8401	468	AC=16;AF=0.014;AN=1116;BaseQRankSum=-1.650;ClippingRankSum=0.000;DP=1223;ExcessHet=0.0000;FS=0.000;InbreedingCoeff=-0.0758;MLEAC=12;MLEAF=0.011;MQ=60.01;MQRankSum=-0.104;QD=11.79;ReadPosRankSum=-2.066;SOR=0.123;ANN=A	synonymous_variant	LOW	GENE_CDS_Qa091_1_594	TRANSCRIPT_CDS_Qa091_1_594	protein_coding	p.Gly156Gly	468/594
CL7529CT8401	492	AC=739;AF=0.659;AN=1122;BaseQRankSum=-2.547;ClippingRankSum=0.000;DP=1228;ExcessHet=0.0000;FS=2.563;InbreedingCoeff=0.0598;MLEAC=638;MLEAF=0.569;MQ=60.01;MQRankSum=0.772;QD=30.50;ReadPosRankSum=1.670;SOR=0.679;ANN=T	missense_variant	MODERATE	GENE_CDS_Qa091_1_594	TRANSCRIPT_CDS_Qa091_1_594	protein_coding	p.Leu164Phe	492/594
CL7786CT8686_02	44	AC=447;AF=0.384;AN=1164;BaseQRankSum=-0.197;ClippingRankSum=0.000;DP=983;ExcessHet=-0.0000;FS=0.000;InbreedingCoeff=0.2337;MLEAC=453;MLEAF=0.389;MQ=60.00;MQRankSum=0.000;QD=26.20;ReadPosRankSum=0.417;SOR=0.845;ANN=C	upstream_gene_variant	MODIFIER	GENE_CDS_Qa093_424_465	TRANSCRIPT_CDS_Qa093_424_465	protein_coding			intergenic_region
CL7786CT8686_02	62	AC=31;AF=0.027;AN=1164;BaseQRankSum=2.664;ClippingRankSum=0.000;DP=987;ExcessHet=-0.0000;FS=0.000;InbreedingCoeff=-0.0581;MLEAC=28;MLEAF=0.024;MQ=60.00;MQRankSum=0.000;QD=26.95;ReadPosRankSum=0.612;SOR=0.388;ANN=C	upstream_gene_variant	MODIFIER	GENE_CDS_Qa093_424_465	TRANSCRIPT_CDS_Qa093_424_465	protein_coding			intergenic_region
CL7786CT8686_02	65	AC=27;AF=0.023;AN=1166;BaseQRankSum=0.860;ClippingRankSum=0.000;DP=987;ExcessHet=-0.0000;FS=0.000;InbreedingCoeff=-0.0623;MLEAC=23;MLEAF=0.020;MQ=60.00;MQRankSum=0.000;QD=28.26;ReadPosRankSum=0.519;SOR=0.269;ANN=A	upstream_gene_variant	MODIFIER	GENE_CDS_Qa093_424_465	TRANSCRIPT_CDS_Qa093_424_465	protein_coding			intergenic_region
CL7786CT8686_02	89	AC=335;AF=0.287;AN=1166;BaseQRankSum=1.993;ClippingRankSum=0.000;DP=986;ExcessHet=-0.0000;FS=1.733;InbreedingCoeff=0.2327;MLEAC=338;MLEAF=0.290;MQ=60.00;MQRankSum=0.000;QD=32.75;ReadPosRankSum=-1.970;SOR=0.430;ANN=C	upstream_gene_variant	MODIFIER	GENE_CDS_Qa093_424_465	TRANSCRIPT_CDS_Qa093_424_465	protein_coding			intergenic_region
CL7786CT8686_02	101	AC=92;AF=0.080;AN=1150;BaseQRankSum=-1.773;ClippingRankSum=0.000;DP=1131;ExcessHet=0.0000;FS=0.000;InbreedingCoeff=0.0586;MLEAC=90;MLEAF=0.078;MQ=60.00;MQRankSum=0.000;QD=24.17;ReadPosRankSum=0.292;SOR=0.073;ANN=T	upstream_gene_variant	MODIFIER	GENE_CDS_Qa093_424_465	TRANSCRIPT_CDS_Qa093_424_465	protein_coding			intergenic_region
CL7786CT8686_02	150	AC=8;AF=6.944e-03;AN=1152;BaseQRankSum=-0.780;ClippingRankSum=0.000;DP=1120;ExcessHet=0.0000;FS=0.000;InbreedingCoeff=-0.0951;MLEAC=6;MLEAF=5.208e-03;MQ=60.00;MQRankSum=0.000;QD=9.46;ReadPosRankSum=0.879;SOR=0.001;ANN=G	upstream_gene_variant	MODIFIER	GENE_CDS_Qa093_424_465	TRANSCRIPT_CDS_Qa093_424_465	protein_coding			intergenic_region
CL7786CT8686_02	154	AC=314;AF=0.273;AN=1152;BaseQRankSum=0.473;ClippingRankSum=0.000;DP=1121;ExcessHet=-0.0000;FS=0.000;InbreedingCoeff=0.2313;MLEAC=314;MLEAF=0.273;MQ=60.00;MQRankSum=0.000;QD=29.24;ReadPosRankSum=-4.218;SOR=0.063;ANN=T	upstream_gene_variant	MODIFIER	GENE_CDS_Qa093_424_465	TRANSCRIPT_CDS_Qa093_424_465	protein_coding			intergenic_region
CL7786CT8686_02	159	AC=19;AF=0.016;AN=1152;BaseQRankSum=-0.136;ClippingRankSum=0.000;DP=1122;ExcessHet=0.0000;FS=0.000;InbreedingCoeff=-0.0690;MLEAC=16;MLEAF=0.014;MQ=60.00;MQRankSum=0.000;QD=12.46;ReadPosRankSum=-0.901;SOR=0.007;ANN=A	upstream_gene_variant	MODIFIER	GENE_CDS_Qa093_424_465	TRANSCRIPT_CDS_Qa093_424_465	protein_coding			intergenic_region
CL7786CT8686_02	163	AC=17;AF=0.015;AN=1152;BaseQRankSum=-1.080;ClippingRankSum=0.000;DP=1117;ExcessHet=0.0000;FS=0.000;InbreedingCoeff=-0.0858;MLEAC=15;MLEAF=0.013;MQ=60.00;MQRankSum=0.000;QD=31.70;ReadPosRankSum=0.265;SOR=0.004;ANN=A	upstream_gene_variant	MODIFIER	GENE_CDS_Qa093_424_465	TRANSCRIPT_CDS_Qa093_424_465	protein_coding			intergenic_region
CL7786CT8686_02	246	AC=42;AF=0.077;AN=548;BaseQRankSum=-1.558;ClippingRankSum=0.000;DP=464;ExcessHet=0.0000;FS=1.588;InbreedingCoeff=0.2022;MLEAC=33;MLEAF=0.060;MQ=60.00;MQRankSum=0.000;QD=15.28;ReadPosRankSum=0.079;SOR=0.665;ANN=G	upstream_gene_variant	MODIFIER	GENE_CDS_Qa093_424_465	TRANSCRIPT_CDS_Qa093_424_465	protein_coding			intergenic_region
CL7786CT8686_02	263	AC=241;AF=0.515;AN=468;BaseQRankSum=1.757;ClippingRankSum=0.000;DP=446;ExcessHet=-0.0000;FS=0.924;InbreedingCoeff=0.5073;MLEAC=242;MLEAF=0.517;MQ=60.00;MQRankSum=0.000;QD=33.45;ReadPosRankSum=1.818;SOR=0.730;ANN=T	upstream_gene_variant	MODIFIER	GENE_CDS_Qa093_424_465	TRANSCRIPT_CDS_Qa093_424_465	protein_coding			intergenic_region
CL7786CT8686_02	308	AC=13;AF=0.011;AN=1168;BaseQRankSum=0.470;ClippingRankSum=0.000;DP=1318;ExcessHet=0.0000;FS=0.000;InbreedingCoeff=-0.0572;MLEAC=9;MLEAF=7.705e-03;MQ=60.00;MQRankSum=0.000;QD=5.47;ReadPosRankSum=1.371;SOR=0.039;ANN=C	upstream_gene_variant	MODIFIER	GENE_CDS_Qa093_424_465	TRANSCRIPT_CDS_Qa093_424_465	protein_coding			intergenic_region
CL7786CT8686_02	312	AC=16;AF=0.014;AN=1168;BaseQRankSum=-0.360;ClippingRankSum=0.000;DP=1323;ExcessHet=0.0002;FS=0.000;InbreedingCoeff=-0.0887;MLEAC=12;MLEAF=0.010;MQ=60.00;MQRankSum=0.000;QD=10.51;ReadPosRankSum=-1.457;SOR=0.043;ANN=A	upstream_gene_variant	MODIFIER	GENE_CDS_Qa093_424_465	TRANSCRIPT_CDS_Qa093_424_465	protein_coding			intergenic_region
CL7786CT8686_02	317	AC=81;AF=0.069;AN=1168;BaseQRankSum=-2.164;ClippingRankSum=0.000;DP=1332;ExcessHet=-0.0000;FS=0.000;InbreedingCoeff=0.0212;MLEAC=81;MLEAF=0.069;MQ=60.00;MQRankSum=0.000;QD=27.38;ReadPosRankSum=-0.606;SOR=0.235;ANN=T	upstream_gene_variant	MODIFIER	GENE_CDS_Qa093_424_465	TRANSCRIPT_CDS_Qa093_424_465	protein_coding			intergenic_region
CL7786CT8686_02	373	AC=6;AF=5.190e-03;AN=1156;BaseQRankSum=1.993;ClippingRankSum=0.000;DP=1324;ExcessHet=0.0283;FS=0.000;InbreedingCoeff=-0.1093;MLEAC=6;MLEAF=5.190e-03;MQ=60.00;MQRankSum=-0.074;QD=9.03;ReadPosRankSum=-0.435;SOR=1.371;ANN=G	upstream_gene_variant	MODIFIER	GENE_CDS_Qa093_424_465	TRANSCRIPT_CDS_Qa093_424_465	protein_coding			intergenic_region
CL7786CT8686_02	411	AC=327;AF=0.283;AN=1156;BaseQRankSum=-0.707;ClippingRankSum=0.000;DP=1321;ExcessHet=-0.0000;FS=0.000;InbreedingCoeff=0.1979;MLEAC=334;MLEAF=0.289;MQ=60.00;MQRankSum=1.564;QD=22.01;ReadPosRankSum=-23.471;SOR=0.648;ANN=A	upstream_gene_variant	MODIFIER	GENE_CDS_Qa093_424_465	TRANSCRIPT_CDS_Qa093_424_465	protein_coding			intergenic_region
CL7786CT8686_02	415	AC=612;AF=0.530;AN=1154;BaseQRankSum=-0.065;ClippingRankSum=0.000;DP=1321;ExcessHet=-0.0000;FS=0.620;InbreedingCoeff=0.1821;MLEAC=610;MLEAF=0.529;MQ=60.00;MQRankSum=0.958;QD=26.72;ReadPosRankSum=-13.793;SOR=0.697;ANN=C	upstream_gene_variant	MODIFIER	GENE_CDS_Qa093_424_465	TRANSCRIPT_CDS_Qa093_424_465	protein_coding			intergenic_region
CL7786CT8686_02	424	AC=9;AF=7.785e-03;AN=1156;BaseQRankSum=-2.980;ClippingRankSum=0.000;DP=1321;ExcessHet=0.0006;FS=3.939;InbreedingCoeff=-0.1037;MLEAC=8;MLEAF=6.920e-03;MQ=60.00;MQRankSum=-0.088;QD=6.10;ReadPosRankSum=0.554;SOR=0.082;ANN=C	missense_variant	MODERATE	GENE_CDS_Qa093_424_465	TRANSCRIPT_CDS_Qa093_424_465	protein_coding	p.Val1Leu	1/42
CL7786CT8686_02	432	AC=420;AF=0.363;AN=1156;BaseQRankSum=-0.653;ClippingRankSum=0.000;DP=1319;ExcessHet=-0.0000;FS=1.384;InbreedingCoeff=0.1739;MLEAC=429;MLEAF=0.371;MQ=59.94;MQRankSum=1.810;QD=31.58;ReadPosRankSum=-19.452;SOR=0.554;ANN=A	synonymous_variant	LOW	GENE_CDS_Qa093_424_465	TRANSCRIPT_CDS_Qa093_424_465	protein_coding	p.Val3Val	9/42
CL7786CT8686_02	444	AC=33;AF=0.029;AN=1156;BaseQRankSum=0.997;ClippingRankSum=0.000;DP=1293;ExcessHet=0.0000;FS=0.000;InbreedingCoeff=-0.0264;MLEAC=31;MLEAF=0.027;MQ=59.94;MQRankSum=0.158;QD=24.20;ReadPosRankSum=1.606;SOR=0.441;ANN=T	synonymous_variant	LOW	GENE_CDS_Qa093_424_465	TRANSCRIPT_CDS_Qa093_424_465	protein_coding	p.Ser7Ser	21/42
CL7786CT8686_02	451	AC=16;AF=0.014;AN=1156;BaseQRankSum=-0.799;ClippingRankSum=0.000;DP=1211;ExcessHet=0.0000;FS=0.000;InbreedingCoeff=-0.0919;MLEAC=14;MLEAF=0.012;MQ=59.93;MQRankSum=0.109;QD=19.50;ReadPosRankSum=1.762;SOR=0.166;ANN=T	missense_variant	MODERATE	GENE_CDS_Qa093_424_465	TRANSCRIPT_CDS_Qa093_424_465	protein_coding	p.Ala10Ser	28/42
CL7786CT8686_02	459	AC=33;AF=0.029;AN=1154;BaseQRankSum=1.458;ClippingRankSum=0.000;DP=1167;ExcessHet=0.0000;FS=0.000;InbreedingCoeff=-0.0379;MLEAC=32;MLEAF=0.028;MQ=60.01;MQRankSum=-0.146;QD=29.06;ReadPosRankSum=2.563;SOR=0.480;ANN=C	synonymous_variant	LOW	GENE_CDS_Qa093_424_465	TRANSCRIPT_CDS_Qa093_424_465	protein_coding	p.Tyr12Tyr	36/42
CL7837CT11561_01	29	AC=39;AF=0.034;AN=1156;BaseQRankSum=-1.139;ClippingRankSum=0.000;DP=1487;ExcessHet=-0.0000;FS=0.000;InbreedingCoeff=0.0381;MLEAC=30;MLEAF=0.026;MQ=60.00;MQRankSum=0.000;QD=16.17;ReadPosRankSum=0.556;SOR=0.001;ANN=T	downstream_gene_variant	MODIFIER	GENE_CDS_Qa094_88_225	TRANSCRIPT_CDS_Qa094_88_225	protein_coding			intergenic_region
CL7837CT11561_01	88	AC=3;AF=2.560e-03;AN=1172;BaseQRankSum=-0.087;ClippingRankSum=0.000;DP=3189;ExcessHet=3.0214;FS=0.000;InbreedingCoeff=-0.0293;MLEAC=2;MLEAF=1.706e-03;MQ=60.00;MQRankSum=0.000;QD=3.42;ReadPosRankSum=0.123;SOR=0.565;ANN=A	splice_region_variant&synonymous_variant	LOW	GENE_CDS_Qa094_88_225	TRANSCRIPT_CDS_Qa094_88_225	protein_coding	p.Ile46Ile	138/138
CL7837CT11561_01	96	AC=10;AF=8.532e-03;AN=1172;BaseQRankSum=0.912;ClippingRankSum=0.000;DP=3195;ExcessHet=0.0843;FS=0.000;InbreedingCoeff=0.0008;MLEAC=8;MLEAF=6.826e-03;MQ=60.00;MQRankSum=0.000;QD=9.11;ReadPosRankSum=0.516;SOR=0.592;ANN=G	missense_variant	MODERATE	GENE_CDS_Qa094_88_225	TRANSCRIPT_CDS_Qa094_88_225	protein_coding	p.Thr44Pro	130/138
CL7837CT11561_01	159	AC=288;AF=0.247;AN=1164;BaseQRankSum=-0.047;ClippingRankSum=0.000;DP=3226;ExcessHet=-0.0000;FS=1.304;InbreedingCoeff=0.2806;MLEAC=269;MLEAF=0.231;MQ=60.00;MQRankSum=0.000;QD=11.69;ReadPosRankSum=-1.080;SOR=0.573;ANN=G	synonymous_variant	LOW	GENE_CDS_Qa094_88_225	TRANSCRIPT_CDS_Qa094_88_225	protein_coding	p.Arg23Arg	67/138
CL7837CT11561_01	189	AC=1023;AF=0.876;AN=1168;BaseQRankSum=-0.368;ClippingRankSum=0.000;DP=3209;ExcessHet=-0.0000;FS=0.867;InbreedingCoeff=0.3328;MLEAC=1025;MLEAF=0.878;MQ=60.00;MQRankSum=0.000;QD=23.66;ReadPosRankSum=-0.376;SOR=0.839;ANN=T	missense_variant	MODERATE	GENE_CDS_Qa094_88_225	TRANSCRIPT_CDS_Qa094_88_225	protein_coding	p.Gln13Lys	37/138
CL801CT987	69	AC=25;AF=0.024;AN=1034;BaseQRankSum=-0.295;ClippingRankSum=0.000;DP=859;ExcessHet=0.0000;FS=0.000;InbreedingCoeff=-0.0981;MLEAC=27;MLEAF=0.026;MQ=59.97;MQRankSum=0.000;QD=18.18;ReadPosRankSum=-0.927;SOR=0.304;ANN=C	synonymous_variant	LOW	GENE_CDS_Qa095_4_306	TRANSCRIPT_CDS_Qa095_4_306	protein_coding	p.Ser22Ser	66/303
CL801CT987	75	AC=14;AF=0.014;AN=1034;BaseQRankSum=0.642;ClippingRankSum=0.000;DP=859;ExcessHet=0.0000;FS=0.000;InbreedingCoeff=-0.1217;MLEAC=14;MLEAF=0.014;MQ=59.97;MQRankSum=0.000;QD=12.11;ReadPosRankSum=-1.677;SOR=0.204;ANN=G	synonymous_variant	LOW	GENE_CDS_Qa095_4_306	TRANSCRIPT_CDS_Qa095_4_306	protein_coding	p.Pro24Pro	72/303
CL801CT987	78	AC=4;AF=3.876e-03;AN=1032;BaseQRankSum=-1.711;ClippingRankSum=0.000;DP=860;ExcessHet=0.0000;FS=0.000;InbreedingCoeff=-0.1285;MLEAC=3;MLEAF=2.907e-03;MQ=59.97;MQRankSum=0.000;QD=25.46;ReadPosRankSum=-1.530;SOR=0.025;ANN=A	missense_variant	MODERATE	GENE_CDS_Qa095_4_306	TRANSCRIPT_CDS_Qa095_4_306	protein_coding	p.Asp25Glu	75/303
CL801CT987	79	AC=476;AF=0.460;AN=1034;BaseQRankSum=0.501;ClippingRankSum=0.000;DP=860;ExcessHet=0.0000;FS=6.443;InbreedingCoeff=0.1778;MLEAC=392;MLEAF=0.379;MQ=59.97;MQRankSum=0.000;QD=30.79;ReadPosRankSum=0.653;SOR=1.282;ANN=T	missense_variant	MODERATE	GENE_CDS_Qa095_4_306	TRANSCRIPT_CDS_Qa095_4_306	protein_coding	p.Asn26Tyr	76/303
CL801CT987	82	AC=345;AF=0.334;AN=1034;BaseQRankSum=1.730;ClippingRankSum=0.000;DP=860;ExcessHet=-0.0000;FS=3.909;InbreedingCoeff=0.1810;MLEAC=343;MLEAF=0.332;MQ=59.97;MQRankSum=0.000;QD=26.13;ReadPosRankSum=0.950;SOR=1.227;ANN=C	missense_variant	MODERATE	GENE_CDS_Qa095_4_306	TRANSCRIPT_CDS_Qa095_4_306	protein_coding	p.Glu27Gln	79/303
CL801CT987	98	AC=4;AF=3.876e-03;AN=1032;BaseQRankSum=-1.713;ClippingRankSum=0.000;DP=861;ExcessHet=0.0000;FS=0.000;InbreedingCoeff=-0.1283;MLEAC=3;MLEAF=2.907e-03;MQ=59.97;MQRankSum=0.000;QD=25.46;ReadPosRankSum=0.306;SOR=0.027;ANN=T	missense_variant	MODERATE	GENE_CDS_Qa095_4_306	TRANSCRIPT_CDS_Qa095_4_306	protein_coding	p.Ala32Val	95/303
CL801CT987	105	AC=8;AF=7.737e-03;AN=1034;BaseQRankSum=0.254;ClippingRankSum=0.000;DP=866;ExcessHet=0.0000;FS=0.000;InbreedingCoeff=-0.1224;MLEAC=7;MLEAF=6.770e-03;MQ=59.97;MQRankSum=0.000;QD=17.26;ReadPosRankSum=0.401;SOR=0.347;ANN=C	synonymous_variant	LOW	GENE_CDS_Qa095_4_306	TRANSCRIPT_CDS_Qa095_4_306	protein_coding	p.Cys34Cys	102/303
CL801CT987	128	AC=2;AF=1.949e-03;AN=1026;BaseQRankSum=-1.605;ClippingRankSum=0.000;DP=845;ExcessHet=3.0145;FS=3.702;InbreedingCoeff=-0.1511;MLEAC=2;MLEAF=1.949e-03;MQ=60.00;MQRankSum=0.000;QD=13.13;ReadPosRankSum=0.254;SOR=0.010;ANN=G	missense_variant	MODERATE	GENE_CDS_Qa095_4_306	TRANSCRIPT_CDS_Qa095_4_306	protein_coding	p.Asn42Ser	125/303
CL801CT987	154	AC=262;AF=0.256;AN=1024;BaseQRankSum=0.886;ClippingRankSum=0.000;DP=848;ExcessHet=-0.0000;FS=1.425;InbreedingCoeff=0.1705;MLEAC=262;MLEAF=0.256;MQ=60.00;MQRankSum=0.000;QD=27.20;ReadPosRankSum=-1.341;SOR=0.978;ANN=A	missense_variant	MODERATE	GENE_CDS_Qa095_4_306	TRANSCRIPT_CDS_Qa095_4_306	protein_coding	p.Gln51Lys	151/303
CL801CT987	163	AC=6;AF=5.882e-03;AN=1020;BaseQRankSum=-2.931;ClippingRankSum=0.000;DP=840;ExcessHet=0.0321;FS=9.878;InbreedingCoeff=-0.1446;MLEAC=7;MLEAF=6.863e-03;MQ=60.00;MQRankSum=0.000;QD=7.66;ReadPosRankSum=0.025;SOR=0.017;ANN=G	missense_variant	MODERATE	GENE_CDS_Qa095_4_306	TRANSCRIPT_CDS_Qa095_4_306	protein_coding	p.Lys54Glu	160/303
CL801CT987	173	AC=118;AF=0.116;AN=1018;BaseQRankSum=-0.640;ClippingRankSum=0.000;DP=833;ExcessHet=-0.0000;FS=1.008;InbreedingCoeff=0.0967;MLEAC=116;MLEAF=0.114;MQ=60.00;MQRankSum=0.000;QD=29.59;ReadPosRankSum=0.855;SOR=0.880;ANN=G	missense_variant	MODERATE	GENE_CDS_Qa095_4_306	TRANSCRIPT_CDS_Qa095_4_306	protein_coding	p.Ala57Gly	170/303
CL801CT987	175	AC=17;AF=0.017;AN=1016;BaseQRankSum=-0.671;ClippingRankSum=0.000;DP=830;ExcessHet=0.0000;FS=0.000;InbreedingCoeff=-0.0911;MLEAC=14;MLEAF=0.014;MQ=60.00;MQRankSum=0.000;QD=16.04;ReadPosRankSum=-0.709;SOR=0.247;ANN=G	missense_variant	MODERATE	GENE_CDS_Qa095_4_306	TRANSCRIPT_CDS_Qa095_4_306	protein_coding	p.Gln58Glu	172/303
CL801CT987	183	AC=5;AF=4.970e-03;AN=1006;BaseQRankSum=-1.438;ClippingRankSum=0.000;DP=815;ExcessHet=0.0217;FS=0.000;InbreedingCoeff=-0.1449;MLEAC=6;MLEAF=5.964e-03;MQ=60.00;MQRankSum=0.000;QD=8.95;ReadPosRankSum=-0.963;SOR=0.114;ANN=A	synonymous_variant	LOW	GENE_CDS_Qa095_4_306	TRANSCRIPT_CDS_Qa095_4_306	protein_coding	p.Pro60Pro	180/303
CL801CT987	186	AC=1;AF=9.960e-04;AN=1004;BaseQRankSum=-2.034;ClippingRankSum=0.000;DP=804;ExcessHet=3.0103;FS=3.843;InbreedingCoeff=-0.1553;MLEAC=1;MLEAF=9.960e-04;MQ=60.00;MQRankSum=0.000;QD=12.36;ReadPosRankSum=1.156;SOR=0.010;ANN=C	synonymous_variant	LOW	GENE_CDS_Qa095_4_306	TRANSCRIPT_CDS_Qa095_4_306	protein_coding	p.Ala61Ala	183/303
CL801CT987	194	AC=2;AF=2.024e-03;AN=988;BaseQRankSum=0.741;ClippingRankSum=0.000;DP=753;ExcessHet=0.0022;FS=2.464;InbreedingCoeff=-0.1443;MLEAC=1;MLEAF=1.012e-03;MQ=60.00;MQRankSum=0.000;QD=12.45;ReadPosRankSum=-0.561;SOR=0.175;ANN=T	missense_variant	MODERATE	GENE_CDS_Qa095_4_306	TRANSCRIPT_CDS_Qa095_4_306	protein_coding	p.Cys64Phe	191/303
CL801CT987	205	AC=1;AF=1.035e-03;AN=966;BaseQRankSum=-2.098;ClippingRankSum=0.000;DP=710;ExcessHet=3.0103;FS=3.009;InbreedingCoeff=-0.1639;MLEAC=1;MLEAF=1.035e-03;MQ=60.00;MQRankSum=0.000;QD=12.51;ReadPosRankSum=0.896;SOR=0.013;ANN=T	missense_variant	MODERATE	GENE_CDS_Qa095_4_306	TRANSCRIPT_CDS_Qa095_4_306	protein_coding	p.Leu68Phe	202/303
CL801CT987	395	AC=9;AF=9.109e-03;AN=988;BaseQRankSum=0.744;ClippingRankSum=0.000;DP=700;ExcessHet=0.0000;FS=5.586;InbreedingCoeff=-0.1405;MLEAC=9;MLEAF=9.109e-03;MQ=60.00;MQRankSum=0.000;QD=11.93;ReadPosRankSum=1.016;SOR=0.010;ANN=G	downstream_gene_variant	MODIFIER	GENE_CDS_Qa095_4_306	TRANSCRIPT_CDS_Qa095_4_306	protein_coding			intergenic_region
CL801CT987	396	AC=8;AF=8.097e-03;AN=988;BaseQRankSum=-1.417;ClippingRankSum=0.000;DP=701;ExcessHet=0.0005;FS=0.000;InbreedingCoeff=-0.1503;MLEAC=8;MLEAF=8.097e-03;MQ=60.00;MQRankSum=0.000;QD=10.36;ReadPosRankSum=0.026;SOR=0.055;ANN=A	downstream_gene_variant	MODIFIER	GENE_CDS_Qa095_4_306	TRANSCRIPT_CDS_Qa095_4_306	protein_coding			intergenic_region
CL801CT987	424	AC=6;AF=6.024e-03;AN=996;BaseQRankSum=1.767;ClippingRankSum=0.000;DP=715;ExcessHet=0.0001;FS=0.000;InbreedingCoeff=-0.1453;MLEAC=5;MLEAF=5.020e-03;MQ=60.00;MQRankSum=0.000;QD=15.77;ReadPosRankSum=-1.950;SOR=0.030;ANN=C	downstream_gene_variant	MODIFIER	GENE_CDS_Qa095_4_306	TRANSCRIPT_CDS_Qa095_4_306	protein_coding			intergenic_region
CL801CT987	431	AC=392,21;AF=0.393,0.021;AN=998;BaseQRankSum=-1.499;ClippingRankSum=0.000;DP=719;ExcessHet=0.0006;FS=0.000;InbreedingCoeff=0.3711;MLEAC=316,17;MLEAF=0.317,0.017;MQ=60.00;MQRankSum=0.000;QD=29.68;ReadPosRankSum=0.050;SOR=0.571;ANN="A	downstream_gene_variant	MODIFIER	GENE_CDS_Qa095_4_306	TRANSCRIPT_CDS_Qa095_4_306	protein_coding			downstream_gene_variant
CL801CT987	441	AC=2;AF=2.004e-03;AN=998;BaseQRankSum=-2.342;ClippingRankSum=0.000;DP=718;ExcessHet=0.0022;FS=0.000;InbreedingCoeff=-0.1532;MLEAC=1;MLEAF=1.002e-03;MQ=60.00;MQRankSum=0.000;QD=20.23;ReadPosRankSum=-1.560;SOR=0.001;ANN=A	downstream_gene_variant	MODIFIER	GENE_CDS_Qa095_4_306	TRANSCRIPT_CDS_Qa095_4_306	protein_coding			intergenic_region
CL801CT987	461	AC=328;AF=0.329;AN=998;BaseQRankSum=1.696;ClippingRankSum=0.000;DP=717;ExcessHet=-0.0000;FS=1.198;InbreedingCoeff=0.2007;MLEAC=331;MLEAF=0.332;MQ=60.00;MQRankSum=0.000;QD=27.27;ReadPosRankSum=-1.032;SOR=0.471;ANN=C	downstream_gene_variant	MODIFIER	GENE_CDS_Qa095_4_306	TRANSCRIPT_CDS_Qa095_4_306	protein_coding			intergenic_region
CL801CT987	473	AC=187;AF=0.187;AN=1000;BaseQRankSum=-0.145;ClippingRankSum=0.000;DP=719;ExcessHet=-0.0000;FS=3.181;InbreedingCoeff=0.1259;MLEAC=194;MLEAF=0.194;MQ=60.00;MQRankSum=0.000;QD=30.95;ReadPosRankSum=-0.071;SOR=0.323;ANN=T	downstream_gene_variant	MODIFIER	GENE_CDS_Qa095_4_306	TRANSCRIPT_CDS_Qa095_4_306	protein_coding			intergenic_region
CL801CT987	493	AC=10;AF=0.010;AN=1000;BaseQRankSum=-1.809;ClippingRankSum=0.000;DP=715;ExcessHet=0.0791;FS=0.000;InbreedingCoeff=-0.1569;MLEAC=10;MLEAF=0.010;MQ=60.00;MQRankSum=0.000;QD=13.33;ReadPosRankSum=-0.530;SOR=0.034;ANN=G	downstream_gene_variant	MODIFIER	GENE_CDS_Qa095_4_306	TRANSCRIPT_CDS_Qa095_4_306	protein_coding			intergenic_region
CL801CT987	571	AC=23;AF=0.023;AN=1000;BaseQRankSum=-0.733;ClippingRankSum=0.000;DP=704;ExcessHet=0.0000;FS=0.000;InbreedingCoeff=-0.0963;MLEAC=21;MLEAF=0.021;MQ=60.00;MQRankSum=0.000;QD=27.03;ReadPosRankSum=0.769;SOR=0.001;ANN=A	downstream_gene_variant	MODIFIER	GENE_CDS_Qa095_4_306	TRANSCRIPT_CDS_Qa095_4_306	protein_coding			intergenic_region
CL8129CT9051_02	16	AC=64;AF=0.427;AN=150;BaseQRankSum=-2.359;ClippingRankSum=0.000;DP=97;ExcessHet=0.0000;FS=0.000;InbreedingCoeff=0.3094;MLEAC=62;MLEAF=0.413;MQ=60.00;MQRankSum=0.000;QD=28.98;ReadPosRankSum=-1.225;SOR=0.352;ANN=A	upstream_gene_variant	MODIFIER	GENE_CDS_Qa096_191_466	TRANSCRIPT_CDS_Qa096_191_466	protein_coding			intergenic_region
CL8129CT9051_02	19	AC=64;AF=0.427;AN=150;BaseQRankSum=-1.957;ClippingRankSum=0.000;DP=97;ExcessHet=0.0000;FS=0.000;InbreedingCoeff=0.3094;MLEAC=62;MLEAF=0.413;MQ=60.00;MQRankSum=0.000;QD=27.46;ReadPosRankSum=-1.225;SOR=0.352;ANN=T	upstream_gene_variant	MODIFIER	GENE_CDS_Qa096_191_466	TRANSCRIPT_CDS_Qa096_191_466	protein_coding			intergenic_region
CL8129CT9051_02	60	AC=6;AF=0.041;AN=146;BaseQRankSum=-2.410;ClippingRankSum=0.000;DP=96;ExcessHet=0.0000;FS=0.000;InbreedingCoeff=-0.0135;MLEAC=5;MLEAF=0.034;MQ=60.00;MQRankSum=0.000;QD=22.17;ReadPosRankSum=0.262;SOR=0.003;ANN=G	upstream_gene_variant	MODIFIER	GENE_CDS_Qa096_191_466	TRANSCRIPT_CDS_Qa096_191_466	protein_coding			intergenic_region
CL8129CT9051_02	62	AC=9;AF=0.061;AN=148;BaseQRankSum=0.072;ClippingRankSum=0.000;DP=96;ExcessHet=0.0000;FS=0.000;InbreedingCoeff=0.0094;MLEAC=8;MLEAF=0.054;MQ=60.00;MQRankSum=0.000;QD=24.96;ReadPosRankSum=0.301;SOR=0.006;ANN=A	upstream_gene_variant	MODIFIER	GENE_CDS_Qa096_191_466	TRANSCRIPT_CDS_Qa096_191_466	protein_coding			intergenic_region
CL8129CT9051_02	106	AC=10;AF=0.069;AN=144;BaseQRankSum=-2.307;ClippingRankSum=0.000;DP=96;ExcessHet=0.0000;FS=0.000;InbreedingCoeff=0.0627;MLEAC=8;MLEAF=0.056;MQ=60.00;MQRankSum=0.000;QD=26.82;ReadPosRankSum=0.483;SOR=0.006;ANN=G	upstream_gene_variant	MODIFIER	GENE_CDS_Qa096_191_466	TRANSCRIPT_CDS_Qa096_191_466	protein_coding			intergenic_region
CL8129CT9051_02	107	AC=20;AF=0.135;AN=148;BaseQRankSum=-0.613;ClippingRankSum=0.000;DP=96;ExcessHet=0.0000;FS=0.000;InbreedingCoeff=0.1329;MLEAC=19;MLEAF=0.128;MQ=60.00;MQRankSum=0.000;QD=29.54;ReadPosRankSum=0.680;SOR=0.023;ANN=C	upstream_gene_variant	MODIFIER	GENE_CDS_Qa096_191_466	TRANSCRIPT_CDS_Qa096_191_466	protein_coding			intergenic_region
CL8129CT9051_02	108	AC=49;AF=0.331;AN=148;BaseQRankSum=0.406;ClippingRankSum=0.000;DP=96;ExcessHet=0.0000;FS=0.000;InbreedingCoeff=0.2535;MLEAC=48;MLEAF=0.324;MQ=60.00;MQRankSum=0.000;QD=30.16;ReadPosRankSum=-0.079;SOR=0.178;ANN=C	upstream_gene_variant	MODIFIER	GENE_CDS_Qa096_191_466	TRANSCRIPT_CDS_Qa096_191_466	protein_coding			intergenic_region
CL8129CT9051_02	152	AC=9;AF=0.061;AN=148;BaseQRankSum=-1.361;ClippingRankSum=0.000;DP=96;ExcessHet=0.0000;FS=0.000;InbreedingCoeff=0.0018;MLEAC=8;MLEAF=0.054;MQ=60.00;MQRankSum=0.000;QD=24.92;ReadPosRankSum=0.008;SOR=0.006;ANN=T	upstream_gene_variant	MODIFIER	GENE_CDS_Qa096_191_466	TRANSCRIPT_CDS_Qa096_191_466	protein_coding			intergenic_region
CL8129CT9051_02	166	AC=19;AF=0.128;AN=148;BaseQRankSum=-1.025;ClippingRankSum=0.000;DP=97;ExcessHet=0.0000;FS=0.000;InbreedingCoeff=0.1505;MLEAC=17;MLEAF=0.115;MQ=60.00;MQRankSum=0.000;QD=27.81;ReadPosRankSum=1.156;SOR=0.004;ANN=A	upstream_gene_variant	MODIFIER	GENE_CDS_Qa096_191_466	TRANSCRIPT_CDS_Qa096_191_466	protein_coding			intergenic_region
CL8129CT9051_02	215	AC=5;AF=0.034;AN=146;BaseQRankSum=-3.397;ClippingRankSum=0.000;DP=95;ExcessHet=0.1524;FS=0.000;InbreedingCoeff=-0.1489;MLEAC=6;MLEAF=0.041;MQ=60.00;MQRankSum=0.000;QD=4.42;ReadPosRankSum=-3.631;SOR=0.013;ANN=T	missense_variant	MODERATE	GENE_CDS_Qa096_191_466	TRANSCRIPT_CDS_Qa096_191_466	protein_coding	p.Pro9Ser	25/276
CL8129CT9051_02	218	AC=5;AF=0.034;AN=146;BaseQRankSum=-3.371;ClippingRankSum=0.000;DP=94;ExcessHet=0.1524;FS=0.000;InbreedingCoeff=-0.1489;MLEAC=6;MLEAF=0.041;MQ=60.00;MQRankSum=0.000;QD=4.42;ReadPosRankSum=-3.631;SOR=0.013;ANN=A	missense_variant	MODERATE	GENE_CDS_Qa096_191_466	TRANSCRIPT_CDS_Qa096_191_466	protein_coding	p.Pro10Thr	28/276
CL8129CT9051_02	466	AC=66;AF=0.418;AN=158;BaseQRankSum=1.072;ClippingRankSum=0.000;DP=104;ExcessHet=0.0000;FS=5.855;InbreedingCoeff=0.3519;MLEAC=63;MLEAF=0.399;MQ=60.00;MQRankSum=0.000;QD=27.51;ReadPosRankSum=-0.339;SOR=0.307;ANN=G	splice_region_variant&synonymous_variant	LOW	GENE_CDS_Qa096_191_466	TRANSCRIPT_CDS_Qa096_191_466	protein_coding	p.Glu92Glu	276/276
CL8231CT9164_01	160	AC=60;AF=0.053;AN=1128;BaseQRankSum=-1.281;ClippingRankSum=0.000;DP=2414;ExcessHet=0.0001;FS=0.000;InbreedingCoeff=0.0503;MLEAC=32;MLEAF=0.028;MQ=60.00;MQRankSum=0.000;QD=2.29;ReadPosRankSum=-0.592;SOR=0.690;ANN=T	synonymous_variant	LOW	GENE_CDS_Qa100_17_199	TRANSCRIPT_CDS_Qa100_17_199	protein_coding	p.Val48Val	144/183
CL8231CT9164_01	257	AC=35;AF=0.031;AN=1128;BaseQRankSum=1.042;ClippingRankSum=0.000;DP=2280;ExcessHet=1.2892;FS=0.000;InbreedingCoeff=-0.0649;MLEAC=35;MLEAF=0.031;MQ=59.99;MQRankSum=0.144;QD=21.86;ReadPosRankSum=42.709;SOR=0.000;ANN=C	downstream_gene_variant	MODIFIER	GENE_CDS_Qa100_17_199	TRANSCRIPT_CDS_Qa100_17_199	protein_coding			intergenic_region
CL8429CT11627_03	28	AC=4;AF=4.032e-03;AN=992;BaseQRankSum=2.041;ClippingRankSum=0.000;DP=758;ExcessHet=0.0132;FS=0.000;InbreedingCoeff=-0.1465;MLEAC=4;MLEAF=4.032e-03;MQ=59.97;MQRankSum=0.098;QD=9.10;ReadPosRankSum=0.207;SOR=0.000;ANN=C	intergenic_region	MODIFIER
CL8429CT11627_03	55	AC=53;AF=0.053;AN=994;BaseQRankSum=-1.685;ClippingRankSum=0.000;DP=747;ExcessHet=-0.0000;FS=0.000;InbreedingCoeff=-0.0068;MLEAC=51;MLEAF=0.051;MQ=60.00;MQRankSum=0.000;QD=26.86;ReadPosRankSum=-0.595;SOR=0.011;ANN=A	intergenic_region	MODIFIER
CL8429CT11627_03	104	AC=12;AF=0.012;AN=976;BaseQRankSum=-0.870;ClippingRankSum=0.000;DP=692;ExcessHet=0.0000;FS=0.000;InbreedingCoeff=-0.1196;MLEAC=10;MLEAF=0.010;MQ=60.00;MQRankSum=0.000;QD=3.48;ReadPosRankSum=-0.069;SOR=0.000;ANN=T	intergenic_region	MODIFIER
CL8429CT11627_03	158	AC=123;AF=0.124;AN=990;BaseQRankSum=0.161;ClippingRankSum=0.000;DP=741;ExcessHet=-0.0000;FS=0.000;InbreedingCoeff=0.1075;MLEAC=120;MLEAF=0.121;MQ=60.00;MQRankSum=0.000;QD=33.55;ReadPosRankSum=-0.364;SOR=0.587;ANN=A	intergenic_region	MODIFIER
CL8429CT11627_03	173	AC=2;AF=1.996e-03;AN=1002;BaseQRankSum=1.786;ClippingRankSum=0.000;DP=757;ExcessHet=3.0146;FS=0.000;InbreedingCoeff=-0.1572;MLEAC=2;MLEAF=1.996e-03;MQ=60.00;MQRankSum=0.000;QD=10.18;ReadPosRankSum=-0.146;SOR=0.002;ANN=C	intergenic_region	MODIFIER
CL8429CT11627_03	186	AC=10;AF=9.980e-03;AN=1002;BaseQRankSum=-0.996;ClippingRankSum=0.000;DP=763;ExcessHet=0.0000;FS=0.000;InbreedingCoeff=-0.1070;MLEAC=7;MLEAF=6.986e-03;MQ=60.00;MQRankSum=0.000;QD=18.98;ReadPosRankSum=-0.726;SOR=0.003;ANN=G	intergenic_region	MODIFIER
CL8429CT11627_03	189	AC=19;AF=0.019;AN=1000;BaseQRankSum=0.166;ClippingRankSum=0.000;DP=763;ExcessHet=0.0000;FS=0.000;InbreedingCoeff=-0.0865;MLEAC=16;MLEAF=0.016;MQ=60.00;MQRankSum=0.000;QD=30.40;ReadPosRankSum=-1.081;SOR=0.011;ANN=G	intergenic_region	MODIFIER
CL8429CT11627_03	191	AC=8;AF=7.984e-03;AN=1002;BaseQRankSum=0.004;ClippingRankSum=0.000;DP=765;ExcessHet=0.0000;FS=0.000;InbreedingCoeff=-0.1249;MLEAC=7;MLEAF=6.986e-03;MQ=60.00;MQRankSum=0.000;QD=15.28;ReadPosRankSum=-0.692;SOR=0.004;ANN=A	intergenic_region	MODIFIER
CL8429CT11627_03	206	AC=13;AF=0.013;AN=1006;BaseQRankSum=-0.609;ClippingRankSum=0.000;DP=767;ExcessHet=0.0000;FS=0.000;InbreedingCoeff=-0.1124;MLEAC=9;MLEAF=8.946e-03;MQ=60.00;MQRankSum=0.000;QD=22.94;ReadPosRankSum=-1.215;SOR=0.006;ANN=A	intergenic_region	MODIFIER
CL8437CT9437_01	29	AC=99;AF=0.126;AN=786;BaseQRankSum=-0.706;ClippingRankSum=0.000;DP=508;ExcessHet=-0.0000;FS=0.000;InbreedingCoeff=0.1103;MLEAC=98;MLEAF=0.125;MQ=59.99;MQRankSum=0.000;QD=35.55;ReadPosRankSum=0.380;SOR=0.281;ANN=C	synonymous_variant	LOW	GENE_CDS_Qa103_3_110	TRANSCRIPT_CDS_Qa103_3_110	protein_coding	p.Ile9Ile	27/108	upstream_gene_variant
CL8437CT9437_01	111	AC=15;AF=0.020;AN=740;BaseQRankSum=-0.588;ClippingRankSum=0.000;DP=480;ExcessHet=0.0000;FS=0.000;InbreedingCoeff=-0.1409;MLEAC=18;MLEAF=0.024;MQ=60.00;MQRankSum=0.000;QD=22.44;ReadPosRankSum=-2.263;SOR=0.001;ANN=G	upstream_gene_variant	MODIFIER	GENE_CDS_Qa103_340_429	TRANSCRIPT_CDS_Qa103_340_429	protein_coding			downstream_gene_variant
CL8437CT9437_01	128	AC=18;AF=0.024;AN=740;BaseQRankSum=0.851;ClippingRankSum=0.000;DP=483;ExcessHet=-0.0000;FS=0.000;InbreedingCoeff=-0.0738;MLEAC=15;MLEAF=0.020;MQ=60.00;MQRankSum=0.000;QD=32.57;ReadPosRankSum=0.516;SOR=0.010;ANN=C	upstream_gene_variant	MODIFIER	GENE_CDS_Qa103_340_429	TRANSCRIPT_CDS_Qa103_340_429	protein_coding			downstream_gene_variant
CL8437CT9437_01	207	AC=3;AF=4.087e-03;AN=734;BaseQRankSum=-2.709;ClippingRankSum=0.000;DP=478;ExcessHet=3.0103;FS=10.671;InbreedingCoeff=-0.1701;MLEAC=1;MLEAF=1.362e-03;MQ=60.00;MQRankSum=0.000;QD=13.09;ReadPosRankSum=-0.772;SOR=0.000;ANN=A	upstream_gene_variant	MODIFIER	GENE_CDS_Qa103_340_429	TRANSCRIPT_CDS_Qa103_340_429	protein_coding			downstream_gene_variant
CL8437CT9437_01	277	AC=21;AF=0.026;AN=800;BaseQRankSum=-0.781;ClippingRankSum=0.000;DP=518;ExcessHet=0.0000;FS=13.554;InbreedingCoeff=-0.0872;MLEAC=21;MLEAF=0.026;MQ=60.00;MQRankSum=0.000;QD=29.26;ReadPosRankSum=2.591;SOR=0.000;ANN=A	upstream_gene_variant	MODIFIER	GENE_CDS_Qa103_340_429	TRANSCRIPT_CDS_Qa103_340_429	protein_coding			downstream_gene_variant
CL8437CT9437_01	287	AC=21;AF=0.026;AN=800;BaseQRankSum=0.011;ClippingRankSum=0.000;DP=520;ExcessHet=0.0000;FS=13.617;InbreedingCoeff=-0.0870;MLEAC=21;MLEAF=0.026;MQ=59.99;MQRankSum=0.200;QD=29.73;ReadPosRankSum=2.606;SOR=0.000;ANN=G	upstream_gene_variant	MODIFIER	GENE_CDS_Qa103_340_429	TRANSCRIPT_CDS_Qa103_340_429	protein_coding			downstream_gene_variant
CL8437CT9437_01	381	AC=43;AF=0.053;AN=812;BaseQRankSum=0.408;ClippingRankSum=0.000;DP=536;ExcessHet=-0.0000;FS=0.000;InbreedingCoeff=-0.0653;MLEAC=47;MLEAF=0.058;MQ=60.00;MQRankSum=0.000;QD=28.91;ReadPosRankSum=0.542;SOR=0.055;ANN=T	synonymous_variant	LOW	GENE_CDS_Qa103_340_429	TRANSCRIPT_CDS_Qa103_340_429	protein_coding	p.Asp14Asp	42/90	downstream_gene_variant
CL8437CT9437_01	402	AC=216;AF=0.265;AN=816;BaseQRankSum=-1.184;ClippingRankSum=0.000;DP=538;ExcessHet=-0.0000;FS=9.001;InbreedingCoeff=0.2056;MLEAC=220;MLEAF=0.270;MQ=60.00;MQRankSum=0.000;QD=30.92;ReadPosRankSum=0.422;SOR=0.017;ANN=A	synonymous_variant	LOW	GENE_CDS_Qa103_340_429	TRANSCRIPT_CDS_Qa103_340_429	protein_coding	p.Thr21Thr	63/90	downstream_gene_variant
CL8450CT11779_02	33	AC=24;AF=0.023;AN=1024;BaseQRankSum=-0.407;ClippingRankSum=0.000;DP=910;ExcessHet=0.0000;FS=0.000;InbreedingCoeff=-0.0959;MLEAC=24;MLEAF=0.023;MQ=60.00;MQRankSum=0.000;QD=22.66;ReadPosRankSum=0.304;SOR=0.001;ANN=C	missense_variant	MODERATE	GENE_CDS_Qa104_3_299	TRANSCRIPT_CDS_Qa104_3_299	protein_coding	p.Val11Leu	31/297
CL8450CT11779_02	35	AC=1;AF=9.766e-04;AN=1024;BaseQRankSum=-1.441;ClippingRankSum=0.000;DP=910;ExcessHet=3.0103;FS=0.000;InbreedingCoeff=-0.1405;MLEAC=1;MLEAF=9.766e-04;MQ=60.00;MQRankSum=0.000;QD=7.62;ReadPosRankSum=0.125;SOR=0.000;ANN=T	synonymous_variant	LOW	GENE_CDS_Qa104_3_299	TRANSCRIPT_CDS_Qa104_3_299	protein_coding	p.Val11Val	33/297
CL8450CT11779_02	44	AC=274;AF=0.268;AN=1024;BaseQRankSum=-2.938;ClippingRankSum=0.000;DP=909;ExcessHet=-0.0000;FS=0.000;InbreedingCoeff=0.1304;MLEAC=281;MLEAF=0.274;MQ=60.00;MQRankSum=0.000;QD=31.71;ReadPosRankSum=0.076;SOR=0.126;ANN=G	synonymous_variant	LOW	GENE_CDS_Qa104_3_299	TRANSCRIPT_CDS_Qa104_3_299	protein_coding	p.Gly14Gly	42/297
CL8450CT11779_02	47	AC=41;AF=0.040;AN=1024;BaseQRankSum=-1.022;ClippingRankSum=0.000;DP=908;ExcessHet=-0.0000;FS=0.000;InbreedingCoeff=-0.0223;MLEAC=38;MLEAF=0.037;MQ=60.00;MQRankSum=0.000;QD=25.70;ReadPosRankSum=0.335;SOR=0.001;ANN=C	synonymous_variant	LOW	GENE_CDS_Qa104_3_299	TRANSCRIPT_CDS_Qa104_3_299	protein_coding	p.Gly15Gly	45/297
CL8450CT11779_02	81	AC=28;AF=0.027;AN=1024;BaseQRankSum=-2.127;ClippingRankSum=0.000;DP=905;ExcessHet=0.1178;FS=0.000;InbreedingCoeff=-0.1476;MLEAC=36;MLEAF=0.035;MQ=60.00;MQRankSum=0.000;QD=20.76;ReadPosRankSum=0.000;SOR=0.001;ANN=T	stop_gained	HIGH	GENE_CDS_Qa104_3_299	TRANSCRIPT_CDS_Qa104_3_299	protein_coding	p.Gln27*	79/297
CL8450CT11779_02	104	AC=180;AF=0.174;AN=1034;BaseQRankSum=-3.901;ClippingRankSum=0.000;DP=877;ExcessHet=0.0000;FS=0.000;InbreedingCoeff=0.1163;MLEAC=184;MLEAF=0.178;MQ=60.00;MQRankSum=0.000;QD=34.31;ReadPosRankSum=-0.380;SOR=0.046;ANN=G	synonymous_variant	LOW	GENE_CDS_Qa104_3_299	TRANSCRIPT_CDS_Qa104_3_299	protein_coding	p.Glu34Glu	102/297
CL8450CT11779_02	125	AC=181;AF=0.174;AN=1038;BaseQRankSum=-1.203;ClippingRankSum=0.000;DP=1614;ExcessHet=0.0000;FS=0.683;InbreedingCoeff=0.3127;MLEAC=149;MLEAF=0.144;MQ=60.00;MQRankSum=0.000;QD=20.31;ReadPosRankSum=0.904;SOR=0.634;ANN=T	synonymous_variant	LOW	GENE_CDS_Qa104_3_299	TRANSCRIPT_CDS_Qa104_3_299	protein_coding	p.Pro41Pro	123/297
CL8450CT11779_02	127	AC=15;AF=0.014;AN=1038;BaseQRankSum=-0.239;ClippingRankSum=0.000;DP=1624;ExcessHet=0.0001;FS=0.000;InbreedingCoeff=-0.0262;MLEAC=11;MLEAF=0.011;MQ=60.00;MQRankSum=0.000;QD=9.17;ReadPosRankSum=2.041;SOR=1.280;ANN=C	missense_variant	MODERATE	GENE_CDS_Qa104_3_299	TRANSCRIPT_CDS_Qa104_3_299	protein_coding	p.Asp42Ala	125/297
CL8450CT11779_02	128	AC=24;AF=0.023;AN=1038;BaseQRankSum=-0.815;ClippingRankSum=0.000;DP=1632;ExcessHet=0.0000;FS=0.000;InbreedingCoeff=0.0791;MLEAC=18;MLEAF=0.017;MQ=60.00;MQRankSum=0.000;QD=10.96;ReadPosRankSum=0.200;SOR=0.597;ANN=T	synonymous_variant	LOW	GENE_CDS_Qa104_3_299	TRANSCRIPT_CDS_Qa104_3_299	protein_coding	p.Asp42Asp	126/297
CL8450CT11779_02	149	AC=115;AF=0.111;AN=1034;BaseQRankSum=-1.678;ClippingRankSum=0.000;DP=1679;ExcessHet=-0.0000;FS=1.879;InbreedingCoeff=0.2718;MLEAC=100;MLEAF=0.097;MQ=60.00;MQRankSum=0.000;QD=17.37;ReadPosRankSum=1.791;SOR=0.920;ANN=T	synonymous_variant	LOW	GENE_CDS_Qa104_3_299	TRANSCRIPT_CDS_Qa104_3_299	protein_coding	p.Ala49Ala	147/297
CL8450CT11779_02	151	AC=5;AF=4.826e-03;AN=1036;BaseQRankSum=-0.423;ClippingRankSum=0.000;DP=1684;ExcessHet=0.0210;FS=0.000;InbreedingCoeff=-0.0530;MLEAC=2;MLEAF=1.931e-03;MQ=60.00;MQRankSum=0.000;QD=5.87;ReadPosRankSum=1.434;SOR=1.240;ANN=T	missense_variant	MODERATE	GENE_CDS_Qa104_3_299	TRANSCRIPT_CDS_Qa104_3_299	protein_coding	p.Ala50Val	149/297
CL8450CT11779_02	152	AC=18,8;AF=0.017,7.722e-03;AN=1036;BaseQRankSum=-1.070;ClippingRankSum=0.000;DP=1685;ExcessHet=0.0000;FS=0.000;InbreedingCoeff=0.1648;MLEAC=15,4;MLEAF=0.014,3.861e-03;MQ=60.00;MQRankSum=0.000;QD=10.28;ReadPosRankSum=-0.044;SOR=0.631;ANN="G	frameshift_variant&missense_variant	HIGH	GENE_CDS_Qa104_3_299	TRANSCRIPT_CDS_Qa104_3_299	protein_coding	p.Ala50fs	150/297	frameshift_variant&synonymous_variant
CL8450CT11779_02	161	AC=27,35;AF=0.026,0.034;AN=1034;BaseQRankSum=-0.732;ClippingRankSum=0.000;DP=1698;ExcessHet=-0.0000;FS=0.000;InbreedingCoeff=0.3345;MLEAC=21,24;MLEAF=0.020,0.023;MQ=60.00;MQRankSum=0.000;QD=11.31;ReadPosRankSum=0.437;SOR=0.668;ANN="T	frameshift_variant&missense_variant	HIGH	GENE_CDS_Qa104_3_299	TRANSCRIPT_CDS_Qa104_3_299	protein_coding	p.Ala53fs	159/297	frameshift_variant&synonymous_variant
CL8450CT11779_02	164	AC=36;AF=0.035;AN=1034;BaseQRankSum=-0.823;ClippingRankSum=0.000;DP=1702;ExcessHet=0.0000;FS=2.067;InbreedingCoeff=0.0272;MLEAC=31;MLEAF=0.030;MQ=60.00;MQRankSum=0.000;QD=28.51;ReadPosRankSum=2.444;SOR=2.474;ANN=A	synonymous_variant	LOW	GENE_CDS_Qa104_3_299	TRANSCRIPT_CDS_Qa104_3_299	protein_coding	p.Ala54Ala	162/297
CL8450CT11779_02	167	AC=35;AF=0.034;AN=1034;BaseQRankSum=-0.811;ClippingRankSum=0.000;DP=1702;ExcessHet=0.0000;FS=6.086;InbreedingCoeff=0.0292;MLEAC=30;MLEAF=0.029;MQ=60.00;MQRankSum=0.000;QD=29.46;ReadPosRankSum=2.636;SOR=2.712;ANN=T	synonymous_variant	LOW	GENE_CDS_Qa104_3_299	TRANSCRIPT_CDS_Qa104_3_299	protein_coding	p.Ile55Ile	165/297
CL8450CT11779_02	173	AC=251;AF=0.244;AN=1028;BaseQRankSum=-0.318;ClippingRankSum=0.000;DP=1706;ExcessHet=-0.0000;FS=0.000;InbreedingCoeff=0.3034;MLEAC=240;MLEAF=0.233;MQ=60.00;MQRankSum=0.000;QD=12.16;ReadPosRankSum=0.975;SOR=0.677;ANN=T	synonymous_variant	LOW	GENE_CDS_Qa104_3_299	TRANSCRIPT_CDS_Qa104_3_299	protein_coding	p.Ser57Ser	171/297
CL8450CT11779_02	185	AC=182;AF=0.176;AN=1036;BaseQRankSum=-0.984;ClippingRankSum=0.000;DP=1693;ExcessHet=-0.0000;FS=0.000;InbreedingCoeff=0.3836;MLEAC=158;MLEAF=0.153;MQ=60.00;MQRankSum=0.000;QD=12.91;ReadPosRankSum=0.850;SOR=0.697;ANN=T	synonymous_variant	LOW	GENE_CDS_Qa104_3_299	TRANSCRIPT_CDS_Qa104_3_299	protein_coding	p.Asn61Asn	183/297
CL8450CT11779_02	245	AC=12;AF=0.012;AN=1012;BaseQRankSum=0.347;ClippingRankSum=0.000;DP=859;ExcessHet=0.0000;FS=0.000;InbreedingCoeff=-0.1196;MLEAC=11;MLEAF=0.011;MQ=60.00;MQRankSum=0.000;QD=27.51;ReadPosRankSum=0.441;SOR=0.000;ANN=C	synonymous_variant	LOW	GENE_CDS_Qa104_3_299	TRANSCRIPT_CDS_Qa104_3_299	protein_coding	p.Thr81Thr	243/297
CL8450CT11823_02	50	AC=32;AF=0.028;AN=1148;BaseQRankSum=1.684;ClippingRankSum=0.000;DP=1965;ExcessHet=0.0001;FS=0.000;InbreedingCoeff=-0.0221;MLEAC=27;MLEAF=0.024;MQ=60.01;MQRankSum=-0.190;QD=9.82;ReadPosRankSum=1.768;SOR=0.022;ANN=T	synonymous_variant	LOW	GENE_CDS_Qa105_6_260	TRANSCRIPT_CDS_Qa105_6_260	protein_coding	p.Gly15Gly	45/255
CL8450CT11823_02	53	AC=26;AF=0.023;AN=1146;BaseQRankSum=-0.066;ClippingRankSum=0.000;DP=1964;ExcessHet=4.2701;FS=0.000;InbreedingCoeff=-0.0938;MLEAC=26;MLEAF=0.023;MQ=60.01;MQRankSum=-0.141;QD=7.78;ReadPosRankSum=-10.175;SOR=0.011;ANN=G	synonymous_variant	LOW	GENE_CDS_Qa105_6_260	TRANSCRIPT_CDS_Qa105_6_260	protein_coding	p.Arg16Arg	48/255
CL8450CT11823_02	77	AC=7;AF=6.003e-03;AN=1166;BaseQRankSum=2.219;ClippingRankSum=0.000;DP=3869;ExcessHet=3.0890;FS=0.000;InbreedingCoeff=-0.0331;MLEAC=3;MLEAF=2.573e-03;MQ=60.00;MQRankSum=0.003;QD=7.61;ReadPosRankSum=0.123;SOR=0.693;ANN=A	synonymous_variant	LOW	GENE_CDS_Qa105_6_260	TRANSCRIPT_CDS_Qa105_6_260	protein_coding	p.Ala24Ala	72/255
CL8450CT11823_02	81	AC=2;AF=1.715e-03;AN=1166;BaseQRankSum=-0.432;ClippingRankSum=0.000;DP=3897;ExcessHet=3.0140;FS=0.000;InbreedingCoeff=-0.0291;MLEAC=2;MLEAF=1.715e-03;MQ=60.00;MQRankSum=0.006;QD=2.37;ReadPosRankSum=-0.285;SOR=0.677;ANN=G	missense_variant	MODERATE	GENE_CDS_Qa105_6_260	TRANSCRIPT_CDS_Qa105_6_260	protein_coding	p.Thr26Ala	76/255
CL8450CT11823_02	140	AC=31;AF=0.027;AN=1164;BaseQRankSum=-0.594;ClippingRankSum=0.000;DP=4059;ExcessHet=0.0000;FS=0.000;InbreedingCoeff=0.1302;MLEAC=25;MLEAF=0.021;MQ=60.00;MQRankSum=0.076;QD=4.94;ReadPosRankSum=0.378;SOR=0.595;ANN=T	synonymous_variant	LOW	GENE_CDS_Qa105_6_260	TRANSCRIPT_CDS_Qa105_6_260	protein_coding	p.Phe45Phe	135/255
CL8450CT11823_02	167	AC=47,5;AF=0.040,4.288e-03;AN=1166;BaseQRankSum=3.696;ClippingRankSum=0.000;DP=4053;ExcessHet=0.0006;FS=0.000;InbreedingCoeff=0.1355;MLEAC=35,4;MLEAF=0.030,3.431e-03;MQ=60.00;MQRankSum=-0.178;QD=6.40;ReadPosRankSum=0.785;SOR=1.011;ANN="G	frameshift_variant&missense_variant	HIGH	GENE_CDS_Qa105_6_260	TRANSCRIPT_CDS_Qa105_6_260	protein_coding	p.Arg54fs	162/255	frameshift_variant&synonymous_variant
CL8450CT11823_02	179	AC=5;AF=4.288e-03;AN=1166;BaseQRankSum=1.008;ClippingRankSum=0.000;DP=4033;ExcessHet=0.0187;FS=0.000;InbreedingCoeff=0.0439;MLEAC=3;MLEAF=2.573e-03;MQ=60.00;MQRankSum=0.000;QD=2.67;ReadPosRankSum=1.099;SOR=4.235;ANN=T	synonymous_variant	LOW	GENE_CDS_Qa105_6_260	TRANSCRIPT_CDS_Qa105_6_260	protein_coding	p.Pro58Pro	174/255
CL8450CT11823_02	209	AC=24;AF=0.021;AN=1166;BaseQRankSum=0.951;ClippingRankSum=0.000;DP=3908;ExcessHet=0.0000;FS=0.000;InbreedingCoeff=0.1181;MLEAC=17;MLEAF=0.015;MQ=60.00;MQRankSum=0.000;QD=4.49;ReadPosRankSum=0.650;SOR=0.752;ANN=T	synonymous_variant	LOW	GENE_CDS_Qa105_6_260	TRANSCRIPT_CDS_Qa105_6_260	protein_coding	p.Asp68Asp	204/255
CL8458CT11876	28	AC=36;AF=0.034;AN=1068;BaseQRankSum=-1.290;ClippingRankSum=0.000;DP=912;ExcessHet=0.0000;FS=2.196;InbreedingCoeff=-0.0474;MLEAC=32;MLEAF=0.030;MQ=60.00;MQRankSum=0.000;QD=27.14;ReadPosRankSum=1.646;SOR=1.985;ANN=G	synonymous_variant	LOW	GENE_CDS_Qa109_2_520	TRANSCRIPT_CDS_Qa109_2_520	protein_coding	p.Leu9Leu	27/519
CL8458CT11876	42	AC=65;AF=0.061;AN=1070;BaseQRankSum=-1.065;ClippingRankSum=0.000;DP=912;ExcessHet=0.0000;FS=6.843;InbreedingCoeff=-0.0107;MLEAC=64;MLEAF=0.060;MQ=60.00;MQRankSum=0.000;QD=32.56;ReadPosRankSum=1.986;SOR=2.032;ANN=G	missense_variant	MODERATE	GENE_CDS_Qa109_2_520	TRANSCRIPT_CDS_Qa109_2_520	protein_coding	p.Thr14Ser	41/519
CL8458CT11876	69	AC=2;AF=1.866e-03;AN=1072;BaseQRankSum=-2.014;ClippingRankSum=0.000;DP=925;ExcessHet=3.0144;FS=10.069;InbreedingCoeff=-0.1520;MLEAC=3;MLEAF=2.799e-03;MQ=60.00;MQRankSum=0.000;QD=19.63;ReadPosRankSum=-6.244;SOR=0.584;ANN=T	missense_variant	MODERATE	GENE_CDS_Qa109_2_520	TRANSCRIPT_CDS_Qa109_2_520	protein_coding	p.Cys23Phe	68/519
CL8458CT11876	73	AC=13;AF=0.012;AN=1070;BaseQRankSum=-0.816;ClippingRankSum=0.000;DP=927;ExcessHet=0.0000;FS=0.000;InbreedingCoeff=-0.1283;MLEAC=14;MLEAF=0.013;MQ=60.00;MQRankSum=0.000;QD=8.02;ReadPosRankSum=0.610;SOR=0.492;ANN=T	synonymous_variant	LOW	GENE_CDS_Qa109_2_520	TRANSCRIPT_CDS_Qa109_2_520	protein_coding	p.Val24Val	72/519
CL8458CT11876	79	AC=2;AF=1.866e-03;AN=1072;BaseQRankSum=-1.751;ClippingRankSum=0.000;DP=928;ExcessHet=3.0144;FS=9.820;InbreedingCoeff=-0.1516;MLEAC=2;MLEAF=1.866e-03;MQ=60.00;MQRankSum=0.000;QD=22.36;ReadPosRankSum=-5.650;SOR=0.585;ANN=C	synonymous_variant	LOW	GENE_CDS_Qa109_2_520	TRANSCRIPT_CDS_Qa109_2_520	protein_coding	p.Arg26Arg	78/519
CL8458CT11876	91	AC=62;AF=0.058;AN=1072;BaseQRankSum=-0.716;ClippingRankSum=0.000;DP=928;ExcessHet=-0.0000;FS=3.288;InbreedingCoeff=-0.0387;MLEAC=66;MLEAF=0.062;MQ=60.00;MQRankSum=0.000;QD=14.33;ReadPosRankSum=1.240;SOR=0.361;ANN=A	synonymous_variant	LOW	GENE_CDS_Qa109_2_520	TRANSCRIPT_CDS_Qa109_2_520	protein_coding	p.Leu30Leu	90/519
CL8458CT11876	114	AC=12;AF=0.011;AN=1070;BaseQRankSum=0.565;ClippingRankSum=0.000;DP=946;ExcessHet=0.0000;FS=0.000;InbreedingCoeff=-0.1149;MLEAC=11;MLEAF=0.010;MQ=60.00;MQRankSum=0.000;QD=10.93;ReadPosRankSum=-0.043;SOR=0.521;ANN=G	missense_variant	MODERATE	GENE_CDS_Qa109_2_520	TRANSCRIPT_CDS_Qa109_2_520	protein_coding	p.Asp38Gly	113/519
CL8458CT11876	151	AC=28;AF=0.027;AN=1046;BaseQRankSum=1.150;ClippingRankSum=0.000;DP=932;ExcessHet=0.0000;FS=3.538;InbreedingCoeff=-0.0874;MLEAC=24;MLEAF=0.023;MQ=60.00;MQRankSum=0.000;QD=18.35;ReadPosRankSum=-0.973;SOR=1.069;ANN=T	synonymous_variant	LOW	GENE_CDS_Qa109_2_520	TRANSCRIPT_CDS_Qa109_2_520	protein_coding	p.Gly50Gly	150/519
CL8458CT11876	162	AC=4;AF=3.817e-03;AN=1048;BaseQRankSum=-3.030;ClippingRankSum=0.000;DP=904;ExcessHet=0.0125;FS=2.267;InbreedingCoeff=-0.1398;MLEAC=4;MLEAF=3.817e-03;MQ=60.00;MQRankSum=0.000;QD=8.28;ReadPosRankSum=0.888;SOR=0.043;ANN=C	missense_variant	MODERATE	GENE_CDS_Qa109_2_520	TRANSCRIPT_CDS_Qa109_2_520	protein_coding	p.Val54Ala	161/519
CL8458CT11876	190	AC=96;AF=0.093;AN=1028;BaseQRankSum=-0.930;ClippingRankSum=0.000;DP=741;ExcessHet=-0.0000;FS=2.165;InbreedingCoeff=0.0398;MLEAC=96;MLEAF=0.093;MQ=60.00;MQRankSum=0.000;QD=31.01;ReadPosRankSum=1.639;SOR=1.396;ANN=A	synonymous_variant	LOW	GENE_CDS_Qa109_2_520	TRANSCRIPT_CDS_Qa109_2_520	protein_coding	p.Ala63Ala	189/519
CL8458CT11876	345	AC=17;AF=0.021;AN=816;BaseQRankSum=-8.102;ClippingRankSum=0.000;DP=572;ExcessHet=0.0007;FS=18.289;InbreedingCoeff=-0.1488;MLEAC=24;MLEAF=0.029;MQ=60.00;MQRankSum=0.000;QD=6.29;ReadPosRankSum=-8.822;SOR=0.004;ANN=T	missense_variant	MODERATE	GENE_CDS_Qa109_2_520	TRANSCRIPT_CDS_Qa109_2_520	protein_coding	p.Trp115Leu	344/519
CL8458CT11876	376	AC=12;AF=0.013;AN=930;BaseQRankSum=-1.787;ClippingRankSum=0.000;DP=671;ExcessHet=0.0000;FS=3.784;InbreedingCoeff=-0.1321;MLEAC=12;MLEAF=0.013;MQ=60.00;MQRankSum=0.000;QD=9.15;ReadPosRankSum=0.503;SOR=0.112;ANN=T	synonymous_variant	LOW	GENE_CDS_Qa109_2_520	TRANSCRIPT_CDS_Qa109_2_520	protein_coding	p.Tyr125Tyr	375/519
CL8458CT11876	380	AC=46;AF=0.049;AN=940;BaseQRankSum=-1.549;ClippingRankSum=0.000;DP=684;ExcessHet=-0.0000;FS=0.000;InbreedingCoeff=-0.0463;MLEAC=47;MLEAF=0.050;MQ=60.00;MQRankSum=0.000;QD=29.94;ReadPosRankSum=-2.256;SOR=0.507;ANN=C	synonymous_variant	LOW	GENE_CDS_Qa109_2_520	TRANSCRIPT_CDS_Qa109_2_520	protein_coding	p.Leu127Leu	379/519
CL8458CT11876	399	AC=11;AF=0.011;AN=994;BaseQRankSum=1.418;ClippingRankSum=0.000;DP=751;ExcessHet=0.0000;FS=0.000;InbreedingCoeff=-0.1379;MLEAC=10;MLEAF=0.010;MQ=60.00;MQRankSum=0.000;QD=14.03;ReadPosRankSum=0.981;SOR=0.392;ANN=C	missense_variant	MODERATE	GENE_CDS_Qa109_2_520	TRANSCRIPT_CDS_Qa109_2_520	protein_coding	p.Phe133Ser	398/519
CL8458CT11876	415	AC=14;AF=0.014;AN=1002;BaseQRankSum=-0.180;ClippingRankSum=0.000;DP=768;ExcessHet=0.0000;FS=0.000;InbreedingCoeff=-0.1039;MLEAC=12;MLEAF=0.012;MQ=60.00;MQRankSum=0.000;QD=16.93;ReadPosRankSum=-1.263;SOR=0.141;ANN=C	synonymous_variant	LOW	GENE_CDS_Qa109_2_520	TRANSCRIPT_CDS_Qa109_2_520	protein_coding	p.Ala138Ala	414/519
CL8458CT11876	434	AC=4;AF=3.945e-03;AN=1014;BaseQRankSum=-1.398;ClippingRankSum=0.000;DP=779;ExcessHet=0.0129;FS=2.266;InbreedingCoeff=-0.1483;MLEAC=4;MLEAF=3.945e-03;MQ=60.00;MQRankSum=0.000;QD=9.30;ReadPosRankSum=0.162;SOR=0.187;ANN=A	missense_variant	MODERATE	GENE_CDS_Qa109_2_520	TRANSCRIPT_CDS_Qa109_2_520	protein_coding	p.Asp145Asn	433/519
CL8458CT11876	451	AC=50;AF=0.049;AN=1016;BaseQRankSum=-2.553;ClippingRankSum=0.000;DP=784;ExcessHet=-0.0000;FS=0.000;InbreedingCoeff=-0.0438;MLEAC=50;MLEAF=0.049;MQ=60.00;MQRankSum=0.000;QD=26.77;ReadPosRankSum=1.197;SOR=0.813;ANN=G	synonymous_variant	LOW	GENE_CDS_Qa109_2_520	TRANSCRIPT_CDS_Qa109_2_520	protein_coding	p.Gln150Gln	450/519
CL8458CT11876	481	AC=12;AF=0.012;AN=1020;BaseQRankSum=-1.366;ClippingRankSum=0.000;DP=787;ExcessHet=0.0000;FS=0.000;InbreedingCoeff=-0.1123;MLEAC=11;MLEAF=0.011;MQ=60.00;MQRankSum=0.000;QD=15.07;ReadPosRankSum=-0.817;SOR=0.090;ANN=G	synonymous_variant	LOW	GENE_CDS_Qa109_2_520	TRANSCRIPT_CDS_Qa109_2_520	protein_coding	p.Gly160Gly	480/519
CL8461CT12073_02	32	AC=298;AF=0.272;AN=1094;BaseQRankSum=1.475;ClippingRankSum=0.000;DP=1283;ExcessHet=-0.0000;FS=0.000;InbreedingCoeff=0.0879;MLEAC=306;MLEAF=0.280;MQ=59.96;MQRankSum=-0.617;QD=23.66;ReadPosRankSum=0.775;SOR=1.013;ANN=T	synonymous_variant	LOW	GENE_CDS_Qa113_14_106	TRANSCRIPT_CDS_Qa113_14_106	protein_coding	p.Pro25Pro	75/93
CL8461CT12073_02	44	AC=6;AF=5.484e-03;AN=1094;BaseQRankSum=0.425;ClippingRankSum=0.000;DP=1302;ExcessHet=0.0000;FS=0.000;InbreedingCoeff=-0.0701;MLEAC=3;MLEAF=2.742e-03;MQ=59.96;MQRankSum=-0.050;QD=15.69;ReadPosRankSum=0.428;SOR=0.051;ANN=A	synonymous_variant	LOW	GENE_CDS_Qa113_14_106	TRANSCRIPT_CDS_Qa113_14_106	protein_coding	p.Leu21Leu	63/93
CL8461CT12073_02	68	AC=153;AF=0.140;AN=1094;BaseQRankSum=1.062;ClippingRankSum=0.000;DP=1306;ExcessHet=-0.0000;FS=0.000;InbreedingCoeff=0.0687;MLEAC=159;MLEAF=0.145;MQ=59.96;MQRankSum=-0.410;QD=20.73;ReadPosRankSum=0.785;SOR=0.700;ANN=C	synonymous_variant	LOW	GENE_CDS_Qa113_14_106	TRANSCRIPT_CDS_Qa113_14_106	protein_coding	p.Gln13Gln	39/93
CL8461CT12073_02	86	AC=16;AF=0.015;AN=1094;BaseQRankSum=0.289;ClippingRankSum=0.000;DP=1311;ExcessHet=0.0000;FS=0.000;InbreedingCoeff=-0.0280;MLEAC=10;MLEAF=9.141e-03;MQ=59.96;MQRankSum=-0.089;QD=23.55;ReadPosRankSum=0.510;SOR=0.075;ANN=G	synonymous_variant	LOW	GENE_CDS_Qa113_14_106	TRANSCRIPT_CDS_Qa113_14_106	protein_coding	p.Gly7Gly	21/93
CL8461CT12073_02	128	AC=5;AF=4.613e-03;AN=1084;BaseQRankSum=0.624;ClippingRankSum=0.000;DP=1250;ExcessHet=0.0000;FS=0.000;InbreedingCoeff=-0.0841;MLEAC=3;MLEAF=2.768e-03;MQ=60.00;MQRankSum=0.000;QD=15.03;ReadPosRankSum=0.296;SOR=0.012;ANN=G	upstream_gene_variant	MODIFIER	GENE_CDS_Qa113_14_106	TRANSCRIPT_CDS_Qa113_14_106	protein_coding			intergenic_region
CL8461CT12073_02	133	AC=9;AF=8.318e-03;AN=1082;BaseQRankSum=-2.892;ClippingRankSum=0.000;DP=1250;ExcessHet=0.0000;FS=0.000;InbreedingCoeff=-0.0742;MLEAC=7;MLEAF=6.470e-03;MQ=60.00;MQRankSum=0.000;QD=10.21;ReadPosRankSum=0.624;SOR=0.009;ANN=C	upstream_gene_variant	MODIFIER	GENE_CDS_Qa113_14_106	TRANSCRIPT_CDS_Qa113_14_106	protein_coding			intergenic_region
CL8461CT12073_02	161	AC=132;AF=0.122;AN=1082;BaseQRankSum=2.746;ClippingRankSum=0.000;DP=1237;ExcessHet=-0.0000;FS=2.934;InbreedingCoeff=0.0501;MLEAC=141;MLEAF=0.130;MQ=60.00;MQRankSum=0.000;QD=20.69;ReadPosRankSum=0.060;SOR=0.287;ANN=A	upstream_gene_variant	MODIFIER	GENE_CDS_Qa113_14_106	TRANSCRIPT_CDS_Qa113_14_106	protein_coding			intergenic_region
CL8461CT12073_02	177	AC=5;AF=4.630e-03;AN=1080;BaseQRankSum=-2.374;ClippingRankSum=0.000;DP=1233;ExcessHet=0.0000;FS=0.000;InbreedingCoeff=-0.0854;MLEAC=3;MLEAF=2.778e-03;MQ=60.00;MQRankSum=0.000;QD=14.27;ReadPosRankSum=1.071;SOR=0.006;ANN=C	upstream_gene_variant	MODIFIER	GENE_CDS_Qa113_14_106	TRANSCRIPT_CDS_Qa113_14_106	protein_coding			intergenic_region
CL8461CT12073_02	311	AC=359;AF=0.336;AN=1068;BaseQRankSum=-0.148;ClippingRankSum=0.000;DP=1170;ExcessHet=-0.0000;FS=2.558;InbreedingCoeff=0.1224;MLEAC=359;MLEAF=0.336;MQ=60.00;MQRankSum=0.000;QD=32.01;ReadPosRankSum=3.444;SOR=1.386;ANN=T	upstream_gene_variant	MODIFIER	GENE_CDS_Qa113_14_106	TRANSCRIPT_CDS_Qa113_14_106	protein_coding			intergenic_region
CL8461CT12073_02	318	AC=29;AF=0.027;AN=1068;BaseQRankSum=-1.411;ClippingRankSum=0.000;DP=1180;ExcessHet=0.0000;FS=0.000;InbreedingCoeff=-0.0484;MLEAC=28;MLEAF=0.026;MQ=60.00;MQRankSum=0.000;QD=18.67;ReadPosRankSum=1.821;SOR=0.047;ANN=T	upstream_gene_variant	MODIFIER	GENE_CDS_Qa113_14_106	TRANSCRIPT_CDS_Qa113_14_106	protein_coding			intergenic_region
CL8461CT12073_02	325	AC=358;AF=0.335;AN=1068;BaseQRankSum=-1.247;ClippingRankSum=0.000;DP=1185;ExcessHet=-0.0000;FS=2.553;InbreedingCoeff=0.1154;MLEAC=358;MLEAF=0.335;MQ=59.99;MQRankSum=0.674;QD=28.53;ReadPosRankSum=3.941;SOR=1.369;ANN=A	upstream_gene_variant	MODIFIER	GENE_CDS_Qa113_14_106	TRANSCRIPT_CDS_Qa113_14_106	protein_coding			intergenic_region
CL8461CT12073_02	337	AC=18;AF=0.017;AN=1068;BaseQRankSum=-0.385;ClippingRankSum=0.000;DP=1189;ExcessHet=0.0000;FS=0.000;InbreedingCoeff=-0.0614;MLEAC=14;MLEAF=0.013;MQ=59.99;MQRankSum=0.129;QD=16.49;ReadPosRankSum=1.526;SOR=0.030;ANN=A	upstream_gene_variant	MODIFIER	GENE_CDS_Qa113_14_106	TRANSCRIPT_CDS_Qa113_14_106	protein_coding			intergenic_region
CL8461CT12073_02	340	AC=47;AF=0.044;AN=1068;BaseQRankSum=-1.805;ClippingRankSum=0.000;DP=1188;ExcessHet=0.0000;FS=0.000;InbreedingCoeff=-0.0822;MLEAC=52;MLEAF=0.049;MQ=59.99;MQRankSum=0.226;QD=16.64;ReadPosRankSum=2.992;SOR=0.066;ANN=A	upstream_gene_variant	MODIFIER	GENE_CDS_Qa113_14_106	TRANSCRIPT_CDS_Qa113_14_106	protein_coding			intergenic_region
CL8461CT12073_02	345	AC=183;AF=0.171;AN=1068;BaseQRankSum=3.108;ClippingRankSum=0.000;DP=1190;ExcessHet=-0.0000;FS=0.000;InbreedingCoeff=0.1107;MLEAC=181;MLEAF=0.169;MQ=59.99;MQRankSum=-2.314;QD=26.68;ReadPosRankSum=0.711;SOR=0.759;ANN=T	upstream_gene_variant	MODIFIER	GENE_CDS_Qa113_14_106	TRANSCRIPT_CDS_Qa113_14_106	protein_coding			intergenic_region
CL8461CT12073_02	436	AC=12;AF=0.011;AN=1070;BaseQRankSum=-0.912;ClippingRankSum=0.000;DP=1219;ExcessHet=0.0000;FS=0.000;InbreedingCoeff=-0.0632;MLEAC=10;MLEAF=9.346e-03;MQ=59.98;MQRankSum=0.112;QD=15.01;ReadPosRankSum=1.045;SOR=0.049;ANN=C	upstream_gene_variant	MODIFIER	GENE_CDS_Qa113_14_106	TRANSCRIPT_CDS_Qa113_14_106	protein_coding			intergenic_region
CL8464CT12114_01	22	AC=51;AF=0.046;AN=1118;BaseQRankSum=-1.030;ClippingRankSum=0.000;DP=865;ExcessHet=0.0000;FS=12.701;InbreedingCoeff=-0.0220;MLEAC=49;MLEAF=0.044;MQ=60.00;MQRankSum=0.000;QD=31.43;ReadPosRankSum=-0.572;SOR=0.031;ANN=G	downstream_gene_variant	MODIFIER	GENE_CDS_Qa118_70_150	TRANSCRIPT_CDS_Qa118_70_150	protein_coding			downstream_gene_variant
CL8464CT12114_01	27	AC=8;AF=7.156e-03;AN=1118;BaseQRankSum=-2.335;ClippingRankSum=0.000;DP=866;ExcessHet=0.0548;FS=5.007;InbreedingCoeff=-0.1508;MLEAC=8;MLEAF=7.156e-03;MQ=60.00;MQRankSum=0.000;QD=7.38;ReadPosRankSum=-1.163;SOR=0.006;ANN=G	downstream_gene_variant	MODIFIER	GENE_CDS_Qa118_70_150	TRANSCRIPT_CDS_Qa118_70_150	protein_coding			downstream_gene_variant
CL8464CT12114_01	48	AC=14;AF=0.013;AN=1118;BaseQRankSum=0.847;ClippingRankSum=0.000;DP=868;ExcessHet=0.0000;FS=0.000;InbreedingCoeff=-0.0939;MLEAC=10;MLEAF=8.945e-03;MQ=60.00;MQRankSum=0.000;QD=22.21;ReadPosRankSum=0.621;SOR=0.036;ANN=T	downstream_gene_variant	MODIFIER	GENE_CDS_Qa118_70_150	TRANSCRIPT_CDS_Qa118_70_150	protein_coding			downstream_gene_variant
CL8464CT12114_01	50	AC=317;AF=0.284;AN=1116;BaseQRankSum=0.743;ClippingRankSum=0.000;DP=868;ExcessHet=-0.0000;FS=4.398;InbreedingCoeff=0.1907;MLEAC=315;MLEAF=0.282;MQ=60.00;MQRankSum=0.000;QD=34.81;ReadPosRankSum=-0.303;SOR=0.374;ANN=C	downstream_gene_variant	MODIFIER	GENE_CDS_Qa118_70_150	TRANSCRIPT_CDS_Qa118_70_150	protein_coding			downstream_gene_variant
CL8464CT12114_01	175	AC=14;AF=0.013;AN=1106;BaseQRankSum=1.609;ClippingRankSum=0.000;DP=864;ExcessHet=0.0000;FS=0.000;InbreedingCoeff=-0.1145;MLEAC=13;MLEAF=0.012;MQ=60.00;MQRankSum=0.000;QD=2.96;ReadPosRankSum=0.669;SOR=0.002;ANN=G	upstream_gene_variant	MODIFIER	GENE_CDS_Qa118_70_150	TRANSCRIPT_CDS_Qa118_70_150	protein_coding			downstream_gene_variant
CL8464CT12114_01	182	AC=80;AF=0.072;AN=1106;BaseQRankSum=-0.098;ClippingRankSum=0.000;DP=863;ExcessHet=-0.0000;FS=0.000;InbreedingCoeff=0.0013;MLEAC=81;MLEAF=0.073;MQ=60.00;MQRankSum=0.000;QD=32.15;ReadPosRankSum=-2.104;SOR=0.075;ANN=G	upstream_gene_variant	MODIFIER	GENE_CDS_Qa118_70_150	TRANSCRIPT_CDS_Qa118_70_150	protein_coding			downstream_gene_variant
CL8464CT12114_01	184	AC=5;AF=4.521e-03;AN=1106;BaseQRankSum=0.462;ClippingRankSum=0.000;DP=864;ExcessHet=0.0000;FS=0.000;InbreedingCoeff=-0.1356;MLEAC=4;MLEAF=3.617e-03;MQ=60.00;MQRankSum=0.000;QD=11.59;ReadPosRankSum=-0.558;SOR=0.001;ANN=C	upstream_gene_variant	MODIFIER	GENE_CDS_Qa118_70_150	TRANSCRIPT_CDS_Qa118_70_150	protein_coding			downstream_gene_variant
CL8464CT12114_01	195	AC=29;AF=0.026;AN=1104;BaseQRankSum=-0.740;ClippingRankSum=0.000;DP=861;ExcessHet=-0.0000;FS=0.000;InbreedingCoeff=-0.0645;MLEAC=27;MLEAF=0.024;MQ=60.00;MQRankSum=0.000;QD=29.79;ReadPosRankSum=1.985;SOR=0.014;ANN=T	upstream_gene_variant	MODIFIER	GENE_CDS_Qa118_70_150	TRANSCRIPT_CDS_Qa118_70_150	protein_coding			downstream_gene_variant
CL8464CT12114_01	200	AC=42;AF=0.038;AN=1104;BaseQRankSum=-1.501;ClippingRankSum=0.000;DP=860;ExcessHet=-0.0000;FS=0.000;InbreedingCoeff=-0.0198;MLEAC=39;MLEAF=0.035;MQ=60.00;MQRankSum=0.000;QD=32.03;ReadPosRankSum=0.678;SOR=0.039;ANN=A	upstream_gene_variant	MODIFIER	GENE_CDS_Qa118_70_150	TRANSCRIPT_CDS_Qa118_70_150	protein_coding			downstream_gene_variant
CL8464CT12114_01	203	AC=44;AF=0.040;AN=1104;BaseQRankSum=-1.407;ClippingRankSum=0.000;DP=859;ExcessHet=0.0000;FS=7.641;InbreedingCoeff=-0.0641;MLEAC=46;MLEAF=0.042;MQ=60.00;MQRankSum=0.000;QD=31.45;ReadPosRankSum=1.252;SOR=0.008;ANN=G	upstream_gene_variant	MODIFIER	GENE_CDS_Qa118_70_150	TRANSCRIPT_CDS_Qa118_70_150	protein_coding			downstream_gene_variant
CL8464CT12114_01	211	AC=29;AF=0.026;AN=1104;BaseQRankSum=0.579;ClippingRankSum=0.000;DP=860;ExcessHet=-0.0000;FS=0.000;InbreedingCoeff=-0.0644;MLEAC=27;MLEAF=0.024;MQ=60.00;MQRankSum=0.000;QD=30.02;ReadPosRankSum=1.972;SOR=0.020;ANN=C	upstream_gene_variant	MODIFIER	GENE_CDS_Qa118_70_150	TRANSCRIPT_CDS_Qa118_70_150	protein_coding			downstream_gene_variant
CL8464CT12114_01	232	AC=59;AF=0.053;AN=1118;BaseQRankSum=-1.865;ClippingRankSum=0.000;DP=1658;ExcessHet=-0.0000;FS=0.000;InbreedingCoeff=0.1310;MLEAC=49;MLEAF=0.044;MQ=60.00;MQRankSum=0.000;QD=8.73;ReadPosRankSum=-0.538;SOR=0.649;ANN=A	upstream_gene_variant	MODIFIER	GENE_CDS_Qa118_70_150	TRANSCRIPT_CDS_Qa118_70_150	protein_coding			downstream_gene_variant
CL8464CT12114_01	243	AC=4;AF=3.630e-03;AN=1102;BaseQRankSum=-0.181;ClippingRankSum=0.000;DP=829;ExcessHet=0.0000;FS=0.000;InbreedingCoeff=-0.1327;MLEAC=3;MLEAF=2.722e-03;MQ=60.00;MQRankSum=0.000;QD=10.37;ReadPosRankSum=0.519;SOR=0.001;ANN=A	upstream_gene_variant	MODIFIER	GENE_CDS_Qa118_70_150	TRANSCRIPT_CDS_Qa118_70_150	protein_coding			downstream_gene_variant
CL8464CT12114_01	259	AC=5;AF=4.529e-03;AN=1104;BaseQRankSum=-1.332;ClippingRankSum=0.000;DP=836;ExcessHet=0.0000;FS=0.000;InbreedingCoeff=-0.1358;MLEAC=4;MLEAF=3.623e-03;MQ=60.00;MQRankSum=0.000;QD=13.59;ReadPosRankSum=0.119;SOR=0.000;ANN=G	upstream_gene_variant	MODIFIER	GENE_CDS_Qa118_70_150	TRANSCRIPT_CDS_Qa118_70_150	protein_coding			downstream_gene_variant
CL8464CT12114_01	265	AC=16;AF=0.014;AN=1106;BaseQRankSum=1.249;ClippingRankSum=0.000;DP=837;ExcessHet=0.0000;FS=0.000;InbreedingCoeff=-0.1117;MLEAC=13;MLEAF=0.012;MQ=60.00;MQRankSum=0.000;QD=20.41;ReadPosRankSum=-0.802;SOR=0.001;ANN=G	upstream_gene_variant	MODIFIER	GENE_CDS_Qa118_70_150	TRANSCRIPT_CDS_Qa118_70_150	protein_coding			downstream_gene_variant
CL8464CT12114_01	288	AC=22;AF=0.020;AN=1110;BaseQRankSum=-2.850;ClippingRankSum=0.000;DP=843;ExcessHet=0.0000;FS=0.000;InbreedingCoeff=-0.0901;MLEAC=21;MLEAF=0.019;MQ=60.00;MQRankSum=0.000;QD=25.16;ReadPosRankSum=1.001;SOR=0.001;ANN=T	synonymous_variant	LOW	GENE_CDS_Qa118_279_380	TRANSCRIPT_CDS_Qa118_279_380	protein_coding	p.Gly31Gly	93/102	upstream_gene_variant
CL8464CT12114_01	291	AC=234;AF=0.211;AN=1110;BaseQRankSum=-2.425;ClippingRankSum=0.000;DP=847;ExcessHet=-0.0000;FS=0.000;InbreedingCoeff=0.2085;MLEAC=224;MLEAF=0.202;MQ=60.00;MQRankSum=0.000;QD=30.76;ReadPosRankSum=1.837;SOR=0.060;ANN=A	synonymous_variant	LOW	GENE_CDS_Qa118_279_380	TRANSCRIPT_CDS_Qa118_279_380	protein_coding	p.Ile30Ile	90/102	upstream_gene_variant
CL8464CT12114_01	348	AC=35;AF=0.031;AN=1124;BaseQRankSum=-0.306;ClippingRankSum=0.000;DP=876;ExcessHet=-0.0000;FS=0.000;InbreedingCoeff=-0.0539;MLEAC=32;MLEAF=0.028;MQ=60.00;MQRankSum=0.000;QD=30.27;ReadPosRankSum=0.480;SOR=0.014;ANN=A	synonymous_variant	LOW	GENE_CDS_Qa118_279_380	TRANSCRIPT_CDS_Qa118_279_380	protein_coding	p.Leu11Leu	33/102	upstream_gene_variant
CL8464CT12114_01	367	AC=129;AF=0.115;AN=1122;BaseQRankSum=0.926;ClippingRankSum=0.000;DP=879;ExcessHet=0.0000;FS=0.000;InbreedingCoeff=0.0302;MLEAC=140;MLEAF=0.125;MQ=60.00;MQRankSum=0.000;QD=23.40;ReadPosRankSum=1.361;SOR=0.279;ANN=T	missense_variant	MODERATE	GENE_CDS_Qa118_279_380	TRANSCRIPT_CDS_Qa118_279_380	protein_coding	p.Ser5Asn	14/102	upstream_gene_variant
CL8464CT12114_01	369	AC=29;AF=0.026;AN=1122;BaseQRankSum=-1.459;ClippingRankSum=0.000;DP=879;ExcessHet=-0.0000;FS=0.000;InbreedingCoeff=-0.0694;MLEAC=28;MLEAF=0.025;MQ=60.00;MQRankSum=0.000;QD=16.75;ReadPosRankSum=0.607;SOR=0.019;ANN=C	synonymous_variant	LOW	GENE_CDS_Qa118_279_380	TRANSCRIPT_CDS_Qa118_279_380	protein_coding	p.Gly4Gly	12/102	upstream_gene_variant
CL8464CT12114_01	387	AC=163;AF=0.145;AN=1124;BaseQRankSum=3.143;ClippingRankSum=0.000;DP=877;ExcessHet=-0.0000;FS=0.000;InbreedingCoeff=0.1573;MLEAC=156;MLEAF=0.139;MQ=60.00;MQRankSum=0.000;QD=30.47;ReadPosRankSum=-1.531;SOR=0.090;ANN=C	upstream_gene_variant	MODIFIER	GENE_CDS_Qa118_70_150	TRANSCRIPT_CDS_Qa118_70_150	protein_coding			upstream_gene_variant
CL8519CT12174_02	44	AC=364;AF=0.749;AN=486;BaseQRankSum=1.371;ClippingRankSum=0.000;DP=278;ExcessHet=-0.0000;FS=4.771;InbreedingCoeff=0.2516;MLEAC=362;MLEAF=0.745;MQ=59.91;MQRankSum=0.000;QD=29.23;ReadPosRankSum=1.487;SOR=3.469;ANN=A	upstream_gene_variant	MODIFIER	GENE_CDS_Qa119_124_240	TRANSCRIPT_CDS_Qa119_124_240	protein_coding			intergenic_region
CL8519CT12174_02	59	AC=364;AF=0.749;AN=486;BaseQRankSum=2.954;ClippingRankSum=0.000;DP=278;ExcessHet=-0.0000;FS=3.310;InbreedingCoeff=0.2516;MLEAC=362;MLEAF=0.745;MQ=59.91;MQRankSum=0.000;QD=32.31;ReadPosRankSum=2.240;SOR=3.894;ANN=T	upstream_gene_variant	MODIFIER	GENE_CDS_Qa119_124_240	TRANSCRIPT_CDS_Qa119_124_240	protein_coding			intergenic_region
CL8519CT12174_02	60	AC=367;AF=0.755;AN=486;BaseQRankSum=1.442;ClippingRankSum=0.000;DP=278;ExcessHet=-0.0000;FS=0.000;InbreedingCoeff=0.2547;MLEAC=367;MLEAF=0.755;MQ=59.91;MQRankSum=0.000;QD=33.73;ReadPosRankSum=1.506;SOR=2.759;ANN=G	upstream_gene_variant	MODIFIER	GENE_CDS_Qa119_124_240	TRANSCRIPT_CDS_Qa119_124_240	protein_coding			intergenic_region
CL8519CT12174_02	77	AC=65;AF=0.135;AN=480;BaseQRankSum=-0.593;ClippingRankSum=0.000;DP=272;ExcessHet=-0.0000;FS=0.000;InbreedingCoeff=0.1403;MLEAC=63;MLEAF=0.131;MQ=59.91;MQRankSum=0.000;QD=31.01;ReadPosRankSum=0.971;SOR=0.491;ANN=T	upstream_gene_variant	MODIFIER	GENE_CDS_Qa119_124_240	TRANSCRIPT_CDS_Qa119_124_240	protein_coding			intergenic_region
CL8519CT12174_02	99	AC=65;AF=0.135;AN=480;BaseQRankSum=-0.906;ClippingRankSum=0.000;DP=273;ExcessHet=-0.0000;FS=0.000;InbreedingCoeff=0.1412;MLEAC=63;MLEAF=0.131;MQ=59.91;MQRankSum=0.000;QD=31.22;ReadPosRankSum=1.122;SOR=0.649;ANN=T	upstream_gene_variant	MODIFIER	GENE_CDS_Qa119_124_240	TRANSCRIPT_CDS_Qa119_124_240	protein_coding			intergenic_region
CL8519CT12174_02	101	AC=361;AF=0.755;AN=478;BaseQRankSum=3.299;ClippingRankSum=0.000;DP=273;ExcessHet=0.0000;FS=0.000;InbreedingCoeff=0.2534;MLEAC=360;MLEAF=0.753;MQ=59.91;MQRankSum=0.000;QD=34.66;ReadPosRankSum=2.367;SOR=2.739;ANN=G	upstream_gene_variant	MODIFIER	GENE_CDS_Qa119_124_240	TRANSCRIPT_CDS_Qa119_124_240	protein_coding			intergenic_region
CL8519CT12174_02	220	AC=2;AF=4.405e-03;AN=454;BaseQRankSum=-1.135;ClippingRankSum=0.000;DP=256;ExcessHet=0.0048;FS=0.000;InbreedingCoeff=-0.1684;MLEAC=1;MLEAF=2.203e-03;MQ=60.00;MQRankSum=0.000;QD=22.45;ReadPosRankSum=0.378;SOR=0.018;ANN=A	missense_variant	MODERATE	GENE_CDS_Qa119_124_240	TRANSCRIPT_CDS_Qa119_124_240	protein_coding	p.Val33Met	97/117
CL8519CT12174_02	222	AC=2;AF=4.405e-03;AN=454;BaseQRankSum=-1.311;ClippingRankSum=0.000;DP=256;ExcessHet=0.0048;FS=0.000;InbreedingCoeff=-0.1684;MLEAC=1;MLEAF=2.203e-03;MQ=60.00;MQRankSum=0.000;QD=22.45;ReadPosRankSum=0.412;SOR=0.018;ANN=T	synonymous_variant	LOW	GENE_CDS_Qa119_124_240	TRANSCRIPT_CDS_Qa119_124_240	protein_coding	p.Val33Val	99/117
CL8519CT12174_02	226	AC=2;AF=4.425e-03;AN=452;BaseQRankSum=-1.278;ClippingRankSum=0.000;DP=250;ExcessHet=0.0048;FS=0.000;InbreedingCoeff=-0.1690;MLEAC=1;MLEAF=2.212e-03;MQ=60.00;MQRankSum=0.000;QD=22.48;ReadPosRankSum=1.846;SOR=0.019;ANN=G	missense_variant	MODERATE	GENE_CDS_Qa119_124_240	TRANSCRIPT_CDS_Qa119_124_240	protein_coding	p.Ile35Val	103/117
CL8519CT12174_02	231	AC=2;AF=4.484e-03;AN=446;BaseQRankSum=-1.332;ClippingRankSum=0.000;DP=246;ExcessHet=0.0049;FS=0.000;InbreedingCoeff=-0.1690;MLEAC=1;MLEAF=2.242e-03;MQ=60.00;MQRankSum=0.000;QD=22.51;ReadPosRankSum=1.866;SOR=0.020;ANN=C	synonymous_variant	LOW	GENE_CDS_Qa119_124_240	TRANSCRIPT_CDS_Qa119_124_240	protein_coding	p.Asp36Asp	108/117
CL8519CT12174_02	395	AC=285;AF=0.723;AN=394;BaseQRankSum=1.950;ClippingRankSum=0.000;DP=215;ExcessHet=-0.0000;FS=0.000;InbreedingCoeff=0.2819;MLEAC=285;MLEAF=0.723;MQ=60.00;MQRankSum=0.000;QD=27.12;ReadPosRankSum=-9.047;SOR=1.970;ANN=C	downstream_gene_variant	MODIFIER	GENE_CDS_Qa119_124_240	TRANSCRIPT_CDS_Qa119_124_240	protein_coding			intergenic_region
CL8519CT12174_02	396	AC=285;AF=0.723;AN=394;BaseQRankSum=0.964;ClippingRankSum=0.000;DP=215;ExcessHet=-0.0000;FS=0.000;InbreedingCoeff=0.2819;MLEAC=285;MLEAF=0.723;MQ=60.00;MQRankSum=0.000;QD=28.32;ReadPosRankSum=-9.047;SOR=1.970;ANN=A	downstream_gene_variant	MODIFIER	GENE_CDS_Qa119_124_240	TRANSCRIPT_CDS_Qa119_124_240	protein_coding			intergenic_region
CL8519CT12174_02	410	AC=287;AF=0.718;AN=400;BaseQRankSum=1.890;ClippingRankSum=0.000;DP=218;ExcessHet=-0.0000;FS=0.000;InbreedingCoeff=0.2882;MLEAC=287;MLEAF=0.718;MQ=60.00;MQRankSum=0.000;QD=29.77;ReadPosRankSum=-8.174;SOR=1.889;ANN=C	downstream_gene_variant	MODIFIER	GENE_CDS_Qa119_124_240	TRANSCRIPT_CDS_Qa119_124_240	protein_coding			intergenic_region
CL8519CT12174_02	430	AC=253;AF=0.629;AN=402;BaseQRankSum=2.410;ClippingRankSum=0.000;DP=221;ExcessHet=-0.0000;FS=0.000;InbreedingCoeff=0.3288;MLEAC=253;MLEAF=0.629;MQ=60.00;MQRankSum=0.000;QD=31.33;ReadPosRankSum=-8.500;SOR=1.308;ANN=G	downstream_gene_variant	MODIFIER	GENE_CDS_Qa119_124_240	TRANSCRIPT_CDS_Qa119_124_240	protein_coding			intergenic_region
CL8519CT12174_02	433	AC=291;AF=0.720;AN=404;BaseQRankSum=1.011;ClippingRankSum=0.000;DP=222;ExcessHet=-0.0000;FS=0.000;InbreedingCoeff=0.2863;MLEAC=291;MLEAF=0.720;MQ=60.00;MQRankSum=0.000;QD=29.96;ReadPosRankSum=-8.284;SOR=1.933;ANN=T	downstream_gene_variant	MODIFIER	GENE_CDS_Qa119_124_240	TRANSCRIPT_CDS_Qa119_124_240	protein_coding			intergenic_region
CL8519CT12174_02	534	AC=292;AF=0.723;AN=404;BaseQRankSum=2.128;ClippingRankSum=0.000;DP=232;ExcessHet=-0.0000;FS=0.000;InbreedingCoeff=0.2896;MLEAC=289;MLEAF=0.715;MQ=60.00;MQRankSum=0.000;QD=32.48;ReadPosRankSum=-2.793;SOR=4.425;ANN=G	downstream_gene_variant	MODIFIER	GENE_CDS_Qa119_124_240	TRANSCRIPT_CDS_Qa119_124_240	protein_coding			intergenic_region
CL8521CT9806_02	100	AC=150;AF=0.196;AN=766;BaseQRankSum=-3.232;ClippingRankSum=0.000;DP=417;ExcessHet=-0.0000;FS=0.000;InbreedingCoeff=0.2036;MLEAC=150;MLEAF=0.196;MQ=60.00;MQRankSum=0.000;QD=28.03;ReadPosRankSum=-1.979;SOR=0.016;ANN=T	upstream_gene_variant	MODIFIER	GENE_CDS_Qa120_170_343	TRANSCRIPT_CDS_Qa120_170_343	protein_coding			downstream_gene_variant
CL8521CT9806_02	101	AC=300;AF=0.392;AN=766;BaseQRankSum=0.124;ClippingRankSum=0.000;DP=417;ExcessHet=-0.0000;FS=0.000;InbreedingCoeff=0.3139;MLEAC=297;MLEAF=0.388;MQ=60.00;MQRankSum=0.000;QD=31.09;ReadPosRankSum=0.793;SOR=0.941;ANN=A	upstream_gene_variant	MODIFIER	GENE_CDS_Qa120_170_343	TRANSCRIPT_CDS_Qa120_170_343	protein_coding			downstream_gene_variant
CL8521CT9806_02	119	AC=150;AF=0.196;AN=766;BaseQRankSum=-1.833;ClippingRankSum=0.000;DP=417;ExcessHet=-0.0000;FS=0.000;InbreedingCoeff=0.2036;MLEAC=150;MLEAF=0.196;MQ=60.00;MQRankSum=0.000;QD=29.22;ReadPosRankSum=0.537;SOR=0.016;ANN=C	upstream_gene_variant	MODIFIER	GENE_CDS_Qa120_170_343	TRANSCRIPT_CDS_Qa120_170_343	protein_coding			downstream_gene_variant
CL8521CT9806_02	144	AC=687;AF=0.897;AN=766;BaseQRankSum=-2.802;ClippingRankSum=0.000;DP=417;ExcessHet=0.0000;FS=0.000;InbreedingCoeff=0.0874;MLEAC=688;MLEAF=0.898;MQ=60.00;MQRankSum=0.000;QD=33.17;ReadPosRankSum=1.629;SOR=2.895;ANN=C	upstream_gene_variant	MODIFIER	GENE_CDS_Qa120_170_343	TRANSCRIPT_CDS_Qa120_170_343	protein_coding			downstream_gene_variant
CL8521CT9806_02	154	AC=687;AF=0.897;AN=766;BaseQRankSum=-1.413;ClippingRankSum=0.000;DP=417;ExcessHet=0.0000;FS=0.000;InbreedingCoeff=0.0874;MLEAC=688;MLEAF=0.898;MQ=60.00;MQRankSum=0.000;QD=25.88;ReadPosRankSum=1.634;SOR=2.895;ANN=A	upstream_gene_variant	MODIFIER	GENE_CDS_Qa120_170_343	TRANSCRIPT_CDS_Qa120_170_343	protein_coding			downstream_gene_variant
CL8521CT9806_02	191	AC=33;AF=0.043;AN=760;BaseQRankSum=-0.272;ClippingRankSum=0.000;DP=414;ExcessHet=-0.0000;FS=0.000;InbreedingCoeff=-0.0493;MLEAC=32;MLEAF=0.042;MQ=60.00;MQRankSum=0.000;QD=27.98;ReadPosRankSum=0.265;SOR=0.009;ANN=C	synonymous_variant	LOW	GENE_CDS_Qa120_170_343	TRANSCRIPT_CDS_Qa120_170_343	protein_coding	p.Leu8Leu	22/174	downstream_gene_variant
CL8521CT9806_02	241	AC=342;AF=0.479;AN=714;BaseQRankSum=0.589;ClippingRankSum=0.000;DP=387;ExcessHet=-0.0000;FS=2.735;InbreedingCoeff=0.3153;MLEAC=341;MLEAF=0.478;MQ=60.00;MQRankSum=0.000;QD=27.19;ReadPosRankSum=-0.967;SOR=0.912;ANN=T	synonymous_variant	LOW	GENE_CDS_Qa120_170_343	TRANSCRIPT_CDS_Qa120_170_343	protein_coding	p.Leu24Leu	72/174	downstream_gene_variant
CL8521CT9806_02	340	AC=87;AF=0.120;AN=726;BaseQRankSum=1.816;ClippingRankSum=0.000;DP=385;ExcessHet=0.0000;FS=0.000;InbreedingCoeff=0.1128;MLEAC=86;MLEAF=0.118;MQ=60.00;MQRankSum=0.000;QD=34.15;ReadPosRankSum=0.221;SOR=0.081;ANN=G	synonymous_variant	LOW	GENE_CDS_Qa120_170_343	TRANSCRIPT_CDS_Qa120_170_343	protein_coding	p.Val57Val	171/174	downstream_gene_variant
CL8521CT9806_02	392	AC=641;AF=0.857;AN=748;BaseQRankSum=-1.346;ClippingRankSum=0.000;DP=397;ExcessHet=-0.0000;FS=0.000;InbreedingCoeff=0.1359;MLEAC=642;MLEAF=0.858;MQ=60.00;MQRankSum=0.000;QD=29.42;ReadPosRankSum=3.538;SOR=5.012;ANN=T	downstream_gene_variant	MODIFIER	GENE_CDS_Qa120_3_92	TRANSCRIPT_CDS_Qa120_3_92	protein_coding			downstream_gene_variant
CL8521CT9806_02	448	AC=151;AF=0.202;AN=746;BaseQRankSum=-1.437;ClippingRankSum=0.000;DP=397;ExcessHet=-0.0000;FS=0.000;InbreedingCoeff=0.2178;MLEAC=149;MLEAF=0.200;MQ=60.00;MQRankSum=0.000;QD=30.59;ReadPosRankSum=2.293;SOR=0.062;ANN=C	downstream_gene_variant	MODIFIER	GENE_CDS_Qa120_3_92	TRANSCRIPT_CDS_Qa120_3_92	protein_coding			downstream_gene_variant
CL8788CT12334_03	47	AC=9;AF=7.853e-03;AN=1146;BaseQRankSum=-3.489;ClippingRankSum=0.000;DP=3994;ExcessHet=3.1477;FS=0.000;InbreedingCoeff=-0.0364;MLEAC=7;MLEAF=6.108e-03;MQ=60.01;MQRankSum=-0.187;QD=3.23;ReadPosRankSum=0.726;SOR=0.806;ANN=A	downstream_gene_variant	MODIFIER	GENE_CDS_Qa127_55_180	TRANSCRIPT_CDS_Qa127_55_180	protein_coding			intergenic_region
CL8788CT12334_03	73	AC=9;AF=7.867e-03;AN=1144;BaseQRankSum=-1.044;ClippingRankSum=0.000;DP=3890;ExcessHet=0.0689;FS=0.000;InbreedingCoeff=0.0044;MLEAC=7;MLEAF=6.119e-03;MQ=60.00;MQRankSum=-0.072;QD=3.65;ReadPosRankSum=0.298;SOR=0.745;ANN=A	synonymous_variant	LOW	GENE_CDS_Qa127_55_180	TRANSCRIPT_CDS_Qa127_55_180	protein_coding	p.Cys36Cys	108/126
CL8788CT12334_03	124	AC=32;AF=0.028;AN=1136;BaseQRankSum=-0.300;ClippingRankSum=0.000;DP=1991;ExcessHet=0.0013;FS=0.000;InbreedingCoeff=-0.0491;MLEAC=26;MLEAF=0.023;MQ=60.01;MQRankSum=-0.245;QD=11.22;ReadPosRankSum=-0.484;SOR=0.024;ANN=T	synonymous_variant	LOW	GENE_CDS_Qa127_55_180	TRANSCRIPT_CDS_Qa127_55_180	protein_coding	p.Ile19Ile	57/126
CL8788CT12334_03	138	AC=38;AF=0.033;AN=1136;BaseQRankSum=0.476;ClippingRankSum=0.000;DP=1993;ExcessHet=0.3249;FS=0.000;InbreedingCoeff=-0.0706;MLEAC=36;MLEAF=0.032;MQ=60.01;MQRankSum=-0.266;QD=10.63;ReadPosRankSum=-2.715;SOR=0.005;ANN=C	missense_variant	MODERATE	GENE_CDS_Qa127_55_180	TRANSCRIPT_CDS_Qa127_55_180	protein_coding	p.Thr15Ala	43/126
CL8846CT12357_04	28	AC=17;AF=0.015;AN=1172;BaseQRankSum=-0.425;ClippingRankSum=0.000;DP=3594;ExcessHet=0.0111;FS=0.000;InbreedingCoeff=0.0131;MLEAC=11;MLEAF=9.386e-03;MQ=60.00;MQRankSum=-0.063;QD=13.61;ReadPosRankSum=0.852;SOR=0.035;ANN=T	missense_variant	MODERATE	GENE_CDS_Qa129_3_254	TRANSCRIPT_CDS_Qa129_3_254	protein_coding	p.Pro9Leu	26/252
CL8846CT12357_04	30	AC=17;AF=0.015;AN=1172;BaseQRankSum=0.527;ClippingRankSum=0.000;DP=3594;ExcessHet=0.0111;FS=0.000;InbreedingCoeff=0.0131;MLEAC=11;MLEAF=9.386e-03;MQ=60.00;MQRankSum=-0.063;QD=13.61;ReadPosRankSum=0.852;SOR=0.035;ANN=A	missense_variant	MODERATE	GENE_CDS_Qa129_3_254	TRANSCRIPT_CDS_Qa129_3_254	protein_coding	p.Glu10Lys	28/252
CL8846CT12357_04	33	AC=17;AF=0.015;AN=1172;BaseQRankSum=-0.181;ClippingRankSum=0.000;DP=3594;ExcessHet=0.0111;FS=0.000;InbreedingCoeff=0.0131;MLEAC=11;MLEAF=9.386e-03;MQ=60.00;MQRankSum=-0.063;QD=13.61;ReadPosRankSum=0.854;SOR=0.035;ANN=G	missense_variant	MODERATE	GENE_CDS_Qa129_3_254	TRANSCRIPT_CDS_Qa129_3_254	protein_coding	p.Thr11Ala	31/252
CL8846CT12357_04	39	AC=17;AF=0.015;AN=1172;BaseQRankSum=-0.179;ClippingRankSum=0.000;DP=3592;ExcessHet=0.0111;FS=0.000;InbreedingCoeff=0.0131;MLEAC=11;MLEAF=9.386e-03;MQ=60.00;MQRankSum=-0.063;QD=13.61;ReadPosRankSum=0.860;SOR=0.035;ANN=C	missense_variant	MODERATE	GENE_CDS_Qa129_3_254	TRANSCRIPT_CDS_Qa129_3_254	protein_coding	p.Glu13Gln	37/252
CL8846CT12357_04	63	AC=13;AF=0.011;AN=1172;BaseQRankSum=-1.690;ClippingRankSum=0.000;DP=4161;ExcessHet=0.0034;FS=0.000;InbreedingCoeff=0.1055;MLEAC=8;MLEAF=6.826e-03;MQ=60.00;MQRankSum=-0.038;QD=2.49;ReadPosRankSum=-0.443;SOR=0.284;ANN=T	missense_variant	MODERATE	GENE_CDS_Qa129_3_254	TRANSCRIPT_CDS_Qa129_3_254	protein_coding	p.Val21Phe	61/252
CL8846CT12357_04	116	AC=343;AF=0.293;AN=1172;BaseQRankSum=-0.114;ClippingRankSum=-0.001;DP=7865;ExcessHet=160.0000;FS=0.000;InbreedingCoeff=-0.3569;MLEAC=338;MLEAF=0.288;MQ=60.00;MQRankSum=-0.307;QD=4.60;ReadPosRankSum=-0.485;SOR=0.719;ANN=C	synonymous_variant	LOW	GENE_CDS_Qa129_3_254	TRANSCRIPT_CDS_Qa129_3_254	protein_coding	p.Asn38Asn	114/252
CL8846CT12357_04	117	AC=5;AF=4.266e-03;AN=1172;BaseQRankSum=-0.399;ClippingRankSum=-0.000;DP=7865;ExcessHet=3.0475;FS=0.000;InbreedingCoeff=-0.0104;MLEAC=5;MLEAF=4.266e-03;MQ=60.00;MQRankSum=-0.046;QD=4.10;ReadPosRankSum=1.779;SOR=0.514;ANN=A	missense_variant	MODERATE	GENE_CDS_Qa129_3_254	TRANSCRIPT_CDS_Qa129_3_254	protein_coding	p.Ala39Thr	115/252
CL8846CT12357_04	125	AC=4;AF=3.413e-03;AN=1172;BaseQRankSum=-0.297;ClippingRankSum=-0.000;DP=7875;ExcessHet=3.0326;FS=0.000;InbreedingCoeff=-0.0097;MLEAC=3;MLEAF=2.560e-03;MQ=60.00;MQRankSum=-0.073;QD=2.60;ReadPosRankSum=0.270;SOR=0.603;ANN=T	synonymous_variant	LOW	GENE_CDS_Qa129_3_254	TRANSCRIPT_CDS_Qa129_3_254	protein_coding	p.Arg41Arg	123/252
CL8846CT12357_04	126	AC=3;AF=2.560e-03;AN=1172;BaseQRankSum=-13.553;ClippingRankSum=-0.000;DP=7877;ExcessHet=0.0056;FS=0.000;InbreedingCoeff=0.1772;MLEAC=1;MLEAF=8.532e-04;MQ=60.00;MQRankSum=-0.079;QD=2.14;ReadPosRankSum=-0.353;SOR=1.116;ANN=T	missense_variant	MODERATE	GENE_CDS_Qa129_3_254	TRANSCRIPT_CDS_Qa129_3_254	protein_coding	p.Arg42Cys	124/252
CL8846CT12357_04	154	AC=8;AF=6.826e-03;AN=1172;BaseQRankSum=-0.432;ClippingRankSum=-0.000;DP=7878;ExcessHet=3.1147;FS=0.000;InbreedingCoeff=-0.0127;MLEAC=6;MLEAF=5.119e-03;MQ=60.00;MQRankSum=-0.104;QD=3.60;ReadPosRankSum=1.164;SOR=0.833;ANN=G	missense_variant	MODERATE	GENE_CDS_Qa129_3_254	TRANSCRIPT_CDS_Qa129_3_254	protein_coding	p.Asn51Ser	152/252
CL8846CT12357_04	187	AC=2;AF=1.706e-03;AN=1172;BaseQRankSum=-0.344;ClippingRankSum=-0.000;DP=7856;ExcessHet=3.0140;FS=0.000;InbreedingCoeff=-0.0076;MLEAC=1;MLEAF=8.532e-04;MQ=60.00;MQRankSum=-0.027;QD=6.49;ReadPosRankSum=0.024;SOR=0.499;ANN=C	missense_variant	MODERATE	GENE_CDS_Qa129_3_254	TRANSCRIPT_CDS_Qa129_3_254	protein_coding	p.Ser62Thr	185/252
CL8918CT10353_01	28	AC=117;AF=0.100;AN=1174;BaseQRankSum=2.109;ClippingRankSum=-0.000;DP=5972;ExcessHet=31.3912;FS=0.000;InbreedingCoeff=-0.1161;MLEAC=108;MLEAF=0.092;MQ=60.00;MQRankSum=0.273;QD=4.00;ReadPosRankSum=0.748;SOR=0.755;ANN=T	missense_variant	MODERATE	GENE_CDS_Qa132_3_200	TRANSCRIPT_CDS_Qa132_3_200	protein_coding	p.Gly9Val	26/198
CL8918CT10353_01	29	AC=7;AF=5.963e-03;AN=1174;BaseQRankSum=0.817;ClippingRankSum=-0.000;DP=5974;ExcessHet=0.0391;FS=0.000;InbreedingCoeff=0.1112;MLEAC=4;MLEAF=3.407e-03;MQ=60.00;MQRankSum=-0.000;QD=2.40;ReadPosRankSum=0.198;SOR=0.775;ANN=A	synonymous_variant	LOW	GENE_CDS_Qa132_3_200	TRANSCRIPT_CDS_Qa132_3_200	protein_coding	p.Gly9Gly	27/198
CL8918CT10353_01	54	AC=6,25;AF=5.111e-03,0.021;AN=1174;BaseQRankSum=-0.597;ClippingRankSum=-0.000;DP=6212;ExcessHet=0.9430;FS=0.000;InbreedingCoeff=0.0343;MLEAC=5,20;MLEAF=4.259e-03,0.017;MQ=60.00;MQRankSum=-0.000;QD=2.70;ReadPosRankSum=0.627;SOR=0.692;ANN="A	frameshift_variant&missense_variant	HIGH	GENE_CDS_Qa132_3_200	TRANSCRIPT_CDS_Qa132_3_200	protein_coding	p.Val18fs	52/198	frameshift_variant&missense_variant
CL8918CT10353_01	69	AC=1;AF=8.518e-04;AN=1174;BaseQRankSum=0.703;ClippingRankSum=-0.000;DP=6101;ExcessHet=3.0103;FS=0.000;InbreedingCoeff=-0.0077;MLEAC=1;MLEAF=8.518e-04;MQ=60.00;MQRankSum=-0.000;QD=2.81;ReadPosRankSum=0.299;SOR=0.921;ANN=C	missense_variant	MODERATE	GENE_CDS_Qa132_3_200	TRANSCRIPT_CDS_Qa132_3_200	protein_coding	p.Asn23His	67/198
CL8918CT10353_01	107	AC=3;AF=2.555e-03;AN=1174;BaseQRankSum=0.197;ClippingRankSum=-0.000;DP=6074;ExcessHet=3.0214;FS=0.000;InbreedingCoeff=-0.0093;MLEAC=2;MLEAF=1.704e-03;MQ=60.00;MQRankSum=-0.000;QD=2.07;ReadPosRankSum=0.447;SOR=0.737;ANN=T	synonymous_variant	LOW	GENE_CDS_Qa132_3_200	TRANSCRIPT_CDS_Qa132_3_200	protein_coding	p.Thr35Thr	105/198
CL8918CT10353_01	125	AC=10;AF=8.518e-03;AN=1174;BaseQRankSum=-0.383;ClippingRankSum=-0.000;DP=5975;ExcessHet=0.0841;FS=0.000;InbreedingCoeff=0.0769;MLEAC=7;MLEAF=5.963e-03;MQ=60.00;MQRankSum=-0.000;QD=3.32;ReadPosRankSum=0.321;SOR=0.662;ANN=T	synonymous_variant	LOW	GENE_CDS_Qa132_3_200	TRANSCRIPT_CDS_Qa132_3_200	protein_coding	p.Cys41Cys	123/198
CL8918CT10353_01	131	AC=5;AF=4.259e-03;AN=1174;BaseQRankSum=0.734;ClippingRankSum=-0.000;DP=5908;ExcessHet=3.0474;FS=0.000;InbreedingCoeff=-0.0113;MLEAC=3;MLEAF=2.555e-03;MQ=60.00;MQRankSum=-0.000;QD=3.02;ReadPosRankSum=-0.387;SOR=0.701;ANN=A	synonymous_variant	LOW	GENE_CDS_Qa132_3_200	TRANSCRIPT_CDS_Qa132_3_200	protein_coding	p.Glu43Glu	129/198
CL8918CT10353_01	143	AC=7;AF=5.963e-03;AN=1174;BaseQRankSum=-1.195;ClippingRankSum=0.000;DP=5764;ExcessHet=3.0884;FS=0.000;InbreedingCoeff=-0.0136;MLEAC=6;MLEAF=5.111e-03;MQ=60.00;MQRankSum=0.000;QD=2.15;ReadPosRankSum=0.385;SOR=0.532;ANN=T	synonymous_variant	LOW	GENE_CDS_Qa132_3_200	TRANSCRIPT_CDS_Qa132_3_200	protein_coding	p.Ala47Ala	141/198
CL8918CT10353_01	191	AC=72;AF=0.061;AN=1174;BaseQRankSum=2.135;ClippingRankSum=0.000;DP=3376;ExcessHet=14.2051;FS=0.000;InbreedingCoeff=-0.0947;MLEAC=63;MLEAF=0.054;MQ=60.00;MQRankSum=0.000;QD=6.43;ReadPosRankSum=-0.804;SOR=1.874;ANN=G	synonymous_variant	LOW	GENE_CDS_Qa132_3_200	TRANSCRIPT_CDS_Qa132_3_200	protein_coding	p.Ala63Ala	189/198
CL9148CT12450	83	AC=98;AF=0.087;AN=1122;BaseQRankSum=-3.398;ClippingRankSum=0.000;DP=1825;ExcessHet=0.0000;FS=1.626;InbreedingCoeff=0.0221;MLEAC=97;MLEAF=0.086;MQ=60.00;MQRankSum=0.000;QD=11.32;ReadPosRankSum=-1.312;SOR=0.501;ANN=C	missense_variant	MODERATE	GENE_CDS_Qa134_3_128	TRANSCRIPT_CDS_Qa134_3_128	protein_coding	p.Thr16Ala	46/126	downstream_gene_variant
CL9148CT12450	90	AC=3;AF=2.674e-03;AN=1122;BaseQRankSum=-2.800;ClippingRankSum=0.000;DP=1823;ExcessHet=3.0219;FS=0.000;InbreedingCoeff=-0.0874;MLEAC=3;MLEAF=2.674e-03;MQ=60.00;MQRankSum=0.000;QD=4.73;ReadPosRankSum=0.302;SOR=0.017;ANN=A	synonymous_variant	LOW	GENE_CDS_Qa134_3_128	TRANSCRIPT_CDS_Qa134_3_128	protein_coding	p.Ser13Ser	39/126	downstream_gene_variant
CL9148CT12450	111	AC=500;AF=0.446;AN=1122;BaseQRankSum=-0.101;ClippingRankSum=0.000;DP=1821;ExcessHet=0.0000;FS=0.000;InbreedingCoeff=-0.0210;MLEAC=505;MLEAF=0.450;MQ=60.00;MQRankSum=0.000;QD=19.17;ReadPosRankSum=-0.566;SOR=0.629;ANN=C	synonymous_variant	LOW	GENE_CDS_Qa134_3_128	TRANSCRIPT_CDS_Qa134_3_128	protein_coding	p.Ala6Ala	18/126	downstream_gene_variant
CL9148CT12450	163	AC=4;AF=3.591e-03;AN=1114;BaseQRankSum=1.045;ClippingRankSum=0.000;DP=1638;ExcessHet=3.0338;FS=0.000;InbreedingCoeff=-0.0928;MLEAC=2;MLEAF=1.795e-03;MQ=60.00;MQRankSum=0.000;QD=5.62;ReadPosRankSum=-1.033;SOR=0.007;ANN=T	upstream_gene_variant	MODIFIER	GENE_CDS_Qa134_3_128	TRANSCRIPT_CDS_Qa134_3_128	protein_coding			downstream_gene_variant
CL9148CT12450	191	AC=22;AF=0.020;AN=1110;BaseQRankSum=0.960;ClippingRankSum=0.000;DP=1610;ExcessHet=0.0000;FS=0.000;InbreedingCoeff=0.0195;MLEAC=16;MLEAF=0.014;MQ=60.00;MQRankSum=0.000;QD=23.14;ReadPosRankSum=0.903;SOR=0.041;ANN=A	upstream_gene_variant	MODIFIER	GENE_CDS_Qa134_3_128	TRANSCRIPT_CDS_Qa134_3_128	protein_coding			downstream_gene_variant
CL9148CT12450	200	AC=7;AF=6.306e-03;AN=1110;BaseQRankSum=0.532;ClippingRankSum=0.000;DP=1602;ExcessHet=0.0413;FS=0.000;InbreedingCoeff=-0.0786;MLEAC=5;MLEAF=4.505e-03;MQ=60.00;MQRankSum=0.000;QD=8.85;ReadPosRankSum=-2.450;SOR=0.019;ANN=C	splice_region_variant&synonymous_variant	LOW	GENE_CDS_Qa134_200_310	TRANSCRIPT_CDS_Qa134_200_310	protein_coding	p.Val37Val	111/111	upstream_gene_variant
CL9148CT12450	211	AC=7;AF=6.329e-03;AN=1106;BaseQRankSum=-4.229;ClippingRankSum=0.000;DP=1587;ExcessHet=0.0415;FS=0.000;InbreedingCoeff=-0.0832;MLEAC=7;MLEAF=6.329e-03;MQ=60.00;MQRankSum=0.000;QD=32.66;ReadPosRankSum=-4.908;SOR=2.506;ANN=T	missense_variant	MODERATE	GENE_CDS_Qa134_200_310	TRANSCRIPT_CDS_Qa134_200_310	protein_coding	p.Tyr34Asn	100/111	upstream_gene_variant
CL9148CT12450	213	AC=7;AF=6.329e-03;AN=1106;BaseQRankSum=-4.232;ClippingRankSum=0.000;DP=1582;ExcessHet=0.0415;FS=0.000;InbreedingCoeff=-0.0833;MLEAC=7;MLEAF=6.329e-03;MQ=60.00;MQRankSum=0.000;QD=33.25;ReadPosRankSum=-4.965;SOR=2.506;ANN=A	missense_variant	MODERATE	GENE_CDS_Qa134_200_310	TRANSCRIPT_CDS_Qa134_200_310	protein_coding	p.Gln33Leu	98/111	upstream_gene_variant
CL9148CT12450	220	AC=8;AF=7.233e-03;AN=1106;BaseQRankSum=-4.239;ClippingRankSum=0.000;DP=1538;ExcessHet=0.0004;FS=0.000;InbreedingCoeff=-0.0698;MLEAC=7;MLEAF=6.329e-03;MQ=60.00;MQRankSum=0.000;QD=33.42;SOR=2.506;ANN=T	missense_variant	MODERATE	GENE_CDS_Qa134_200_310	TRANSCRIPT_CDS_Qa134_200_310	protein_coding	p.Trp31Arg	91/111	upstream_gene_variant
CL9148CT12450	221	AC=8;AF=7.233e-03;AN=1106;BaseQRankSum=-4.231;ClippingRankSum=0.000;DP=1533;ExcessHet=0.0004;FS=0.000;InbreedingCoeff=-0.0703;MLEAC=7;MLEAF=6.329e-03;MQ=60.00;MQRankSum=0.000;QD=29.59;SOR=2.506;ANN=T	synonymous_variant	LOW	GENE_CDS_Qa134_200_310	TRANSCRIPT_CDS_Qa134_200_310	protein_coding	p.Pro30Pro	90/111	upstream_gene_variant
CL9148CT12450	230	AC=14;AF=0.013;AN=1102;BaseQRankSum=-6.939;ClippingRankSum=0.000;DP=1479;ExcessHet=0.0053;FS=16.957;InbreedingCoeff=-0.0818;MLEAC=14;MLEAF=0.013;MQ=60.00;MQRankSum=0.000;QD=9.27;ReadPosRankSum=-10.111;SOR=1.119;ANN=T	synonymous_variant	LOW	GENE_CDS_Qa134_200_310	TRANSCRIPT_CDS_Qa134_200_310	protein_coding	p.Ser27Ser	81/111	upstream_gene_variant
CL9148CT12450	232	AC=3;AF=2.722e-03;AN=1102;BaseQRankSum=-3.950;ClippingRankSum=0.000;DP=1469;ExcessHet=3.0221;FS=0.000;InbreedingCoeff=-0.1025;MLEAC=3;MLEAF=2.722e-03;MQ=60.00;MQRankSum=0.000;QD=6.89;ReadPosRankSum=-5.501;SOR=0.000;ANN=T	missense_variant	MODERATE	GENE_CDS_Qa134_200_310	TRANSCRIPT_CDS_Qa134_200_310	protein_coding	p.Ser27Thr	79/111	upstream_gene_variant
CL9148CT12450	234	AC=3;AF=2.722e-03;AN=1102;BaseQRankSum=-3.958;ClippingRankSum=0.000;DP=1457;ExcessHet=3.0221;FS=0.000;InbreedingCoeff=-0.1027;MLEAC=3;MLEAF=2.722e-03;MQ=60.00;MQRankSum=0.000;QD=6.89;ReadPosRankSum=-5.665;SOR=0.000;ANN=A	missense_variant	MODERATE	GENE_CDS_Qa134_200_310	TRANSCRIPT_CDS_Qa134_200_310	protein_coding	p.Thr26Met	77/111	upstream_gene_variant
CL9148CT12450	269	AC=11;AF=0.010;AN=1090;BaseQRankSum=0.628;ClippingRankSum=0.000;DP=1476;ExcessHet=0.0000;FS=0.000;InbreedingCoeff=-0.0637;MLEAC=8;MLEAF=7.339e-03;MQ=60.00;MQRankSum=0.000;QD=11.28;ReadPosRankSum=-0.855;SOR=0.002;ANN=C	missense_variant	MODERATE	GENE_CDS_Qa134_200_310	TRANSCRIPT_CDS_Qa134_200_310	protein_coding	p.Ile14Met	42/111	upstream_gene_variant
CL9148CT12450	293	AC=4;AF=3.610e-03;AN=1108;BaseQRankSum=-0.459;ClippingRankSum=0.000;DP=1517;ExcessHet=3.0339;FS=0.000;InbreedingCoeff=-0.0971;MLEAC=2;MLEAF=1.805e-03;MQ=60.00;MQRankSum=0.000;QD=8.27;ReadPosRankSum=1.174;SOR=0.001;ANN=G	synonymous_variant	LOW	GENE_CDS_Qa134_200_310	TRANSCRIPT_CDS_Qa134_200_310	protein_coding	p.Asn6Asn	18/111	upstream_gene_variant
CL9148CT12450	349	AC=7;AF=6.261e-03;AN=1118;BaseQRankSum=0.293;ClippingRankSum=0.000;DP=1589;ExcessHet=0.0000;FS=0.000;InbreedingCoeff=-0.0511;MLEAC=4;MLEAF=3.578e-03;MQ=59.99;MQRankSum=0.000;QD=9.67;ReadPosRankSum=0.156;SOR=0.051;ANN=C	upstream_gene_variant	MODIFIER	GENE_CDS_Qa134_3_128	TRANSCRIPT_CDS_Qa134_3_128	protein_coding			upstream_gene_variant
CL9148CT12450	362	AC=1;AF=8.929e-04;AN=1120;BaseQRankSum=0.722;ClippingRankSum=0.000;DP=1594;ExcessHet=3.0103;FS=0.000;InbreedingCoeff=-0.0931;MLEAC=1;MLEAF=8.929e-04;MQ=59.99;MQRankSum=0.000;QD=6.21;ReadPosRankSum=0.205;SOR=0.027;ANN=C	upstream_gene_variant	MODIFIER	GENE_CDS_Qa134_3_128	TRANSCRIPT_CDS_Qa134_3_128	protein_coding			upstream_gene_variant
CL9148CT12450	387	AC=148;AF=0.132;AN=1120;BaseQRankSum=-0.178;ClippingRankSum=0.000;DP=1596;ExcessHet=-0.0000;FS=2.331;InbreedingCoeff=0.0674;MLEAC=149;MLEAF=0.133;MQ=59.99;MQRankSum=0.000;QD=17.72;ReadPosRankSum=0.335;SOR=0.428;ANN=T	upstream_gene_variant	MODIFIER	GENE_CDS_Qa134_3_128	TRANSCRIPT_CDS_Qa134_3_128	protein_coding			upstream_gene_variant
CL9148CT12450	398	AC=6;AF=5.367e-03;AN=1118;BaseQRankSum=1.680;ClippingRankSum=0.000;DP=1597;ExcessHet=0.0293;FS=0.000;InbreedingCoeff=-0.0802;MLEAC=5;MLEAF=4.472e-03;MQ=59.99;MQRankSum=0.084;QD=5.89;ReadPosRankSum=0.571;SOR=0.090;ANN=A	upstream_gene_variant	MODIFIER	GENE_CDS_Qa134_3_128	TRANSCRIPT_CDS_Qa134_3_128	protein_coding			upstream_gene_variant
CL9148CT12450	419	AC=23;AF=0.021;AN=1120;BaseQRankSum=-1.783;ClippingRankSum=0.000;DP=1599;ExcessHet=0.0440;FS=0.000;InbreedingCoeff=-0.0846;MLEAC=21;MLEAF=0.019;MQ=59.97;MQRankSum=0.189;QD=9.43;ReadPosRankSum=-0.147;SOR=0.161;ANN=A	upstream_gene_variant	MODIFIER	GENE_CDS_Qa134_3_128	TRANSCRIPT_CDS_Qa134_3_128	protein_coding			upstream_gene_variant
CL9148CT12450	434	AC=6;AF=5.357e-03;AN=1120;BaseQRankSum=1.749;ClippingRankSum=0.000;DP=1561;ExcessHet=3.0688;FS=0.000;InbreedingCoeff=-0.0979;MLEAC=5;MLEAF=4.464e-03;MQ=59.97;MQRankSum=0.114;QD=10.16;ReadPosRankSum=-4.163;SOR=0.005;ANN=G	upstream_gene_variant	MODIFIER	GENE_CDS_Qa134_3_128	TRANSCRIPT_CDS_Qa134_3_128	protein_coding			upstream_gene_variant
CL9629CT11162	30	AC=139;AF=0.144;AN=964;BaseQRankSum=-1.082;ClippingRankSum=0.000;DP=704;ExcessHet=-0.0000;FS=0.000;InbreedingCoeff=0.1451;MLEAC=138;MLEAF=0.143;MQ=60.00;MQRankSum=0.000;QD=33.20;ReadPosRankSum=-2.408;SOR=0.419;ANN=G	downstream_gene_variant	MODIFIER	GENE_CDS_Qa137_293_406	TRANSCRIPT_CDS_Qa137_293_406	protein_coding			intergenic_region
CL9629CT11162	42	AC=38;AF=0.039;AN=964;BaseQRankSum=0.389;ClippingRankSum=0.000;DP=703;ExcessHet=-0.0000;FS=0.000;InbreedingCoeff=-0.0204;MLEAC=33;MLEAF=0.034;MQ=60.00;MQRankSum=0.000;QD=31.45;ReadPosRankSum=0.527;SOR=0.026;ANN=T	downstream_gene_variant	MODIFIER	GENE_CDS_Qa137_293_406	TRANSCRIPT_CDS_Qa137_293_406	protein_coding			intergenic_region
CL9629CT11162	50	AC=40;AF=0.041;AN=966;BaseQRankSum=-1.442;ClippingRankSum=0.000;DP=702;ExcessHet=-0.0000;FS=0.000;InbreedingCoeff=-0.0075;MLEAC=34;MLEAF=0.035;MQ=60.00;MQRankSum=0.000;QD=28.08;ReadPosRankSum=0.472;SOR=0.017;ANN=A	downstream_gene_variant	MODIFIER	GENE_CDS_Qa137_293_406	TRANSCRIPT_CDS_Qa137_293_406	protein_coding			intergenic_region
CL9629CT11162	51	AC=45;AF=0.047;AN=966;BaseQRankSum=-1.527;ClippingRankSum=0.000;DP=702;ExcessHet=-0.0000;FS=0.000;InbreedingCoeff=0.0051;MLEAC=39;MLEAF=0.040;MQ=60.00;MQRankSum=0.000;QD=27.05;ReadPosRankSum=0.506;SOR=0.022;ANN=T	downstream_gene_variant	MODIFIER	GENE_CDS_Qa137_293_406	TRANSCRIPT_CDS_Qa137_293_406	protein_coding			intergenic_region
CL9629CT11162	99	AC=7;AF=7.261e-03;AN=964;BaseQRankSum=-0.479;ClippingRankSum=0.000;DP=699;ExcessHet=0.0000;FS=0.000;InbreedingCoeff=-0.1340;MLEAC=5;MLEAF=5.187e-03;MQ=60.00;MQRankSum=0.000;QD=17.80;ReadPosRankSum=0.638;SOR=0.006;ANN=T	downstream_gene_variant	MODIFIER	GENE_CDS_Qa137_293_406	TRANSCRIPT_CDS_Qa137_293_406	protein_coding			intergenic_region
CL9629CT11162	122	AC=144;AF=0.149;AN=964;BaseQRankSum=0.150;ClippingRankSum=0.000;DP=699;ExcessHet=-0.0000;FS=2.291;InbreedingCoeff=0.1557;MLEAC=142;MLEAF=0.147;MQ=60.00;MQRankSum=0.000;QD=29.71;ReadPosRankSum=-0.917;SOR=0.936;ANN=G	downstream_gene_variant	MODIFIER	GENE_CDS_Qa137_293_406	TRANSCRIPT_CDS_Qa137_293_406	protein_coding			intergenic_region
CL9629CT11162	135	AC=40;AF=0.041;AN=964;BaseQRankSum=-1.582;ClippingRankSum=0.000;DP=699;ExcessHet=-0.0000;FS=0.000;InbreedingCoeff=-0.0075;MLEAC=33;MLEAF=0.034;MQ=60.00;MQRankSum=0.000;QD=32.28;ReadPosRankSum=1.226;SOR=0.068;ANN=A	downstream_gene_variant	MODIFIER	GENE_CDS_Qa137_293_406	TRANSCRIPT_CDS_Qa137_293_406	protein_coding			intergenic_region
CL9629CT11162	170	AC=40;AF=0.042;AN=962;BaseQRankSum=-0.430;ClippingRankSum=0.000;DP=687;ExcessHet=-0.0000;FS=0.000;InbreedingCoeff=-0.0145;MLEAC=35;MLEAF=0.036;MQ=60.00;MQRankSum=0.000;QD=28.18;ReadPosRankSum=1.116;SOR=0.105;ANN=A	downstream_gene_variant	MODIFIER	GENE_CDS_Qa137_293_406	TRANSCRIPT_CDS_Qa137_293_406	protein_coding			intergenic_region
CL9629CT11162	265	AC=4;AF=4.132e-03;AN=968;BaseQRankSum=-0.848;ClippingRankSum=0.000;DP=731;ExcessHet=0.0135;FS=0.000;InbreedingCoeff=-0.1513;MLEAC=4;MLEAF=4.132e-03;MQ=60.00;MQRankSum=0.000;QD=11.03;ReadPosRankSum=0.351;SOR=0.003;ANN=T	downstream_gene_variant	MODIFIER	GENE_CDS_Qa137_293_406	TRANSCRIPT_CDS_Qa137_293_406	protein_coding			intergenic_region
CL9629CT11162	325	AC=150;AF=0.153;AN=978;BaseQRankSum=-2.559;ClippingRankSum=0.000;DP=742;ExcessHet=0.0000;FS=0.000;InbreedingCoeff=0.1315;MLEAC=152;MLEAF=0.155;MQ=60.00;MQRankSum=0.000;QD=28.35;ReadPosRankSum=0.066;SOR=0.441;ANN=T	missense_variant	MODERATE	GENE_CDS_Qa137_293_406	TRANSCRIPT_CDS_Qa137_293_406	protein_coding	p.Ala28Thr	82/114
CL9629CT11162	364	AC=22;AF=0.022;AN=978;BaseQRankSum=-1.187;ClippingRankSum=0.000;DP=741;ExcessHet=-0.0000;FS=0.000;InbreedingCoeff=-0.0736;MLEAC=19;MLEAF=0.019;MQ=60.00;MQRankSum=0.000;QD=26.46;ReadPosRankSum=0.273;SOR=0.003;ANN=A	missense_variant	MODERATE	GENE_CDS_Qa137_293_406	TRANSCRIPT_CDS_Qa137_293_406	protein_coding	p.Leu15Phe	43/114
CL9715CT12757_02	79	AC=11;AF=9.516e-03;AN=1156;BaseQRankSum=-0.051;ClippingRankSum=0.000;DP=1581;ExcessHet=0.0000;FS=0.000;InbreedingCoeff=-0.0576;MLEAC=2;MLEAF=1.730e-03;MQ=60.15;MQRankSum=-0.394;QD=12.01;ReadPosRankSum=0.328;SOR=0.000;ANN=T	synonymous_variant	LOW	GENE_CDS_Qa142_5_205	TRANSCRIPT_CDS_Qa142_5_205	protein_coding	p.Ser25Ser	75/201
CL9715CT12757_02	120	AC=13;AF=0.011;AN=1156;BaseQRankSum=-2.313;ClippingRankSum=0.000;DP=1582;ExcessHet=0.0000;FS=0.000;InbreedingCoeff=-0.0722;MLEAC=12;MLEAF=0.010;MQ=60.15;MQRankSum=-0.491;QD=20.42;ReadPosRankSum=-1.086;SOR=0.001;ANN=A	missense_variant	MODERATE	GENE_CDS_Qa142_5_205	TRANSCRIPT_CDS_Qa142_5_205	protein_coding	p.Ser39Asn	116/201
CL9715CT12757_02	121	AC=13;AF=0.011;AN=1156;BaseQRankSum=-2.731;ClippingRankSum=0.000;DP=1583;ExcessHet=0.0000;FS=0.000;InbreedingCoeff=-0.0722;MLEAC=12;MLEAF=0.010;MQ=60.15;MQRankSum=-0.491;QD=20.42;ReadPosRankSum=-1.021;SOR=0.001;ANN=A	missense_variant	MODERATE	GENE_CDS_Qa142_5_205	TRANSCRIPT_CDS_Qa142_5_205	protein_coding	p.Ser39Arg	117/201
CL9715CT12757_02	144	AC=2;AF=1.727e-03;AN=1158;BaseQRankSum=-0.177;ClippingRankSum=0.000;DP=2969;ExcessHet=3.0141;FS=0.000;InbreedingCoeff=-0.0442;MLEAC=1;MLEAF=8.636e-04;MQ=60.08;MQRankSum=-0.192;QD=5.65;ReadPosRankSum=0.600;SOR=0.865;ANN=G	missense_variant	MODERATE	GENE_CDS_Qa142_5_205	TRANSCRIPT_CDS_Qa142_5_205	protein_coding	p.Ala47Gly	140/201
CL9715CT12757_02	146	AC=4;AF=3.454e-03;AN=1158;BaseQRankSum=-0.334;ClippingRankSum=0.000;DP=2973;ExcessHet=3.0329;FS=0.000;InbreedingCoeff=-0.0484;MLEAC=3;MLEAF=2.591e-03;MQ=60.08;MQRankSum=-0.243;QD=2.55;ReadPosRankSum=-1.322;SOR=0.580;ANN=C	missense_variant	MODERATE	GENE_CDS_Qa142_5_205	TRANSCRIPT_CDS_Qa142_5_205	protein_coding	p.Phe48Leu	142/201
CL9715CT12757_02	149	AC=7;AF=6.045e-03;AN=1158;BaseQRankSum=-0.425;ClippingRankSum=0.000;DP=2976;ExcessHet=0.0396;FS=0.000;InbreedingCoeff=-0.0211;MLEAC=5;MLEAF=4.318e-03;MQ=60.08;MQRankSum=-0.345;QD=3.61;ReadPosRankSum=-0.390;SOR=0.581;ANN=C	missense_variant	MODERATE	GENE_CDS_Qa142_5_205	TRANSCRIPT_CDS_Qa142_5_205	protein_coding	p.Ser49Pro	145/201
CL9715CT12757_02	178	AC=3;AF=2.591e-03;AN=1158;BaseQRankSum=-0.204;ClippingRankSum=0.000;DP=2985;ExcessHet=3.0216;FS=0.000;InbreedingCoeff=-0.0461;MLEAC=2;MLEAF=1.727e-03;MQ=60.08;MQRankSum=-0.187;QD=3.19;ReadPosRankSum=0.018;SOR=0.894;ANN=C	synonymous_variant	LOW	GENE_CDS_Qa142_5_205	TRANSCRIPT_CDS_Qa142_5_205	protein_coding	p.Ser58Ser	174/201
CL9715CT12757_02	193	AC=5;AF=4.318e-03;AN=1158;BaseQRankSum=-9.156;ClippingRankSum=0.000;DP=2981;ExcessHet=3.0480;FS=0.000;InbreedingCoeff=-0.0496;MLEAC=5;MLEAF=4.318e-03;MQ=60.08;MQRankSum=-0.405;QD=4.18;ReadPosRankSum=-0.228;SOR=1.021;ANN=C	synonymous_variant	LOW	GENE_CDS_Qa142_5_205	TRANSCRIPT_CDS_Qa142_5_205	protein_coding	p.Ala63Ala	189/201
CL9715CT12757_02	208	AC=10;AF=8.636e-03;AN=1158;BaseQRankSum=-0.264;ClippingRankSum=0.000;DP=2978;ExcessHet=0.0010;FS=0.000;InbreedingCoeff=0.0031;MLEAC=8;MLEAF=6.908e-03;MQ=60.08;MQRankSum=-0.396;QD=4.39;ReadPosRankSum=0.818;SOR=0.689;ANN=C	downstream_gene_variant	MODIFIER	GENE_CDS_Qa142_5_205	TRANSCRIPT_CDS_Qa142_5_205	protein_coding			intergenic_region
CL9715CT12757_02	250	AC=9;AF=8.007e-03;AN=1124;BaseQRankSum=-0.081;ClippingRankSum=0.000;DP=1597;ExcessHet=3.1505;FS=0.000;InbreedingCoeff=-0.0980;MLEAC=7;MLEAF=6.228e-03;MQ=60.15;MQRankSum=-0.443;QD=4.15;ReadPosRankSum=-2.169;SOR=0.128;ANN=G	downstream_gene_variant	MODIFIER	GENE_CDS_Qa142_5_205	TRANSCRIPT_CDS_Qa142_5_205	protein_coding			intergenic_region
CL9715CT12757_02	295	AC=48;AF=0.119;AN=402;BaseQRankSum=-3.279;ClippingRankSum=0.000;DP=1431;ExcessHet=0.0000;FS=0.000;InbreedingCoeff=0.1944;MLEAC=8;MLEAF=0.020;MQ=60.02;MQRankSum=0.000;QD=10.81;ReadPosRankSum=0.862;SOR=0.564;ANN=A	downstream_gene_variant	MODIFIER	GENE_CDS_Qa142_5_205	TRANSCRIPT_CDS_Qa142_5_205	protein_coding			intergenic_region
CL9715CT12757_02	305	AC=18;AF=0.045;AN=396;BaseQRankSum=-0.574;ClippingRankSum=0.000;DP=1422;ExcessHet=0.0077;FS=0.000;InbreedingCoeff=0.1785;MLEAC=1;MLEAF=2.525e-03;MQ=60.00;MQRankSum=0.168;QD=23.36;ReadPosRankSum=0.168;SOR=0.000;ANN=G	downstream_gene_variant	MODIFIER	GENE_CDS_Qa142_5_205	TRANSCRIPT_CDS_Qa142_5_205	protein_coding			intergenic_region
CL9715CT13130	29	AC=25;AF=0.022;AN=1136;BaseQRankSum=-0.837;ClippingRankSum=0.000;DP=1077;ExcessHet=0.0000;FS=0.000;InbreedingCoeff=-0.0709;MLEAC=22;MLEAF=0.019;MQ=60.00;MQRankSum=0.000;QD=22.68;ReadPosRankSum=0.783;SOR=0.069;ANN=A	missense_variant	MODERATE	GENE_CDS_Qa143_1_285	TRANSCRIPT_CDS_Qa143_1_285	protein_coding	p.Ser86Ile	257/285	downstream_gene_variant
CL9715CT13130	46	AC=786;AF=0.692;AN=1136;BaseQRankSum=1.991;ClippingRankSum=0.000;DP=1076;ExcessHet=-0.0000;FS=0.000;InbreedingCoeff=0.1473;MLEAC=786;MLEAF=0.692;MQ=60.00;MQRankSum=0.000;QD=30.08;ReadPosRankSum=-0.480;SOR=0.769;ANN=G	synonymous_variant	LOW	GENE_CDS_Qa143_1_285	TRANSCRIPT_CDS_Qa143_1_285	protein_coding	p.Asp80Asp	240/285	downstream_gene_variant
CL9715CT13130	49	AC=18;AF=0.016;AN=1136;BaseQRankSum=-0.326;ClippingRankSum=0.000;DP=1076;ExcessHet=0.0000;FS=0.000;InbreedingCoeff=-0.1042;MLEAC=17;MLEAF=0.015;MQ=60.00;MQRankSum=0.000;QD=15.23;ReadPosRankSum=-2.112;SOR=0.058;ANN=G	synonymous_variant	LOW	GENE_CDS_Qa143_1_285	TRANSCRIPT_CDS_Qa143_1_285	protein_coding	p.Ser79Ser	237/285	downstream_gene_variant
CL9715CT13130	55	AC=44;AF=0.039;AN=1136;BaseQRankSum=0.643;ClippingRankSum=0.000;DP=1077;ExcessHet=-0.0000;FS=0.000;InbreedingCoeff=-0.0151;MLEAC=40;MLEAF=0.035;MQ=60.00;MQRankSum=0.000;QD=32.61;ReadPosRankSum=0.117;SOR=0.292;ANN=G	missense_variant	MODERATE	GENE_CDS_Qa143_1_285	TRANSCRIPT_CDS_Qa143_1_285	protein_coding	p.Leu77Phe	231/285	downstream_gene_variant
CL9715CT13130	73	AC=161;AF=0.142;AN=1136;BaseQRankSum=0.815;ClippingRankSum=0.000;DP=1078;ExcessHet=-0.0000;FS=0.000;InbreedingCoeff=0.0413;MLEAC=168;MLEAF=0.148;MQ=60.00;MQRankSum=0.000;QD=27.50;ReadPosRankSum=0.172;SOR=0.620;ANN=T	synonymous_variant	LOW	GENE_CDS_Qa143_1_285	TRANSCRIPT_CDS_Qa143_1_285	protein_coding	p.Ala71Ala	213/285	downstream_gene_variant
CL9715CT13130	135	AC=595;AF=0.540;AN=1102;BaseQRankSum=3.619;ClippingRankSum=0.000;DP=1041;ExcessHet=0.0000;FS=6.034;InbreedingCoeff=0.1931;MLEAC=602;MLEAF=0.546;MQ=60.00;MQRankSum=0.000;QD=33.82;ReadPosRankSum=-2.003;SOR=1.754;ANN=C	missense_variant	MODERATE	GENE_CDS_Qa143_1_285	TRANSCRIPT_CDS_Qa143_1_285	protein_coding	p.Asn51Asp	151/285	downstream_gene_variant
CL9715CT13130	160	AC=115;AF=0.104;AN=1102;BaseQRankSum=-1.488;ClippingRankSum=0.000;DP=1050;ExcessHet=-0.0000;FS=0.000;InbreedingCoeff=0.0265;MLEAC=100;MLEAF=0.091;MQ=60.00;MQRankSum=0.000;QD=31.45;ReadPosRankSum=-2.030;SOR=0.079;ANN=A	missense_variant	MODERATE	GENE_CDS_Qa143_1_285	TRANSCRIPT_CDS_Qa143_1_285	protein_coding	p.Lys42Asn	126/285	downstream_gene_variant
CL9715CT13130	165	AC=210;AF=0.191;AN=1102;BaseQRankSum=3.291;ClippingRankSum=0.000;DP=1050;ExcessHet=0.0000;FS=0.000;InbreedingCoeff=0.1256;MLEAC=229;MLEAF=0.208;MQ=60.00;MQRankSum=0.000;QD=25.51;ReadPosRankSum=0.145;SOR=0.316;ANN=G	synonymous_variant	LOW	GENE_CDS_Qa143_1_285	TRANSCRIPT_CDS_Qa143_1_285	protein_coding	p.Leu41Leu	121/285	downstream_gene_variant
CL9715CT13130	169	AC=841,9;AF=0.762,8.152e-03;AN=1104;BaseQRankSum=-2.339;ClippingRankSum=0.000;DP=1049;ExcessHet=0.3234;FS=0.000;InbreedingCoeff=0.2597;MLEAC=746,6;MLEAF=0.676,5.435e-03;MQ=60.00;MQRankSum=0.000;QD=31.09;ReadPosRankSum=-1.531;SOR=0.162;ANN="C	frameshift_variant&missense_variant	HIGH	GENE_CDS_Qa143_1_285	TRANSCRIPT_CDS_Qa143_1_285	protein_coding	p.Leu40fs	117/285	frameshift_variant&synonymous_variant
CL9715CT13130	182	AC=6;AF=5.435e-03;AN=1104;BaseQRankSum=-1.037;ClippingRankSum=0.000;DP=1043;ExcessHet=0.0296;FS=0.000;InbreedingCoeff=-0.1355;MLEAC=5;MLEAF=4.529e-03;MQ=60.00;MQRankSum=0.000;QD=10.91;ReadPosRankSum=-2.334;SOR=0.001;ANN=A	missense_variant	MODERATE	GENE_CDS_Qa143_1_285	TRANSCRIPT_CDS_Qa143_1_285	protein_coding	p.Ala35Val	104/285	downstream_gene_variant
CL9715CT13130	190	AC=987;AF=0.894;AN=1104;BaseQRankSum=-0.779;ClippingRankSum=0.000;DP=1041;ExcessHet=-0.0000;FS=0.000;InbreedingCoeff=0.0728;MLEAC=991;MLEAF=0.898;MQ=60.00;MQRankSum=0.000;QD=26.70;ReadPosRankSum=-0.794;SOR=0.837;ANN=T	synonymous_variant	LOW	GENE_CDS_Qa143_1_285	TRANSCRIPT_CDS_Qa143_1_285	protein_coding	p.Ser32Ser	96/285	downstream_gene_variant
CL9715CT13130	287	AC=104;AF=0.094;AN=1112;BaseQRankSum=2.516;ClippingRankSum=0.000;DP=1038;ExcessHet=0.0000;FS=0.000;InbreedingCoeff=-0.0350;MLEAC=116;MLEAF=0.104;MQ=60.01;MQRankSum=-0.340;QD=18.17;ReadPosRankSum=-0.498;SOR=1.010;ANN=A	upstream_gene_variant	MODIFIER	GENE_CDS_Qa143_1_285	TRANSCRIPT_CDS_Qa143_1_285	protein_coding			downstream_gene_variant
CL9715CT13130	307	AC=23;AF=0.021;AN=1114;BaseQRankSum=0.714;ClippingRankSum=0.000;DP=1050;ExcessHet=0.0000;FS=0.000;InbreedingCoeff=-0.0841;MLEAC=22;MLEAF=0.020;MQ=60.01;MQRankSum=-0.121;QD=25.85;ReadPosRankSum=0.486;SOR=0.037;ANN=C	upstream_gene_variant	MODIFIER	GENE_CDS_Qa143_1_285	TRANSCRIPT_CDS_Qa143_1_285	protein_coding			downstream_gene_variant
CL9715CT13130	344	AC=9;AF=8.094e-03;AN=1112;BaseQRankSum=-1.065;ClippingRankSum=0.000;DP=1056;ExcessHet=0.0000;FS=0.000;InbreedingCoeff=-0.1130;MLEAC=7;MLEAF=6.295e-03;MQ=60.01;MQRankSum=-0.070;QD=15.98;ReadPosRankSum=-2.626;SOR=0.007;ANN=A	stop_gained	HIGH	GENE_CDS_Qa143_336_383	TRANSCRIPT_CDS_Qa143_336_383	protein_coding	p.Glu14*	40/48	upstream_gene_variant
CL9715CT13837	41	AC=6;AF=0.019;AN=324;BaseQRankSum=-2.015;ClippingRankSum=0.000;DP=210;ExcessHet=0.0009;FS=0.000;InbreedingCoeff=-0.1417;MLEAC=7;MLEAF=0.022;MQ=59.81;MQRankSum=0.000;QD=10.46;ReadPosRankSum=-2.457;SOR=0.001;ANN=T	upstream_gene_variant	MODIFIER	GENE_CDS_Qa145_80_205	TRANSCRIPT_CDS_Qa145_80_205	protein_coding			upstream_gene_variant
CL9715CT13837	88	AC=64;AF=0.201;AN=318;BaseQRankSum=-1.066;ClippingRankSum=0.000;DP=208;ExcessHet=-0.0000;FS=0.000;InbreedingCoeff=0.1482;MLEAC=66;MLEAF=0.208;MQ=59.81;MQRankSum=0.000;QD=27.98;ReadPosRankSum=0.107;SOR=0.480;ANN=T	synonymous_variant	LOW	GENE_CDS_Qa145_80_205	TRANSCRIPT_CDS_Qa145_80_205	protein_coding	p.Tyr3Tyr	9/126	upstream_gene_variant
CL9715CT13837	98	AC=64;AF=0.201;AN=318;BaseQRankSum=-3.597;ClippingRankSum=0.000;DP=224;ExcessHet=-0.0000;FS=3.901;InbreedingCoeff=0.1663;MLEAC=66;MLEAF=0.208;MQ=59.83;MQRankSum=0.000;QD=28.79;ReadPosRankSum=-6.506;SOR=0.116;ANN=T	missense_variant	MODERATE	GENE_CDS_Qa145_80_205	TRANSCRIPT_CDS_Qa145_80_205	protein_coding	p.Met7Leu	19/126	upstream_gene_variant
CL9715CT13837	196	AC=17;AF=0.062;AN=274;BaseQRankSum=0.804;ClippingRankSum=0.000;DP=166;ExcessHet=0.0000;FS=0.000;InbreedingCoeff=0.0004;MLEAC=16;MLEAF=0.058;MQ=60.00;MQRankSum=0.000;QD=9.49;ReadPosRankSum=-1.444;SOR=0.004;ANN=T	synonymous_variant	LOW	GENE_CDS_Qa145_80_205	TRANSCRIPT_CDS_Qa145_80_205	protein_coding	p.Ser39Ser	117/126	upstream_gene_variant
CL9715CT13837	219	AC=57;AF=0.226;AN=252;BaseQRankSum=-2.157;ClippingRankSum=0.000;DP=152;ExcessHet=0.0000;FS=0.000;InbreedingCoeff=0.1462;MLEAC=59;MLEAF=0.234;MQ=60.00;MQRankSum=0.000;QD=26.21;ReadPosRankSum=8.931;SOR=0.087;ANN=T	upstream_gene_variant	MODIFIER	GENE_CDS_Qa145_540_650	TRANSCRIPT_CDS_Qa145_540_650	protein_coding			downstream_gene_variant
CL9715CT13837	492	AC=3;AF=0.012;AN=244;BaseQRankSum=-2.428;ClippingRankSum=0.000;DP=131;ExcessHet=0.0090;FS=0.000;InbreedingCoeff=-0.1387;MLEAC=1;MLEAF=4.098e-03;MQ=60.00;MQRankSum=0.000;QD=23.90;ReadPosRankSum=0.149;SOR=0.001;ANN=T	upstream_gene_variant	MODIFIER	GENE_CDS_Qa145_540_650	TRANSCRIPT_CDS_Qa145_540_650	protein_coding			downstream_gene_variant
CL9715CT13837	500	AC=3;AF=0.012;AN=254;BaseQRankSum=-2.430;ClippingRankSum=0.000;DP=140;ExcessHet=0.0087;FS=0.000;InbreedingCoeff=-0.1400;MLEAC=1;MLEAF=3.937e-03;MQ=60.00;MQRankSum=0.000;QD=23.80;ReadPosRankSum=0.304;SOR=0.000;ANN=T	upstream_gene_variant	MODIFIER	GENE_CDS_Qa145_540_650	TRANSCRIPT_CDS_Qa145_540_650	protein_coding			downstream_gene_variant
CL9715CT13837	551	AC=43;AF=0.162;AN=266;BaseQRankSum=-0.751;ClippingRankSum=0.000;DP=148;ExcessHet=0.0000;FS=0.000;InbreedingCoeff=0.1716;MLEAC=42;MLEAF=0.158;MQ=60.00;MQRankSum=0.000;QD=25.98;ReadPosRankSum=0.511;SOR=0.036;ANN=G	synonymous_variant	LOW	GENE_CDS_Qa145_540_650	TRANSCRIPT_CDS_Qa145_540_650	protein_coding	p.Ala4Ala	12/111	downstream_gene_variant
CL9715CT13837	576	AC=142;AF=0.530;AN=268;BaseQRankSum=0.982;ClippingRankSum=0.000;DP=150;ExcessHet=-0.0000;FS=0.000;InbreedingCoeff=0.2900;MLEAC=142;MLEAF=0.530;MQ=60.00;MQRankSum=0.000;QD=31.63;ReadPosRankSum=0.164;SOR=0.804;ANN=T	missense_variant	MODERATE	GENE_CDS_Qa145_540_650	TRANSCRIPT_CDS_Qa145_540_650	protein_coding	p.Asn13Tyr	37/111	downstream_gene_variant
CL9715CT13837	641	AC=6;AF=0.022;AN=270;BaseQRankSum=-1.796;ClippingRankSum=0.000;DP=151;ExcessHet=0.0000;FS=0.000;InbreedingCoeff=-0.1000;MLEAC=5;MLEAF=0.019;MQ=60.00;MQRankSum=0.000;QD=15.77;ReadPosRankSum=0.263;SOR=0.001;ANN=C	synonymous_variant	LOW	GENE_CDS_Qa145_540_650	TRANSCRIPT_CDS_Qa145_540_650	protein_coding	p.His34His	102/111	downstream_gene_variant
CL9715CT14030_01	89	AC=38;AF=0.033;AN=1164;BaseQRankSum=-1.052;ClippingRankSum=0.000;DP=4274;ExcessHet=0.0463;FS=0.000;InbreedingCoeff=0.0531;MLEAC=34;MLEAF=0.029;MQ=60.01;MQRankSum=-0.244;QD=6.01;ReadPosRankSum=0.290;SOR=0.713;ANN=A	synonymous_variant	LOW	GENE_CDS_Qa146_3_254	TRANSCRIPT_CDS_Qa146_3_254	protein_coding	p.Lys29Lys	87/252
CL9715CT14030_01	92	AC=557;AF=0.479;AN=1164;BaseQRankSum=-0.112;ClippingRankSum=0.000;DP=4281;ExcessHet=0.0726;FS=0.516;InbreedingCoeff=0.0318;MLEAC=559;MLEAF=0.480;MQ=60.01;MQRankSum=-1.358;QD=14.43;ReadPosRankSum=-0.532;SOR=0.731;ANN=G	synonymous_variant	LOW	GENE_CDS_Qa146_3_254	TRANSCRIPT_CDS_Qa146_3_254	protein_coding	p.Pro30Pro	90/252
CL9715CT14030_01	110	AC=1;AF=8.576e-04;AN=1166;BaseQRankSum=-0.286;ClippingRankSum=0.000;DP=4310;ExcessHet=3.0103;FS=0.000;InbreedingCoeff=-0.0197;MLEAC=1;MLEAF=8.576e-04;MQ=60.00;MQRankSum=-0.018;QD=9.45;ReadPosRankSum=-0.260;SOR=0.661;ANN=G	synonymous_variant	LOW	GENE_CDS_Qa146_3_254	TRANSCRIPT_CDS_Qa146_3_254	protein_coding	p.Pro36Pro	108/252
CL9715CT14030_01	113	AC=22;AF=0.019;AN=1166;BaseQRankSum=-0.996;ClippingRankSum=0.000;DP=4319;ExcessHet=0.0338;FS=0.000;InbreedingCoeff=0.0488;MLEAC=20;MLEAF=0.017;MQ=60.00;MQRankSum=-0.074;QD=5.07;ReadPosRankSum=-0.630;SOR=0.656;ANN=G	synonymous_variant	LOW	GENE_CDS_Qa146_3_254	TRANSCRIPT_CDS_Qa146_3_254	protein_coding	p.Pro37Pro	111/252
CL9715CT14030_01	119	AC=14;AF=0.012;AN=1166;BaseQRankSum=2.001;ClippingRankSum=0.000;DP=4324;ExcessHet=0.1730;FS=3.076;InbreedingCoeff=0.0242;MLEAC=12;MLEAF=0.010;MQ=60.00;MQRankSum=-0.055;QD=4.03;ReadPosRankSum=0.603;SOR=0.808;ANN=C	synonymous_variant	LOW	GENE_CDS_Qa146_3_254	TRANSCRIPT_CDS_Qa146_3_254	protein_coding	p.Tyr39Tyr	117/252
CL9715CT14030_01	134	AC=215;AF=0.184;AN=1166;BaseQRankSum=0.319;ClippingRankSum=0.000;DP=4340;ExcessHet=4.9254;FS=0.000;InbreedingCoeff=-0.0650;MLEAC=212;MLEAF=0.182;MQ=60.00;MQRankSum=-0.618;QD=6.60;ReadPosRankSum=-0.997;SOR=0.687;ANN=G	synonymous_variant	LOW	GENE_CDS_Qa146_3_254	TRANSCRIPT_CDS_Qa146_3_254	protein_coding	p.Pro44Pro	132/252
CL9715CT14030_01	137	AC=415;AF=0.356;AN=1166;BaseQRankSum=-0.666;ClippingRankSum=0.000;DP=4336;ExcessHet=0.0000;FS=0.537;InbreedingCoeff=0.1304;MLEAC=412;MLEAF=0.353;MQ=60.00;MQRankSum=-1.080;QD=14.50;ReadPosRankSum=-0.091;SOR=0.746;ANN=A	synonymous_variant	LOW	GENE_CDS_Qa146_3_254	TRANSCRIPT_CDS_Qa146_3_254	protein_coding	p.Arg45Arg	135/252
CL9715CT14030_01	140	AC=41;AF=0.035;AN=1164;BaseQRankSum=-1.043;ClippingRankSum=0.000;DP=4340;ExcessHet=0.0723;FS=0.000;InbreedingCoeff=0.0432;MLEAC=38;MLEAF=0.033;MQ=60.00;MQRankSum=-0.255;QD=5.48;ReadPosRankSum=0.379;SOR=0.654;ANN=T	synonymous_variant	LOW	GENE_CDS_Qa146_3_254	TRANSCRIPT_CDS_Qa146_3_254	protein_coding	p.Pro46Pro	138/252
CL9715CT14030_01	172	AC=43;AF=0.037;AN=1164;BaseQRankSum=2.432;ClippingRankSum=0.000;DP=4347;ExcessHet=0.0000;FS=0.000;InbreedingCoeff=0.2302;MLEAC=40;MLEAF=0.034;MQ=60.00;MQRankSum=-0.257;QD=8.37;ReadPosRankSum=-1.392;SOR=0.640;ANN=T	missense_variant	MODERATE	GENE_CDS_Qa146_3_254	TRANSCRIPT_CDS_Qa146_3_254	protein_coding	p.Glu57Val	170/252
CL9715CT14030_01	175	AC=14;AF=0.012;AN=1164;BaseQRankSum=-5.491;ClippingRankSum=0.000;DP=4346;ExcessHet=0.0001;FS=0.000;InbreedingCoeff=0.1300;MLEAC=11;MLEAF=9.450e-03;MQ=60.00;MQRankSum=-0.133;QD=5.41;ReadPosRankSum=-0.275;SOR=0.794;ANN=A	missense_variant	MODERATE	GENE_CDS_Qa146_3_254	TRANSCRIPT_CDS_Qa146_3_254	protein_coding	p.Arg58Gln	173/252
CL9715CT14030_01	181	AC=9;AF=7.719e-03;AN=1166;BaseQRankSum=-0.482;ClippingRankSum=0.000;DP=4340;ExcessHet=0.0676;FS=0.000;InbreedingCoeff=0.0377;MLEAC=8;MLEAF=6.861e-03;MQ=60.00;MQRankSum=-0.097;QD=2.53;ReadPosRankSum=-0.391;SOR=0.708;ANN=T	missense_variant	MODERATE	GENE_CDS_Qa146_3_254	TRANSCRIPT_CDS_Qa146_3_254	protein_coding	p.Ala60Val	179/252
CL9715CT14030_01	190	AC=122;AF=0.105;AN=1164;BaseQRankSum=1.352;ClippingRankSum=0.000;DP=4332;ExcessHet=0.0046;FS=2.086;InbreedingCoeff=0.0783;MLEAC=116;MLEAF=0.100;MQ=60.01;MQRankSum=-0.445;QD=6.52;ReadPosRankSum=1.508;SOR=0.999;ANN=G	missense_variant	MODERATE	GENE_CDS_Qa146_3_254	TRANSCRIPT_CDS_Qa146_3_254	protein_coding	p.Pro63Arg	188/252
CL9715CT14030_01	200	AC=4;AF=3.431e-03;AN=1166;BaseQRankSum=1.375;ClippingRankSum=0.000;DP=4321;ExcessHet=0.0112;FS=0.000;InbreedingCoeff=0.0581;MLEAC=4;MLEAF=3.431e-03;MQ=60.01;MQRankSum=-0.086;QD=11.91;ReadPosRankSum=0.318;SOR=0.709;ANN=T	missense_variant	MODERATE	GENE_CDS_Qa146_3_254	TRANSCRIPT_CDS_Qa146_3_254	protein_coding	p.Glu66Asp	198/252
CL9715CT14030_01	224	AC=293;AF=0.251;AN=1166;BaseQRankSum=-2.318;ClippingRankSum=0.000;DP=4247;ExcessHet=0.0000;FS=0.000;InbreedingCoeff=0.1237;MLEAC=283;MLEAF=0.243;MQ=60.00;MQRankSum=1.017;QD=10.60;ReadPosRankSum=0.551;SOR=0.672;ANN=T	synonymous_variant	LOW	GENE_CDS_Qa146_3_254	TRANSCRIPT_CDS_Qa146_3_254	protein_coding	p.Leu74Leu	222/252
CL9715CT14526_03	27	AC=345;AF=0.536;AN=644;BaseQRankSum=3.538;ClippingRankSum=0.000;DP=631;ExcessHet=-0.0000;FS=6.458;InbreedingCoeff=0.2085;MLEAC=343;MLEAF=0.533;MQ=60.00;MQRankSum=0.000;QD=32.58;ReadPosRankSum=2.581;SOR=1.870;ANN=A	upstream_gene_variant	MODIFIER	GENE_CDS_Qa150_46_237	TRANSCRIPT_CDS_Qa150_46_237	protein_coding			intergenic_region
CL9715CT14526_03	37	AC=345;AF=0.536;AN=644;BaseQRankSum=3.228;ClippingRankSum=0.000;DP=632;ExcessHet=-0.0000;FS=6.458;InbreedingCoeff=0.2085;MLEAC=343;MLEAF=0.533;MQ=60.00;MQRankSum=0.000;QD=35.69;ReadPosRankSum=0.580;SOR=1.864;ANN=G	upstream_gene_variant	MODIFIER	GENE_CDS_Qa150_46_237	TRANSCRIPT_CDS_Qa150_46_237	protein_coding			intergenic_region
CL9715CT14526_03	98	AC=778;AF=0.737;AN=1056;BaseQRankSum=2.069;ClippingRankSum=0.000;DP=1270;ExcessHet=0.0000;FS=0.000;InbreedingCoeff=0.0288;MLEAC=680;MLEAF=0.644;MQ=60.00;MQRankSum=0.000;QD=29.10;ReadPosRankSum=-1.492;SOR=1.031;ANN=G	missense_variant	MODERATE	GENE_CDS_Qa150_46_237	TRANSCRIPT_CDS_Qa150_46_237	protein_coding	p.Pro18Arg	53/192
CL9715CT14526_03	184	AC=4;AF=3.774e-03;AN=1060;BaseQRankSum=1.275;ClippingRankSum=0.000;DP=1268;ExcessHet=3.0350;FS=0.000;InbreedingCoeff=-0.1171;MLEAC=3;MLEAF=2.830e-03;MQ=60.00;MQRankSum=0.000;QD=7.49;ReadPosRankSum=0.355;SOR=0.001;ANN=T	missense_variant	MODERATE	GENE_CDS_Qa150_46_237	TRANSCRIPT_CDS_Qa150_46_237	protein_coding	p.Asn47Tyr	139/192
CL9715CT14654_02	37	AC=5;AF=4.259e-03;AN=1174;BaseQRankSum=-0.512;ClippingRankSum=0.000;DP=2639;ExcessHet=0.0186;FS=0.000;InbreedingCoeff=-0.0033;MLEAC=4;MLEAF=3.407e-03;MQ=59.99;MQRankSum=0.000;QD=9.81;ReadPosRankSum=0.395;SOR=0.000;ANN=T	synonymous_variant	LOW	GENE_CDS_Qa151_2_271	TRANSCRIPT_CDS_Qa151_2_271	protein_coding	p.Gly12Gly	36/270
CL9715CT14654_02	43	AC=160;AF=0.136;AN=1174;BaseQRankSum=-2.903;ClippingRankSum=0.000;DP=2638;ExcessHet=0.0990;FS=0.000;InbreedingCoeff=-0.0123;MLEAC=152;MLEAF=0.129;MQ=59.99;MQRankSum=0.000;QD=14.37;ReadPosRankSum=0.300;SOR=0.032;ANN=T	synonymous_variant	LOW	GENE_CDS_Qa151_2_271	TRANSCRIPT_CDS_Qa151_2_271	protein_coding	p.Ser14Ser	42/270
CL9715CT14654_02	64	AC=195;AF=0.166;AN=1174;BaseQRankSum=-0.176;ClippingRankSum=0.000;DP=2635;ExcessHet=38.2743;FS=0.000;InbreedingCoeff=-0.1883;MLEAC=199;MLEAF=0.170;MQ=59.98;MQRankSum=0.408;QD=10.74;ReadPosRankSum=-0.646;SOR=0.060;ANN=T	synonymous_variant	LOW	GENE_CDS_Qa151_2_271	TRANSCRIPT_CDS_Qa151_2_271	protein_coding	p.Gly21Gly	63/270
CL9715CT14654_02	106	AC=182;AF=0.155;AN=1174;BaseQRankSum=0.572;ClippingRankSum=0.000;DP=4526;ExcessHet=35.8970;FS=0.000;InbreedingCoeff=-0.1493;MLEAC=174;MLEAF=0.148;MQ=59.99;MQRankSum=0.000;QD=6.19;ReadPosRankSum=-0.191;SOR=0.679;ANN=G	missense_variant	MODERATE	GENE_CDS_Qa151_2_271	TRANSCRIPT_CDS_Qa151_2_271	protein_coding	p.Asp35Glu	105/270
CL9715CT14654_02	169	AC=42;AF=0.036;AN=1174;BaseQRankSum=-0.097;ClippingRankSum=0.000;DP=4581;ExcessHet=0.4492;FS=0.000;InbreedingCoeff=0.0356;MLEAC=35;MLEAF=0.030;MQ=59.99;MQRankSum=0.000;QD=5.15;ReadPosRankSum=-1.247;SOR=0.743;ANN=G	synonymous_variant	LOW	GENE_CDS_Qa151_2_271	TRANSCRIPT_CDS_Qa151_2_271	protein_coding	p.Thr56Thr	168/270
CL9715CT15131	39	AC=94;AF=0.102;AN=922;BaseQRankSum=-3.008;ClippingRankSum=0.000;DP=561;ExcessHet=-0.0000;FS=0.000;InbreedingCoeff=0.0605;MLEAC=95;MLEAF=0.103;MQ=60.00;MQRankSum=0.000;QD=32.82;ReadPosRankSum=0.891;SOR=0.110;ANN=T	synonymous_variant	LOW	GENE_CDS_Qa159_6_614	TRANSCRIPT_CDS_Qa159_6_614	protein_coding	p.Leu192Leu	576/609
CL9715CT15131	57	AC=248;AF=0.268;AN=926;BaseQRankSum=3.835;ClippingRankSum=0.000;DP=559;ExcessHet=-0.0000;FS=2.675;InbreedingCoeff=0.2604;MLEAC=247;MLEAF=0.267;MQ=60.00;MQRankSum=0.000;QD=25.25;ReadPosRankSum=1.952;SOR=1.193;ANN=G	synonymous_variant	LOW	GENE_CDS_Qa159_6_614	TRANSCRIPT_CDS_Qa159_6_614	protein_coding	p.Pro186Pro	558/609
CL9715CT15131	99	AC=242;AF=0.262;AN=924;BaseQRankSum=-1.153;ClippingRankSum=0.000;DP=556;ExcessHet=-0.0000;FS=2.087;InbreedingCoeff=0.2552;MLEAC=242;MLEAF=0.262;MQ=60.00;MQRankSum=0.000;QD=31.59;ReadPosRankSum=0.087;SOR=0.993;ANN=C	missense_variant	MODERATE	GENE_CDS_Qa159_6_614	TRANSCRIPT_CDS_Qa159_6_614	protein_coding	p.Ile172Met	516/609
CL9715CT15131	147	AC=125;AF=0.138;AN=908;BaseQRankSum=-1.393;ClippingRankSum=0.000;DP=542;ExcessHet=-0.0000;FS=0.000;InbreedingCoeff=0.1162;MLEAC=126;MLEAF=0.139;MQ=60.00;MQRankSum=0.000;QD=28.09;ReadPosRankSum=-0.241;SOR=0.230;ANN=T	synonymous_variant	LOW	GENE_CDS_Qa159_6_614	TRANSCRIPT_CDS_Qa159_6_614	protein_coding	p.Ser156Ser	468/609
CL9715CT15131	159	AC=196;AF=0.218;AN=900;BaseQRankSum=1.250;ClippingRankSum=0.000;DP=531;ExcessHet=-0.0000;FS=0.000;InbreedingCoeff=0.2019;MLEAC=196;MLEAF=0.218;MQ=60.00;MQRankSum=0.000;QD=31.61;ReadPosRankSum=0.400;SOR=1.320;ANN=C	synonymous_variant	LOW	GENE_CDS_Qa159_6_614	TRANSCRIPT_CDS_Qa159_6_614	protein_coding	p.Pro152Pro	456/609
CL9715CT15131	445	AC=711;AF=0.931;AN=764;BaseQRankSum=-0.220;ClippingRankSum=0.000;DP=509;ExcessHet=-0.0000;FS=0.000;InbreedingCoeff=-0.0083;MLEAC=649;MLEAF=0.849;MQ=60.03;MQRankSum=0.279;QD=31.57;ReadPosRankSum=-1.191;SOR=0.990;ANN=T	missense_variant	MODERATE	GENE_CDS_Qa159_6_614	TRANSCRIPT_CDS_Qa159_6_614	protein_coding	p.Arg57Gln	170/609
CL9715CT15131	454	AC=60;AF=0.074;AN=810;BaseQRankSum=1.007;ClippingRankSum=0.000;DP=541;ExcessHet=-0.0000;FS=0.000;InbreedingCoeff=0.0234;MLEAC=59;MLEAF=0.073;MQ=60.03;MQRankSum=2.479;QD=27.46;ReadPosRankSum=-0.190;SOR=0.584;ANN=C	missense_variant	MODERATE	GENE_CDS_Qa159_6_614	TRANSCRIPT_CDS_Qa159_6_614	protein_coding	p.Asp54Gly	161/609
CL9715CT15131	462	AC=37;AF=0.045;AN=822;BaseQRankSum=-1.442;ClippingRankSum=0.000;DP=567;ExcessHet=-0.0000;FS=4.736;InbreedingCoeff=-0.0720;MLEAC=40;MLEAF=0.049;MQ=60.03;MQRankSum=-0.295;QD=13.71;ReadPosRankSum=-3.261;SOR=0.062;ANN=C	synonymous_variant	LOW	GENE_CDS_Qa159_6_614	TRANSCRIPT_CDS_Qa159_6_614	protein_coding	p.Lys51Lys	153/609
CL9715CT15131	468	AC=97;AF=0.115;AN=846;BaseQRankSum=-0.015;ClippingRankSum=0.000;DP=580;ExcessHet=0.0000;FS=0.000;InbreedingCoeff=0.0597;MLEAC=80;MLEAF=0.095;MQ=60.03;MQRankSum=1.794;QD=29.99;ReadPosRankSum=-2.731;SOR=1.181;ANN=C	synonymous_variant	LOW	GENE_CDS_Qa159_6_614	TRANSCRIPT_CDS_Qa159_6_614	protein_coding	p.Gly49Gly	147/609
CL9715CT15131	483	AC=105;AF=0.117;AN=894;BaseQRankSum=-0.973;ClippingRankSum=0.000;DP=623;ExcessHet=-0.0000;FS=0.000;InbreedingCoeff=0.0628;MLEAC=108;MLEAF=0.121;MQ=60.03;MQRankSum=1.772;QD=30.66;ReadPosRankSum=-2.521;SOR=1.204;ANN=G	synonymous_variant	LOW	GENE_CDS_Qa159_6_614	TRANSCRIPT_CDS_Qa159_6_614	protein_coding	p.Asp44Asp	132/609
CL9715CT15131	570	AC=65;AF=0.065;AN=996;BaseQRankSum=0.024;ClippingRankSum=0.000;DP=763;ExcessHet=-0.0000;FS=0.000;InbreedingCoeff=0.0089;MLEAC=64;MLEAF=0.064;MQ=60.06;MQRankSum=1.295;QD=29.57;ReadPosRankSum=1.302;SOR=0.541;ANN=C	synonymous_variant	LOW	GENE_CDS_Qa159_6_614	TRANSCRIPT_CDS_Qa159_6_614	protein_coding	p.Arg15Arg	45/609
CL9715CT15674_02	156	AC=29;AF=0.026;AN=1126;BaseQRankSum=-2.744;ClippingRankSum=0.000;DP=1002;ExcessHet=0.0000;FS=0.000;InbreedingCoeff=-0.0709;MLEAC=29;MLEAF=0.026;MQ=60.00;MQRankSum=0.000;QD=17.72;ReadPosRankSum=0.551;SOR=0.004;ANN=T	synonymous_variant	LOW	GENE_CDS_Qa163_129_389	TRANSCRIPT_CDS_Qa163_129_389	protein_coding	p.Leu78Leu	234/261	upstream_gene_variant
CL9715CT15674_02	174	AC=18;AF=0.016;AN=1124;BaseQRankSum=-0.376;ClippingRankSum=0.000;DP=998;ExcessHet=0.0000;FS=0.000;InbreedingCoeff=-0.0903;MLEAC=16;MLEAF=0.014;MQ=60.00;MQRankSum=0.000;QD=27.45;ReadPosRankSum=0.868;SOR=0.001;ANN=A	missense_variant	MODERATE	GENE_CDS_Qa163_129_389	TRANSCRIPT_CDS_Qa163_129_389	protein_coding	p.Lys72Asn	216/261	upstream_gene_variant
CL9715CT15674_02	178	AC=3;AF=2.664e-03;AN=1126;BaseQRankSum=-2.160;ClippingRankSum=0.000;DP=998;ExcessHet=0.0058;FS=0.000;InbreedingCoeff=-0.1272;MLEAC=2;MLEAF=1.776e-03;MQ=60.00;MQRankSum=0.000;QD=11.78;ReadPosRankSum=-0.148;SOR=0.000;ANN=C	missense_variant	MODERATE	GENE_CDS_Qa163_129_389	TRANSCRIPT_CDS_Qa163_129_389	protein_coding	p.Glu71Gly	212/261	upstream_gene_variant
CL9715CT15674_02	219	AC=7;AF=6.217e-03;AN=1126;BaseQRankSum=-1.667;ClippingRankSum=0.000;DP=984;ExcessHet=0.0002;FS=0.000;InbreedingCoeff=-0.1219;MLEAC=6;MLEAF=5.329e-03;MQ=60.00;MQRankSum=0.000;QD=17.99;ReadPosRankSum=0.115;SOR=0.001;ANN=T	synonymous_variant	LOW	GENE_CDS_Qa163_129_389	TRANSCRIPT_CDS_Qa163_129_389	protein_coding	p.Ala57Ala	171/261	upstream_gene_variant
CL9715CT15674_02	232	AC=1;AF=8.881e-04;AN=1126;BaseQRankSum=-2.487;ClippingRankSum=0.000;DP=961;ExcessHet=3.0103;FS=19.145;InbreedingCoeff=-0.1456;MLEAC=1;MLEAF=8.881e-04;MQ=60.00;MQRankSum=0.000;QD=12.07;ReadPosRankSum=-3.024;SOR=0.000;ANN=C	missense_variant	MODERATE	GENE_CDS_Qa163_129_389	TRANSCRIPT_CDS_Qa163_129_389	protein_coding	p.Ala53Gly	158/261	upstream_gene_variant
CL9715CT15674_02	237	AC=1;AF=8.897e-04;AN=1124;BaseQRankSum=-2.505;ClippingRankSum=0.000;DP=952;ExcessHet=3.0103;FS=19.105;InbreedingCoeff=-0.1465;MLEAC=1;MLEAF=8.897e-04;MQ=60.00;MQRankSum=0.000;QD=12.08;ReadPosRankSum=-3.112;SOR=0.000;ANN=G	missense_variant	MODERATE	GENE_CDS_Qa163_129_389	TRANSCRIPT_CDS_Qa163_129_389	protein_coding	p.Gln51His	153/261	upstream_gene_variant
CL9715CT15674_02	267	AC=956;AF=0.843;AN=1134;BaseQRankSum=-5.777;ClippingRankSum=0.000;DP=981;ExcessHet=0.0000;FS=8.518;InbreedingCoeff=0.1417;MLEAC=956;MLEAF=0.843;MQ=60.00;MQRankSum=0.000;QD=30.70;ReadPosRankSum=-1.968;SOR=0.114;ANN=C	synonymous_variant	LOW	GENE_CDS_Qa163_129_389	TRANSCRIPT_CDS_Qa163_129_389	protein_coding	p.Gly41Gly	123/261	upstream_gene_variant
CL9715CT15674_02	281	AC=125;AF=0.110;AN=1136;BaseQRankSum=0.788;ClippingRankSum=0.000;DP=1005;ExcessHet=0.0000;FS=0.000;InbreedingCoeff=0.0987;MLEAC=122;MLEAF=0.107;MQ=60.00;MQRankSum=0.000;QD=32.60;ReadPosRankSum=-1.044;SOR=0.518;ANN=T	missense_variant	MODERATE	GENE_CDS_Qa163_129_389	TRANSCRIPT_CDS_Qa163_129_389	protein_coding	p.His37Asn	109/261	upstream_gene_variant
CL9715CT15674_02	288	AC=9;AF=7.923e-03;AN=1136;BaseQRankSum=-0.249;ClippingRankSum=0.000;DP=1016;ExcessHet=3.1490;FS=0.000;InbreedingCoeff=-0.1486;MLEAC=9;MLEAF=7.923e-03;MQ=60.00;MQRankSum=0.000;QD=7.86;ReadPosRankSum=-0.556;SOR=0.027;ANN=G	synonymous_variant	LOW	GENE_CDS_Qa163_129_389	TRANSCRIPT_CDS_Qa163_129_389	protein_coding	p.Ile34Ile	102/261	upstream_gene_variant
CL9715CT15674_02	343	AC=33;AF=0.029;AN=1130;BaseQRankSum=-1.305;ClippingRankSum=0.000;DP=1057;ExcessHet=0.0000;FS=0.000;InbreedingCoeff=-0.0636;MLEAC=33;MLEAF=0.029;MQ=60.00;MQRankSum=0.000;QD=22.19;ReadPosRankSum=-1.857;SOR=0.632;ANN=C	missense_variant	MODERATE	GENE_CDS_Qa163_129_389	TRANSCRIPT_CDS_Qa163_129_389	protein_coding	p.Ala16Gly	47/261	upstream_gene_variant
CL9715CT15674_02	351	AC=234;AF=0.206;AN=1134;BaseQRankSum=-1.166;ClippingRankSum=0.000;DP=1056;ExcessHet=-0.0000;FS=6.075;InbreedingCoeff=0.1324;MLEAC=239;MLEAF=0.211;MQ=60.00;MQRankSum=0.000;QD=29.55;ReadPosRankSum=0.273;SOR=0.144;ANN=A	synonymous_variant	LOW	GENE_CDS_Qa163_129_389	TRANSCRIPT_CDS_Qa163_129_389	protein_coding	p.Val13Val	39/261	upstream_gene_variant
CL9715CT15674_02	396	AC=624;AF=0.550;AN=1134;BaseQRankSum=0.105;ClippingRankSum=0.000;DP=1059;ExcessHet=0.0000;FS=1.226;InbreedingCoeff=0.2153;MLEAC=614;MLEAF=0.541;MQ=60.00;MQRankSum=0.000;QD=30.89;ReadPosRankSum=-0.546;SOR=0.521;ANN=T	upstream_gene_variant	MODIFIER	GENE_CDS_Qa163_4_63	TRANSCRIPT_CDS_Qa163_4_63	protein_coding			upstream_gene_variant
CL9715CT15674_02	402	AC=47;AF=0.042;AN=1132;BaseQRankSum=0.813;ClippingRankSum=0.000;DP=1057;ExcessHet=0.0000;FS=0.000;InbreedingCoeff=-0.0240;MLEAC=38;MLEAF=0.034;MQ=60.00;MQRankSum=0.000;QD=32.27;ReadPosRankSum=-0.215;SOR=0.748;ANN=A	upstream_gene_variant	MODIFIER	GENE_CDS_Qa163_4_63	TRANSCRIPT_CDS_Qa163_4_63	protein_coding			upstream_gene_variant
CL9715CT15674_02	425	AC=43;AF=0.038;AN=1134;BaseQRankSum=-0.884;ClippingRankSum=0.000;DP=1055;ExcessHet=-0.0000;FS=0.000;InbreedingCoeff=-0.0388;MLEAC=42;MLEAF=0.037;MQ=60.00;MQRankSum=0.000;QD=22.21;ReadPosRankSum=0.817;SOR=0.664;ANN=T	upstream_gene_variant	MODIFIER	GENE_CDS_Qa163_4_63	TRANSCRIPT_CDS_Qa163_4_63	protein_coding			upstream_gene_variant
CL9715CT16072_02	126	AC=161;AF=0.139;AN=1158;BaseQRankSum=3.565;ClippingRankSum=0.000;DP=1072;ExcessHet=-0.0000;FS=0.000;InbreedingCoeff=0.1215;MLEAC=155;MLEAF=0.134;MQ=60.00;MQRankSum=0.000;QD=33.03;ReadPosRankSum=-0.101;SOR=0.084;ANN=G	missense_variant	MODERATE	GENE_CDS_Qa167_3_332	TRANSCRIPT_CDS_Qa167_3_332	protein_coding	p.Thr42Ala	124/330
CL9715CT16072_02	187	AC=37;AF=0.032;AN=1158;BaseQRankSum=-1.251;ClippingRankSum=0.000;DP=2083;ExcessHet=0.0000;FS=0.000;InbreedingCoeff=0.0926;MLEAC=30;MLEAF=0.026;MQ=60.00;MQRankSum=0.000;QD=8.24;ReadPosRankSum=-0.553;SOR=0.745;ANN=T	missense_variant	MODERATE	GENE_CDS_Qa167_3_332	TRANSCRIPT_CDS_Qa167_3_332	protein_coding	p.Ala62Val	185/330
CL9715CT16072_02	214	AC=3;AF=2.591e-03;AN=1158;BaseQRankSum=-0.347;ClippingRankSum=0.000;DP=2072;ExcessHet=0.0056;FS=0.000;InbreedingCoeff=-0.0465;MLEAC=2;MLEAF=1.727e-03;MQ=60.00;MQRankSum=0.000;QD=8.31;ReadPosRankSum=-0.210;SOR=0.658;ANN=T	missense_variant	MODERATE	GENE_CDS_Qa167_3_332	TRANSCRIPT_CDS_Qa167_3_332	protein_coding	p.Ala71Val	212/330
CL9715CT16398_03	28	AC=645;AF=0.946;AN=682;BaseQRankSum=-1.933;ClippingRankSum=0.000;DP=474;ExcessHet=0.0000;FS=0.000;InbreedingCoeff=-0.0809;MLEAC=586;MLEAF=0.859;MQ=60.00;MQRankSum=0.000;QD=23.30;ReadPosRankSum=0.806;SOR=3.269;ANN=A	downstream_gene_variant	MODIFIER	GENE_CDS_Qa171_94_156	TRANSCRIPT_CDS_Qa171_94_156	protein_coding			intergenic_region
CL9715CT16398_03	29	AC=37;AF=0.054;AN=684;BaseQRankSum=1.809;ClippingRankSum=0.000;DP=474;ExcessHet=0.0000;FS=0.000;InbreedingCoeff=-0.0812;MLEAC=44;MLEAF=0.064;MQ=60.00;MQRankSum=0.000;QD=32.59;ReadPosRankSum=-0.804;SOR=0.039;ANN=A	downstream_gene_variant	MODIFIER	GENE_CDS_Qa171_94_156	TRANSCRIPT_CDS_Qa171_94_156	protein_coding			intergenic_region
CL9715CT16398_03	33	AC=22;AF=0.032;AN=686;BaseQRankSum=2.866;ClippingRankSum=0.000;DP=476;ExcessHet=0.0000;FS=0.000;InbreedingCoeff=-0.0882;MLEAC=14;MLEAF=0.020;MQ=60.00;MQRankSum=0.000;QD=5.71;ReadPosRankSum=-0.072;SOR=0.123;ANN=T	downstream_gene_variant	MODIFIER	GENE_CDS_Qa171_94_156	TRANSCRIPT_CDS_Qa171_94_156	protein_coding			intergenic_region
CL9715CT16398_03	34	AC=37;AF=0.054;AN=684;BaseQRankSum=1.811;ClippingRankSum=0.000;DP=476;ExcessHet=0.0000;FS=0.000;InbreedingCoeff=-0.0812;MLEAC=44;MLEAF=0.064;MQ=60.00;MQRankSum=0.000;QD=29.25;ReadPosRankSum=-1.101;SOR=0.039;ANN=A	downstream_gene_variant	MODIFIER	GENE_CDS_Qa171_94_156	TRANSCRIPT_CDS_Qa171_94_156	protein_coding			intergenic_region
CL9715CT16398_03	53	AC=657;AF=0.952;AN=690;BaseQRankSum=-3.816;ClippingRankSum=0.000;DP=482;ExcessHet=0.0000;FS=0.000;InbreedingCoeff=-0.0869;MLEAC=651;MLEAF=0.943;MQ=59.90;MQRankSum=5.883;QD=29.47;ReadPosRankSum=2.055;SOR=2.444;ANN=T	downstream_gene_variant	MODIFIER	GENE_CDS_Qa171_94_156	TRANSCRIPT_CDS_Qa171_94_156	protein_coding			intergenic_region
CL9715CT16398_03	56	AC=33;AF=0.048;AN=690;BaseQRankSum=3.624;ClippingRankSum=0.000;DP=481;ExcessHet=0.0000;FS=0.000;InbreedingCoeff=-0.0866;MLEAC=38;MLEAF=0.055;MQ=59.90;MQRankSum=-5.870;QD=31.67;ReadPosRankSum=-2.053;SOR=0.091;ANN=A	downstream_gene_variant	MODIFIER	GENE_CDS_Qa171_94_156	TRANSCRIPT_CDS_Qa171_94_156	protein_coding			intergenic_region
CL9715CT16398_03	58	AC=657;AF=0.952;AN=690;BaseQRankSum=-3.918;ClippingRankSum=0.000;DP=481;ExcessHet=0.0000;FS=0.000;InbreedingCoeff=-0.0865;MLEAC=603;MLEAF=0.874;MQ=59.90;MQRankSum=5.883;QD=27.91;ReadPosRankSum=2.062;SOR=2.444;ANN=A	downstream_gene_variant	MODIFIER	GENE_CDS_Qa171_94_156	TRANSCRIPT_CDS_Qa171_94_156	protein_coding			intergenic_region
CL9715CT16398_03	62	AC=35;AF=0.051;AN=692;BaseQRankSum=-0.311;ClippingRankSum=0.000;DP=484;ExcessHet=0.0000;FS=0.000;InbreedingCoeff=-0.0771;MLEAC=40;MLEAF=0.058;MQ=59.95;MQRankSum=-4.156;QD=29.05;ReadPosRankSum=-1.992;SOR=0.090;ANN=T	downstream_gene_variant	MODIFIER	GENE_CDS_Qa171_94_156	TRANSCRIPT_CDS_Qa171_94_156	protein_coding			intergenic_region
CL9715CT16398_03	84	AC=26;AF=0.037;AN=696;BaseQRankSum=-0.356;ClippingRankSum=0.000;DP=486;ExcessHet=0.0000;FS=0.000;InbreedingCoeff=-0.0981;MLEAC=23;MLEAF=0.033;MQ=60.00;MQRankSum=0.000;QD=33.31;ReadPosRankSum=-1.435;SOR=0.244;ANN=A	downstream_gene_variant	MODIFIER	GENE_CDS_Qa171_94_156	TRANSCRIPT_CDS_Qa171_94_156	protein_coding			intergenic_region
CL9715CT16398_03	87	AC=464;AF=0.680;AN=682;BaseQRankSum=1.252;ClippingRankSum=0.000;DP=486;ExcessHet=-0.0000;FS=3.073;InbreedingCoeff=0.2770;MLEAC=375;MLEAF=0.550;MQ=60.00;MQRankSum=0.000;QD=32.06;ReadPosRankSum=-3.167;SOR=2.903;ANN=C	downstream_gene_variant	MODIFIER	GENE_CDS_Qa171_94_156	TRANSCRIPT_CDS_Qa171_94_156	protein_coding			intergenic_region
CL9715CT16398_03	91	AC=673;AF=0.967;AN=696;BaseQRankSum=0.349;ClippingRankSum=0.000;DP=486;ExcessHet=0.0000;FS=0.000;InbreedingCoeff=-0.1061;MLEAC=630;MLEAF=0.905;MQ=60.00;MQRankSum=0.000;QD=27.71;ReadPosRankSum=1.539;SOR=1.785;ANN=C	downstream_gene_variant	MODIFIER	GENE_CDS_Qa171_94_156	TRANSCRIPT_CDS_Qa171_94_156	protein_coding			intergenic_region
CL9715CT16398_03	102	AC=23;AF=0.033;AN=698;BaseQRankSum=-0.336;ClippingRankSum=0.000;DP=487;ExcessHet=0.0000;FS=0.000;InbreedingCoeff=-0.1064;MLEAC=27;MLEAF=0.039;MQ=60.00;MQRankSum=0.000;QD=32.31;ReadPosRankSum=-3.551;SOR=0.183;ANN=G	missense_variant	MODERATE	GENE_CDS_Qa171_94_156	TRANSCRIPT_CDS_Qa171_94_156	protein_coding	p.Ile19Leu	55/63
CL9715CT16398_03	110	AC=23;AF=0.033;AN=698;BaseQRankSum=-0.336;ClippingRankSum=0.000;DP=487;ExcessHet=0.0000;FS=0.000;InbreedingCoeff=-0.1064;MLEAC=27;MLEAF=0.039;MQ=60.00;MQRankSum=0.000;QD=29.75;ReadPosRankSum=0.186;SOR=0.183;ANN=C	missense_variant	MODERATE	GENE_CDS_Qa171_94_156	TRANSCRIPT_CDS_Qa171_94_156	protein_coding	p.Glu16Gly	47/63
CL9715CT16398_03	112	AC=23,13;AF=0.033,0.019;AN=698;BaseQRankSum=-0.419;ClippingRankSum=0.000;DP=487;ExcessHet=0.7130;FS=1.741;InbreedingCoeff=0.1757;MLEAC=21,8;MLEAF=0.030,0.011;MQ=60.00;MQRankSum=0.000;QD=34.85;ReadPosRankSum=-0.024;SOR=0.387;ANN="A	frameshift_variant&missense_variant	HIGH	GENE_CDS_Qa171_94_156	TRANSCRIPT_CDS_Qa171_94_156	protein_coding	p.Glu16fs	45/63
CL9715CT16398_03	129	AC=16;AF=0.023;AN=696;BaseQRankSum=-0.218;ClippingRankSum=0.000;DP=484;ExcessHet=0.0000;FS=0.000;InbreedingCoeff=-0.1058;MLEAC=17;MLEAF=0.024;MQ=60.00;MQRankSum=0.000;QD=27.57;ReadPosRankSum=-0.521;SOR=0.077;ANN=T	missense_variant	MODERATE	GENE_CDS_Qa171_94_156	TRANSCRIPT_CDS_Qa171_94_156	protein_coding	p.Asp10Asn	28/63
CL9715CT16398_03	132	AC=16;AF=0.023;AN=696;BaseQRankSum=-0.218;ClippingRankSum=0.000;DP=485;ExcessHet=0.0000;FS=0.000;InbreedingCoeff=-0.1053;MLEAC=11;MLEAF=0.016;MQ=60.00;MQRankSum=0.000;QD=28.94;ReadPosRankSum=-0.564;SOR=0.077;ANN=A	synonymous_variant	LOW	GENE_CDS_Qa171_94_156	TRANSCRIPT_CDS_Qa171_94_156	protein_coding	p.Leu9Leu	25/63
CL9715CT16398_03	136	AC=16;AF=0.023;AN=696;BaseQRankSum=-0.085;ClippingRankSum=0.000;DP=485;ExcessHet=0.0000;FS=0.000;InbreedingCoeff=-0.1055;MLEAC=17;MLEAF=0.024;MQ=60.00;MQRankSum=0.000;QD=34.68;ReadPosRankSum=-0.618;SOR=0.076;ANN=A	missense_variant	MODERATE	GENE_CDS_Qa171_94_156	TRANSCRIPT_CDS_Qa171_94_156	protein_coding	p.Gln7His	21/63
CL9715CT16398_03	139	AC=680;AF=0.977;AN=696;BaseQRankSum=0.237;ClippingRankSum=0.000;DP=485;ExcessHet=0.0000;FS=0.000;InbreedingCoeff=-0.1054;MLEAC=679;MLEAF=0.976;MQ=60.00;MQRankSum=0.000;QD=30.10;ReadPosRankSum=0.624;SOR=2.609;ANN=T	synonymous_variant	LOW	GENE_CDS_Qa171_94_156	TRANSCRIPT_CDS_Qa171_94_156	protein_coding	p.Ser6Ser	18/63
CL9715CT16398_03	141	AC=18;AF=0.026;AN=696;BaseQRankSum=-0.218;ClippingRankSum=0.000;DP=485;ExcessHet=0.0000;FS=2.431;InbreedingCoeff=-0.0896;MLEAC=17;MLEAF=0.024;MQ=60.00;MQRankSum=0.000;QD=30.87;ReadPosRankSum=0.703;SOR=0.344;ANN=G	missense_variant	MODERATE	GENE_CDS_Qa171_94_156	TRANSCRIPT_CDS_Qa171_94_156	protein_coding	p.Ser6Pro	16/63
CL9715CT16398_03	153	AC=13;AF=0.019;AN=696;BaseQRankSum=-0.185;ClippingRankSum=0.000;DP=485;ExcessHet=0.0000;FS=2.386;InbreedingCoeff=-0.1139;MLEAC=10;MLEAF=0.014;MQ=60.00;MQRankSum=0.000;QD=10.02;ReadPosRankSum=0.652;SOR=0.215;ANN=A	missense_variant	MODERATE	GENE_CDS_Qa171_94_156	TRANSCRIPT_CDS_Qa171_94_156	protein_coding	p.Asn2Tyr	4/63
CL9715CT16564_04	61	AC=1;AF=1.136e-03;AN=880;BaseQRankSum=-2.477;ClippingRankSum=0.000;DP=625;ExcessHet=3.0103;FS=8.845;InbreedingCoeff=-0.1669;MLEAC=1;MLEAF=1.136e-03;MQ=60.00;MQRankSum=0.000;QD=12.68;ReadPosRankSum=-9.695;SOR=0.000;ANN=A	synonymous_variant	LOW	GENE_CDS_Qa172_2_115	TRANSCRIPT_CDS_Qa172_2_115	protein_coding	p.Pro20Pro	60/114
CL9715CT16564_04	63	AC=1;AF=1.136e-03;AN=880;BaseQRankSum=-2.475;ClippingRankSum=0.000;DP=625;ExcessHet=3.0103;FS=8.845;InbreedingCoeff=-0.1669;MLEAC=1;MLEAF=1.136e-03;MQ=60.00;MQRankSum=0.000;QD=12.68;ReadPosRankSum=-9.695;SOR=0.000;ANN=C	missense_variant	MODERATE	GENE_CDS_Qa172_2_115	TRANSCRIPT_CDS_Qa172_2_115	protein_coding	p.Leu21Pro	62/114
CL9715CT16564_04	67	AC=1;AF=1.136e-03;AN=880;BaseQRankSum=-2.468;ClippingRankSum=0.000;DP=625;ExcessHet=3.0103;FS=8.845;InbreedingCoeff=-0.1669;MLEAC=1;MLEAF=1.136e-03;MQ=60.00;MQRankSum=0.000;QD=12.68;ReadPosRankSum=-9.380;SOR=0.000;ANN=C	synonymous_variant	LOW	GENE_CDS_Qa172_2_115	TRANSCRIPT_CDS_Qa172_2_115	protein_coding	p.Ile22Ile	66/114
CL9715CT16564_04	69	AC=1;AF=1.136e-03;AN=880;BaseQRankSum=-2.474;ClippingRankSum=0.000;DP=623;ExcessHet=3.0103;FS=8.738;InbreedingCoeff=-0.1669;MLEAC=1;MLEAF=1.136e-03;MQ=60.00;MQRankSum=0.000;QD=12.68;ReadPosRankSum=-10.165;SOR=0.000;ANN=T	missense_variant	MODERATE	GENE_CDS_Qa172_2_115	TRANSCRIPT_CDS_Qa172_2_115	protein_coding	p.Ala23Val	68/114
CL9715CT16564_04	75	AC=1;AF=1.139e-03;AN=878;BaseQRankSum=-2.464;ClippingRankSum=0.000;DP=624;ExcessHet=3.0103;FS=8.353;InbreedingCoeff=-0.1668;MLEAC=1;MLEAF=1.139e-03;MQ=59.96;MQRankSum=0.085;QD=12.68;ReadPosRankSum=-9.750;SOR=0.000;ANN=A	missense_variant	MODERATE	GENE_CDS_Qa172_2_115	TRANSCRIPT_CDS_Qa172_2_115	protein_coding	p.Gly25Asp	74/114
CL9715CT16564_04	76	AC=1;AF=1.139e-03;AN=878;BaseQRankSum=-2.439;ClippingRankSum=0.000;DP=623;ExcessHet=3.0103;FS=8.246;InbreedingCoeff=-0.1668;MLEAC=1;MLEAF=1.139e-03;MQ=59.96;MQRankSum=0.085;QD=12.68;ReadPosRankSum=-10.215;SOR=0.000;ANN=C	synonymous_variant	LOW	GENE_CDS_Qa172_2_115	TRANSCRIPT_CDS_Qa172_2_115	protein_coding	p.Gly25Gly	75/114
CL9715CT16564_04	121	AC=12;AF=0.015;AN=824;BaseQRankSum=0.440;ClippingRankSum=0.000;DP=567;ExcessHet=0.0000;FS=0.000;InbreedingCoeff=-0.1165;MLEAC=11;MLEAF=0.013;MQ=59.92;MQRankSum=0.190;QD=18.13;ReadPosRankSum=-0.945;SOR=0.016;ANN=G	downstream_gene_variant	MODIFIER	GENE_CDS_Qa172_2_115	TRANSCRIPT_CDS_Qa172_2_115	protein_coding			intergenic_region
CL9715CT16564_04	136	AC=78;AF=0.095;AN=824;BaseQRankSum=0.809;ClippingRankSum=0.000;DP=568;ExcessHet=-0.0000;FS=0.000;InbreedingCoeff=0.0427;MLEAC=80;MLEAF=0.097;MQ=59.92;MQRankSum=-1.989;QD=30.73;ReadPosRankSum=-0.541;SOR=0.039;ANN=C	downstream_gene_variant	MODIFIER	GENE_CDS_Qa172_2_115	TRANSCRIPT_CDS_Qa172_2_115	protein_coding			intergenic_region
CL9715CT16564_04	139	AC=92;AF=0.112;AN=824;BaseQRankSum=-3.176;ClippingRankSum=0.000;DP=568;ExcessHet=-0.0000;FS=0.000;InbreedingCoeff=0.0806;MLEAC=93;MLEAF=0.113;MQ=59.92;MQRankSum=0.510;QD=26.87;ReadPosRankSum=-0.047;SOR=0.744;ANN=T	downstream_gene_variant	MODIFIER	GENE_CDS_Qa172_2_115	TRANSCRIPT_CDS_Qa172_2_115	protein_coding			intergenic_region
CL9715CT16564_04	190	AC=13;AF=0.016;AN=802;BaseQRankSum=0.767;ClippingRankSum=0.000;DP=538;ExcessHet=0.0000;FS=0.000;InbreedingCoeff=-0.1198;MLEAC=13;MLEAF=0.016;MQ=60.00;MQRankSum=0.000;QD=30.41;ReadPosRankSum=0.538;SOR=0.007;ANN=A	downstream_gene_variant	MODIFIER	GENE_CDS_Qa172_2_115	TRANSCRIPT_CDS_Qa172_2_115	protein_coding			intergenic_region
CL9715CT16564_04	196	AC=254;AF=0.318;AN=800;BaseQRankSum=0.210;ClippingRankSum=0.000;DP=537;ExcessHet=0.0000;FS=0.000;InbreedingCoeff=0.2286;MLEAC=255;MLEAF=0.319;MQ=60.00;MQRankSum=0.000;QD=27.73;ReadPosRankSum=0.821;SOR=0.418;ANN=C	downstream_gene_variant	MODIFIER	GENE_CDS_Qa172_2_115	TRANSCRIPT_CDS_Qa172_2_115	protein_coding			intergenic_region
CL9715CT16564_04	226	AC=7;AF=9.021e-03;AN=776;BaseQRankSum=0.267;ClippingRankSum=0.000;DP=514;ExcessHet=0.0000;FS=0.000;InbreedingCoeff=-0.1376;MLEAC=6;MLEAF=7.732e-03;MQ=60.00;MQRankSum=0.000;QD=17.30;ReadPosRankSum=1.504;SOR=0.004;ANN=C	downstream_gene_variant	MODIFIER	GENE_CDS_Qa172_2_115	TRANSCRIPT_CDS_Qa172_2_115	protein_coding			intergenic_region
CL9715CT16564_04	343	AC=10;AF=0.263;AN=38;BaseQRankSum=1.909;ClippingRankSum=0.000;DP=37;ExcessHet=0.0001;FS=0.000;InbreedingCoeff=0.3382;MLEAC=8;MLEAF=0.211;MQ=58.02;MQRankSum=0.754;QD=18.88;ReadPosRankSum=-2.541;SOR=3.587;ANN=A	downstream_gene_variant	MODIFIER	GENE_CDS_Qa172_2_115	TRANSCRIPT_CDS_Qa172_2_115	protein_coding			intergenic_region
CL9715CT16564_04	400	AC=380;AF=0.428;AN=888;BaseQRankSum=0.011;ClippingRankSum=0.000;DP=1053;ExcessHet=-0.0000;FS=0.000;InbreedingCoeff=0.0188;MLEAC=381;MLEAF=0.429;MQ=60.00;MQRankSum=0.000;QD=24.14;ReadPosRankSum=-0.727;SOR=0.728;ANN=T	downstream_gene_variant	MODIFIER	GENE_CDS_Qa172_2_115	TRANSCRIPT_CDS_Qa172_2_115	protein_coding			intergenic_region
CL9715CT16564_04	402	AC=14;AF=0.015;AN=912;BaseQRankSum=0.170;ClippingRankSum=0.000;DP=1071;ExcessHet=0.0078;FS=0.000;InbreedingCoeff=-0.1083;MLEAC=12;MLEAF=0.013;MQ=59.99;MQRankSum=0.128;QD=2.56;ReadPosRankSum=0.370;SOR=0.039;ANN=A	downstream_gene_variant	MODIFIER	GENE_CDS_Qa172_2_115	TRANSCRIPT_CDS_Qa172_2_115	protein_coding			intergenic_region
CL9715CT16564_04	422	AC=441;AF=0.479;AN=920;BaseQRankSum=2.159;ClippingRankSum=0.000;DP=1090;ExcessHet=0.0000;FS=0.000;InbreedingCoeff=-0.0204;MLEAC=387;MLEAF=0.421;MQ=59.99;MQRankSum=0.949;QD=25.08;ReadPosRankSum=0.592;SOR=0.838;ANN=T	downstream_gene_variant	MODIFIER	GENE_CDS_Qa172_2_115	TRANSCRIPT_CDS_Qa172_2_115	protein_coding			intergenic_region
CL9715CT16564_04	449	AC=292;AF=0.316;AN=924;BaseQRankSum=-1.614;ClippingRankSum=0.000;DP=1110;ExcessHet=0.0000;FS=0.000;InbreedingCoeff=-0.0405;MLEAC=302;MLEAF=0.327;MQ=60.00;MQRankSum=0.000;QD=19.95;ReadPosRankSum=0.057;SOR=0.484;ANN=A	downstream_gene_variant	MODIFIER	GENE_CDS_Qa172_2_115	TRANSCRIPT_CDS_Qa172_2_115	protein_coding			intergenic_region
CL9715CT16564_04	473	AC=168;AF=0.182;AN=924;BaseQRankSum=-2.926;ClippingRankSum=0.000;DP=1113;ExcessHet=0.0000;FS=0.000;InbreedingCoeff=-0.0740;MLEAC=183;MLEAF=0.198;MQ=59.98;MQRankSum=0.454;QD=14.41;ReadPosRankSum=0.570;SOR=1.675;ANN=T	downstream_gene_variant	MODIFIER	GENE_CDS_Qa172_2_115	TRANSCRIPT_CDS_Qa172_2_115	protein_coding			intergenic_region
CL9715CT16564_04	506	AC=2;AF=2.083e-03;AN=960;BaseQRankSum=-1.029;ClippingRankSum=0.000;DP=1791;ExcessHet=0.0023;FS=0.000;InbreedingCoeff=-0.0737;MLEAC=1;MLEAF=1.042e-03;MQ=59.52;MQRankSum=-0.017;QD=19.20;ReadPosRankSum=0.178;SOR=0.201;ANN=C	downstream_gene_variant	MODIFIER	GENE_CDS_Qa172_2_115	TRANSCRIPT_CDS_Qa172_2_115	protein_coding			intergenic_region
CL9715CT16564_04	512	AC=2;AF=2.083e-03;AN=960;BaseQRankSum=-1.027;ClippingRankSum=0.000;DP=1790;ExcessHet=0.0023;FS=0.000;InbreedingCoeff=-0.0739;MLEAC=1;MLEAF=1.042e-03;MQ=59.52;MQRankSum=-0.017;QD=19.21;ReadPosRankSum=0.206;SOR=0.199;ANN=G	downstream_gene_variant	MODIFIER	GENE_CDS_Qa172_2_115	TRANSCRIPT_CDS_Qa172_2_115	protein_coding			intergenic_region
CL9715CT16564_04	529	AC=3;AF=3.106e-03;AN=966;BaseQRankSum=-1.840;ClippingRankSum=0.000;DP=1780;ExcessHet=3.0238;FS=0.000;InbreedingCoeff=-0.0948;MLEAC=3;MLEAF=3.106e-03;MQ=59.51;MQRankSum=-0.049;QD=5.27;ReadPosRankSum=-1.329;SOR=0.185;ANN=G	downstream_gene_variant	MODIFIER	GENE_CDS_Qa172_2_115	TRANSCRIPT_CDS_Qa172_2_115	protein_coding			intergenic_region
CL9715CT16564_04	545	AC=6;AF=6.211e-03;AN=966;BaseQRankSum=-0.740;ClippingRankSum=0.000;DP=1759;ExcessHet=0.0339;FS=0.000;InbreedingCoeff=-0.0791;MLEAC=5;MLEAF=5.176e-03;MQ=59.51;MQRankSum=-0.060;QD=6.64;ReadPosRankSum=-0.851;SOR=0.349;ANN=G	downstream_gene_variant	MODIFIER	GENE_CDS_Qa172_2_115	TRANSCRIPT_CDS_Qa172_2_115	protein_coding			intergenic_region
CL9715CT16564_04	553	AC=1;AF=1.035e-03;AN=966;BaseQRankSum=-1.632;ClippingRankSum=0.000;DP=1731;ExcessHet=3.0103;FS=0.000;InbreedingCoeff=-0.0943;MLEAC=1;MLEAF=1.035e-03;MQ=59.50;MQRankSum=-0.037;QD=11.81;ReadPosRankSum=-0.175;SOR=0.151;ANN=C	downstream_gene_variant	MODIFIER	GENE_CDS_Qa172_2_115	TRANSCRIPT_CDS_Qa172_2_115	protein_coding			intergenic_region
CL9715CT16564_04	559	AC=2;AF=2.070e-03;AN=966;BaseQRankSum=-2.194;ClippingRankSum=0.000;DP=1538;ExcessHet=3.0148;FS=0.000;InbreedingCoeff=-0.0991;MLEAC=2;MLEAF=2.070e-03;MQ=59.44;MQRankSum=-0.039;QD=3.66;ReadPosRankSum=0.776;SOR=0.057;ANN=G	downstream_gene_variant	MODIFIER	GENE_CDS_Qa172_2_115	TRANSCRIPT_CDS_Qa172_2_115	protein_coding			intergenic_region
WZ0AQRAQ4YD18FM1_02	46	AC=11;AF=0.013;AN=828;BaseQRankSum=-1.547;ClippingRankSum=0.000;DP=938;ExcessHet=0.0031;FS=0.000;InbreedingCoeff=-0.0942;MLEAC=9;MLEAF=0.011;MQ=60.00;MQRankSum=0.000;QD=4.99;ReadPosRankSum=-2.202;SOR=0.032;ANN=T	upstream_gene_variant	MODIFIER	GENE_CDS_Qa180_93_254	TRANSCRIPT_CDS_Qa180_93_254	protein_coding			intergenic_region
WZ0AQRAQ4YD18FM1_02	62	AC=103;AF=0.130;AN=790;BaseQRankSum=-0.765;ClippingRankSum=0.000;DP=841;ExcessHet=0.0000;FS=0.000;InbreedingCoeff=-0.0752;MLEAC=118;MLEAF=0.149;MQ=60.00;MQRankSum=0.000;QD=34.44;ReadPosRankSum=5.443;SOR=0.328;ANN=C	upstream_gene_variant	MODIFIER	GENE_CDS_Qa180_93_254	TRANSCRIPT_CDS_Qa180_93_254	protein_coding			intergenic_region
WZ0AQRAQ4YD18FM1_02	72	AC=22;AF=0.028;AN=772;BaseQRankSum=-0.939;ClippingRankSum=0.000;DP=806;ExcessHet=0.0000;FS=0.000;InbreedingCoeff=-0.0410;MLEAC=19;MLEAF=0.025;MQ=60.00;MQRankSum=0.000;QD=10.69;ReadPosRankSum=-0.182;SOR=0.101;ANN=G	upstream_gene_variant	MODIFIER	GENE_CDS_Qa180_93_254	TRANSCRIPT_CDS_Qa180_93_254	protein_coding			intergenic_region
WZ0AQRAQ4YD18FM1_02	73	AC=103;AF=0.133;AN=774;BaseQRankSum=-1.140;ClippingRankSum=0.000;DP=801;ExcessHet=0.0000;FS=2.674;InbreedingCoeff=-0.0677;MLEAC=117;MLEAF=0.151;MQ=60.00;MQRankSum=0.000;QD=26.78;ReadPosRankSum=5.182;SOR=0.348;ANN=A	upstream_gene_variant	MODIFIER	GENE_CDS_Qa180_93_254	TRANSCRIPT_CDS_Qa180_93_254	protein_coding			intergenic_region
WZ0AQRAQ4YD18FM1_02	218	AC=19;AF=0.019;AN=982;BaseQRankSum=-0.042;ClippingRankSum=0.000;DP=1518;ExcessHet=0.0009;FS=0.000;InbreedingCoeff=-0.0522;MLEAC=14;MLEAF=0.014;MQ=60.00;MQRankSum=0.000;QD=27.23;ReadPosRankSum=0.323;SOR=0.059;ANN=A	synonymous_variant	LOW	GENE_CDS_Qa180_93_254	TRANSCRIPT_CDS_Qa180_93_254	protein_coding	p.Leu42Leu	126/162
WZ0AQRAQ4YD18FM1_02	254	AC=12;AF=0.012;AN=1014;BaseQRankSum=-0.784;ClippingRankSum=0.000;DP=1755;ExcessHet=0.0031;FS=0.000;InbreedingCoeff=-0.0483;MLEAC=8;MLEAF=7.890e-03;MQ=60.00;MQRankSum=0.000;QD=5.64;ReadPosRankSum=-0.398;SOR=0.014;ANN=G	splice_region_variant&synonymous_variant	LOW	GENE_CDS_Qa180_93_254	TRANSCRIPT_CDS_Qa180_93_254	protein_coding	p.Pro54Pro	162/162
WZ0AQRAQ4YD18FM1_02	285	AC=163;AF=0.160;AN=1018;BaseQRankSum=-0.099;ClippingRankSum=0.000;DP=1781;ExcessHet=1.2553;FS=0.000;InbreedingCoeff=-0.1360;MLEAC=172;MLEAF=0.169;MQ=60.00;MQRankSum=0.000;QD=12.62;ReadPosRankSum=2.256;SOR=0.329;ANN=G	downstream_gene_variant	MODIFIER	GENE_CDS_Qa180_93_254	TRANSCRIPT_CDS_Qa180_93_254	protein_coding			intergenic_region
WZ0AQRAQ4YD18FM1_02	303	AC=585;AF=0.574;AN=1020;BaseQRankSum=4.007;ClippingRankSum=0.000;DP=1787;ExcessHet=0.0000;FS=0.000;InbreedingCoeff=0.0395;MLEAC=588;MLEAF=0.576;MQ=60.00;MQRankSum=0.000;QD=25.75;ReadPosRankSum=-1.445;SOR=1.733;ANN=T	downstream_gene_variant	MODIFIER	GENE_CDS_Qa180_93_254	TRANSCRIPT_CDS_Qa180_93_254	protein_coding			intergenic_region
WZ0AQRAQ4YD18FM1_02	343	AC=4;AF=3.876e-03;AN=1032;BaseQRankSum=-2.257;ClippingRankSum=0.000;DP=1870;ExcessHet=3.0356;FS=0.000;InbreedingCoeff=-0.0767;MLEAC=1;MLEAF=9.690e-04;MQ=60.00;MQRankSum=0.000;QD=6.86;ReadPosRankSum=0.872;SOR=0.001;ANN=G	downstream_gene_variant	MODIFIER	GENE_CDS_Qa180_93_254	TRANSCRIPT_CDS_Qa180_93_254	protein_coding			intergenic_region
WZ0AQRAQ4YD18FM1_02	376	AC=137;AF=0.133;AN=1032;BaseQRankSum=-2.874;ClippingRankSum=0.000;DP=1876;ExcessHet=0.0000;FS=0.000;InbreedingCoeff=0.0354;MLEAC=131;MLEAF=0.127;MQ=60.00;MQRankSum=0.000;QD=12.88;ReadPosRankSum=1.639;SOR=0.034;ANN=C	downstream_gene_variant	MODIFIER	GENE_CDS_Qa180_93_254	TRANSCRIPT_CDS_Qa180_93_254	protein_coding			intergenic_region
##INFO=<ID=AC,Number=A,Type=Integer,Description=""Allele count in genotypes, for each ALT allele, in the same order as listed"">"
##INFO=<ID=AF,Number=A,Type=Float,Description=""Allele Frequency, for each ALT allele, in the same order as listed"">"
##INFO=<ID=AN,Number=1,Type=Integer,Description=""Total number of alleles in called genotypes"">"
##INFO=<ID=BaseQRankSum,Number=1,Type=Float,Description=""Z-score from Wilcoxon rank sum test of Alt Vs. Ref base qualities"">"
##INFO=<ID=ClippingRankSum,Number=1,Type=Float,Description=""Z-score From Wilcoxon rank sum test of Alt vs. Ref number of hard clipped bases"">"
##INFO=<ID=DP,Number=1,Type=Integer,Description=""Approximate read depth; some reads may have been filtered"">"
##INFO=<ID=DS,Number=0,Type=Flag,Description=""Were any of the samples downsampled?"">"
##INFO=<ID=ExcessHet,Number=1,Type=Float,Description=""Phred-scaled p-value for exact test of excess heterozygosity"">"
##INFO=<ID=FS,Number=1,Type=Float,Description=""Phred-scaled p-value using Fisher's exact test to detect strand bias"">"
##INFO=<ID=HaplotypeScore,Number=1,Type=Float,Description=""Consistency of the site with at most two segregating haplotypes"">"
##INFO=<ID=InbreedingCoeff,Number=1,Type=Float,Description=""Inbreeding coefficient as estimated from the genotype likelihoods per-sample when compared against the Hardy-Weinberg expectation"">"
##INFO=<ID=MLEAC,Number=A,Type=Integer,Description=""Maximum likelihood expectation (MLE) for the allele counts (not necessarily the same as the AC), for each ALT allele, in the same order as listed"">"
##INFO=<ID=MLEAF,Number=A,Type=Float,Description=""Maximum likelihood expectation (MLE) for the allele frequency (not necessarily the same as the AF), for each ALT allele, in the same order as listed"">"
##INFO=<ID=MQ,Number=1,Type=Float,Description=""RMS Mapping Quality"">"
##INFO=<ID=MQRankSum,Number=1,Type=Float,Description=""Z-score From Wilcoxon rank sum test of Alt vs. Ref read mapping qualities"">"
##INFO=<ID=QD,Number=1,Type=Float,Description=""Variant Confidence/Quality by Depth"">"
##INFO=<ID=ReadPosRankSum,Number=1,Type=Float,Description=""Z-score from Wilcoxon rank sum test of Alt vs. Ref read position bias"">"
##INFO=<ID=SOR,Number=1,Type=Float,Description=""Symmetric Odds Ratio of 2x2 contingency table to detect strand bias"">"

## Sheet: TS5-snp
Table S5. The SNPs called by GATK pipeline. The absence of SNPs in Tibet or HDM-WSP lineage was shown with "×", while presence was shown with "√"
Gene	Position	Reference	Alter	Tibet	HDM-WSP	nucleotide change	amino acid change	SNP effects
CL1035CT1250_01	116	T	C	√	√	c.112T>C	p.Phe38Leu	missense_variant
CL1035CT1250_01	120	G	C	√	√	c.116G>C	p.Gly39Ala	missense_variant
CL1035CT1250_01	132	G	A	√	√	c.128G>A	p.Arg43Gln	missense_variant
CL1035CT1250_01	135	A	C	√	√	c.131A>C	p.Asn44Thr	missense_variant
CL1035CT1250_01	136	C	T	×	√	c.132C>T	p.Asn44Asn	synonymous_variant
CL1035CT1250_01	164	G	A	√	√	c.160G>A	p.Glu54Lys	missense_variant
CL1035CT1250_01	167	A	G	√	√	c.163A>G	p.Thr55Ala	missense_variant
CL1035CT1250_01	240	T	C	√	√	c.236T>C	p.Phe79Ser	missense_variant
CL2436CT2804_02+03	214	C	G	√	√	c.81G>C	p.Lys27Asn	missense_variant
CL2436CT2804_02+03	429	G	A	√	√	c.165C>T	p.Tyr55Tyr	synonymous_variant
CL2436CT2804_02+03	441	A	T	√	√	c.153T>A	p.Leu51Leu	synonymous_variant
CL2436CT2804_02+03	464	G	C	√	√	c.130C>G	p.Leu44Val	missense_variant
CL2436CT2804_02+03	497	C	T	√	√	c.97G>A	p.Asp33Asn	missense_variant
CL2436CT2804_02+03	504	A	G	√	√	c.90T>C	p.Phe30Phe	synonymous_variant
CL2436CT2804_02+03	513	G	A	√	√	c.81C>T	p.Thr27Thr	synonymous_variant
CL2436CT2804_02+03	563	A	G	√	√	c.31T>C	p.Phe11Leu	missense_variant
CL248CT320_02	41	A	T	√	√	c.33A>T	p.Leu11Leu	synonymous_variant
CL248CT320_02	51	A	T	√	√	c.43A>T	p.Lys15*	stop_gained
CL248CT320_02	58	T	C	√	√	c.50T>C	p.Leu17Ser	missense_variant
CL248CT320_02	135	A	C	√	√	c.-255A>C		upstream_gene_variant
CL248CT320_02	169	T	C	√	√	c.-221T>C		upstream_gene_variant
CL248CT320_02	170	G	A	√	√	c.-220G>A		upstream_gene_variant
CL248CT320_02	348	A	G	√	√	c.-42A>G		upstream_gene_variant
CL248CT320_02	373	T	A	√	√	c.-17T>A		upstream_gene_variant
CL248CT320_02	383	C	G	√	√	c.-7C>G		upstream_gene_variant
CL248CT320_02	384	A	G	√	√	c.-6A>G		upstream_gene_variant
CL248CT320_02	399	C	T	√	√	c.10C>T	p.Arg4*	stop_gained
CL248CT320_02	411	G	A	√	√	c.22G>A	p.Gly8Arg	missense_variant
CL248CT320_02	425	C	T	√	√	c.36C>T	p.Asp12Asp	synonymous_variant
CL248CT320_02	426	A	C	√	√	c.37A>C	p.Ser13Arg	missense_variant
CL248CT320_02	434	A	T	√	√	c.45A>T	p.Ala15Ala	synonymous_variant
CL3075CT3496	84	C	T	×	√	c.63G>A	p.Ala21Ala	synonymous_variant
CL3075CT3496	105	C	T	√	√	c.42G>A	p.Pro14Pro	synonymous_variant
CL3075CT3496	114	C	T	×	√	c.33G>A	p.Met11Ile	missense_variant
CL3075CT3496	115	A	G	√	√	c.32T>C	p.Met11Thr	missense_variant
CL3075CT3496	130	A	T	×	√	c.17T>A	p.Leu6His	missense_variant
CL3075CT3496	324	T	C	√	√	c.-178A>G		upstream_gene_variant
CL3075CT3496	353	C	T	×	√	c.-207G>A		upstream_gene_variant
CL3075CT3496	363	T	G	√	√	c.-217A>C		upstream_gene_variant
CL3075CT3496	376	T	C	√	√	c.-230A>G		upstream_gene_variant
CL3075CT3496	396	C	T	√	√	c.-250G>A		upstream_gene_variant
CL3075CT3496	411	G	A	×	√	c.-265C>T		upstream_gene_variant
CL3075CT3496	413	G	A	√	√	c.-267C>T		upstream_gene_variant
CL3075CT3496	429	G	A	√	√	c.-283C>T		upstream_gene_variant
CL3075CT3496	436	T	G	√	√	c.-290A>C		upstream_gene_variant
CL3075CT3496	450	G	A	√	√	c.-304C>T		upstream_gene_variant
CL3075CT3496	471	G	A	√	√	c.-325C>T		upstream_gene_variant
CL3460CT3925_02	30	G	A	√	√	c.-200G>A		upstream_gene_variant
CL3460CT3925_02	93	C	T	√	√	c.-137C>T		upstream_gene_variant
CL3460CT3925_02	96	G	A	√	√	c.-134G>A		upstream_gene_variant
CL3460CT3925_02	107	C	T	√	√	c.-123C>T		upstream_gene_variant
CL3460CT3925_02	152	A	G	√	√	c.-78A>G		upstream_gene_variant
CL3460CT3925_02	411	C	T	√	√	c.*20C>T		downstream_gene_variant
CL3460CT3925_02	413	T	C	√	√	c.*22T>C		downstream_gene_variant
CL3460CT3925_02	423	A	T	√	√	c.*32A>T		downstream_gene_variant
CL3460CT3925_02	468	G	T	√	√	c.*77G>T		downstream_gene_variant
CL353CT444_02	64	G	A	√	√	c.64G>A	p.Ala22Thr	missense_variant
CL353CT444_02	73	T	G	√	√	c.73T>G	p.Ser25Ala	missense_variant
CL353CT444_02	78	A	G	√	√	c.78A>G	p.Lys26Lys	synonymous_variant
CL353CT444_02	92	A	G	×	√	c.92A>G	p.His31Arg	missense_variant
CL353CT444_02	290	T	C	√	√	c.*38T>C		downstream_gene_variant
CL353CT444_02	300	T	G	√	√	c.*48T>G		downstream_gene_variant
CL3828CT4328	90	T	C	√	√	c.324A>G	p.Arg108Arg	synonymous_variant
CL3828CT4328	92	T	G	√	√	c.322A>C	p.Arg108Arg	synonymous_variant
CL3828CT4328	170	T	G	√	√	c.244A>C	p.Thr82Pro	missense_variant
CL3828CT4328	183	C	G	√	√	c.231G>C	p.Pro77Pro	synonymous_variant
CL3828CT4328	204	A	C	√	√	c.210T>G	p.Ser70Ser	synonymous_variant
CL3828CT4328	207	G	A	√	√	c.207C>T	p.Leu69Leu	synonymous_variant
CL3828CT4328	219	G	A	√	√	c.195C>T	p.Asp65Asp	synonymous_variant
CL3828CT4328	249	A	C	√	√	c.165T>G	p.Gly55Gly	synonymous_variant
CL3828CT4328	301	G	A	√	√	c.113C>T	p.Thr38Ile	missense_variant
CL3828CT4328	375	G	T	√	√	c.39C>A	p.Pro13Pro	synonymous_variant
CL3828CT4328	378	G	A	√	√	c.36C>T	p.Ser12Ser	synonymous_variant
CL400CT508_02	86	G	A	√	√	c.84G>A	p.Ala28Ala	synonymous_variant
CL400CT508_02	206	C	T	√	√	c.204C>T	p.Tyr68Tyr	synonymous_variant
CL400CT508_02	235	G	A	√	√	c.233G>A	p.Arg78Lys	missense_variant
CL400CT508_02	294	A	G	√	√	c.292A>G	p.Ser98Gly	missense_variant
CL4053CT4574_01	95	T	C	√	√	c.-26T>C		upstream_gene_variant
CL4053CT4574_01	178	T	A	√	√	c.58T>A	p.Cys20Ser	missense_variant
CL4053CT4574_03	152	A	G	√	√	c.4A>G	p.Ile2Val	missense_variant
CL4053CT4574_03	190	C	T	√	√	c.42C>T	p.His14His	synonymous_variant
CL4053CT4574_03	379	A	G	√	√	c.*15A>G		downstream_gene_variant
CL4059CT4582_01	152	G	T	√	√	c.144G>T	p.Ser48Ser	synonymous_variant
CL4059CT4582_01	218	G	A	√	√	c.210G>A	p.Lys70Lys	synonymous_variant
CL4059CT4582_01	222	T	C	√	√	c.*1T>C		downstream_gene_variant
CL4059CT4582_01	237	T	A	√	√	c.*16T>A		downstream_gene_variant
CL4059CT4582_01	242	C	A	√	√	c.*21C>A		downstream_gene_variant
CL4059CT4582_01	255	A	G	√	√	c.*34A>G		downstream_gene_variant
CL4059CT4582_01	275	T	G	√	√	c.*54T>G		downstream_gene_variant
CL4059CT4582_01	326	G	A	√	√	c.*105G>A		downstream_gene_variant
CL4642CT5216	251	T	A	√	√	c.133T>A	p.Phe45Ile	missense_variant
CL4642CT5216	271	T	A	√	√	c.153T>A	p.Ala51Ala	synonymous_variant
CL4642CT5216	295	C	A	√	√	c.177C>A	p.Leu59Leu	synonymous_variant
CL4642CT5216	336	C	T	√	√	c.218C>T	p.Thr73Ile	missense_variant
CL4642CT5216	338	G	C	√	√	c.220G>C	p.Val74Leu	missense_variant
CL4642CT5216	340	G	A	√	√	c.222G>A	p.Val74Val	synonymous_variant
CL4642CT5216	416	C	T	√	√	c.298C>T	p.Leu100Phe	missense_variant
CL4642CT5216	429	C	T	√	√	c.311C>T	p.Ser104Leu	missense_variant
CL5296CT5939_02	67	A	G	√	√	c.241T>C	p.Ser81Pro	missense_variant
CL5296CT5939_02	82	G	C	√	√	c.226C>G	p.Gln76Glu	missense_variant
CL5296CT5939_02	84	A	T	√	√	c.224T>A	p.Leu75His	missense_variant
CL5296CT5939_02	99	T	C	√	√	c.209A>G	p.His70Arg	missense_variant
CL5296CT5939_02	106	C	T	√	√	c.202G>A	p.Gly68Ser	missense_variant
CL5296CT5939_02	109	C	G	√	√	c.199G>C	p.Ala67Pro	missense_variant
CL5296CT5939_02	120	C	T	√	√	c.188G>A	p.Arg63Lys	missense_variant
CL5296CT5939_02	124	G	T	√	√	c.184C>A	p.Gln62Lys	missense_variant
CL5296CT5939_02	134	T	A	√	√	c.174A>T	p.Val58Val	synonymous_variant
CL5296CT5939_02	138	A	G	√	√	c.170T>C	p.Ile57Thr	missense_variant
CL5296CT5939_02	139	T	G	√	√	c.169A>C	p.Ile57Leu	missense_variant
CL5296CT5939_02	157	C	T	√	√	c.151G>A	p.Gly51Ser	missense_variant
CL5296CT5939_02	166	T	G	√	√	c.142A>C	p.Thr48Pro	missense_variant
CL5296CT5939_02	178	G	A	√	√	c.130C>T	p.Gln44*	stop_gained
CL5296CT5939_02	189	C	A	√	√	c.119G>T	p.Arg40Leu	missense_variant
CL5296CT5939_02	199	G	A	√	√	c.109C>T	p.Pro37Ser	missense_variant
CL5296CT5939_02	208	G	C	√	√	c.100C>G	p.Leu34Val	missense_variant
CL5296CT5939_02	226	G	A	√	√	c.82C>T	p.Leu28Phe	missense_variant
CL5296CT5939_02	232	G	T	√	√	c.76C>A	p.His26Asn	missense_variant
CL5296CT5939_02	255	A	G	√	√	c.53T>C	p.Phe18Ser	missense_variant
CL5359CT11480	117	G	A	√	√	c.-20G>A		upstream_gene_variant
CL5359CT11480	173	T	C	√	√	c.37T>C	p.Leu13Leu	synonymous_variant
CL5359CT11480	226	A	G	×	√	c.-104A>G		upstream_gene_variant
CL5359CT11480	254	A	G	×	√	c.-76A>G		upstream_gene_variant
CL5359CT11480	367	A	T	√	√	c.38A>T	p.Tyr13Phe	missense_variant
CL5359CT11480	405	A	G	×	√	c.76A>G	p.Lys26Glu	missense_variant
CL5359CT11480	419	C	A	√	√	c.90C>A	p.Ile30Ile	synonymous_variant
CL5617CT6296_02	46	A	G	√	√	c.40A>G	p.Ile14Val	missense_variant
CL5617CT6296_02	132	G	A	√	√	c.126G>A	p.Glu42Glu	synonymous_variant
CL5617CT6296_02	238	T	A	√	√	c.*28T>A		downstream_gene_variant
CL568CT709_01	132	A	G	√	√	c.126A>G	p.Glu42Glu	synonymous_variant
CL568CT709_01	150	C	A	√	√	c.144C>A	p.Val48Val	synonymous_variant
CL568CT709_01	204	T	C	√	√	c.198T>C	p.Asn66Asn	synonymous_variant
CL5719CT6408_02	249	A	G	√	√	c.*87T>C		downstream_gene_variant
CL5719CT6408_02	257	A	G	√	√	c.*79T>C		downstream_gene_variant
CL5719CT6408_02	276	G	A	√	√	c.*60C>T		downstream_gene_variant
CL5719CT6408_02	345	C	G	√	√	c.60G>C	p.Leu20Leu	synonymous_variant
CL5719CT6408_02	350	C	G	√	√	c.55G>C	p.Glu19Gln	missense_variant
CL5734CT6423_01	43	G	A	√	√	c.42G>A	p.Pro14Pro	synonymous_variant
CL5734CT6423_01	149	T	A	√	√	c.*19T>A		downstream_gene_variant
CL5734CT6423_01	162	A	C	√	√	c.*32A>C		downstream_gene_variant
CL5734CT6423_01	216	A	T	√	√	c.*86A>T		downstream_gene_variant
CL5734CT6423_01	241	T	G	√	√	c.*111T>G		downstream_gene_variant
CL5734CT6423_01	253	G	C	√	√	c.*123G>C		downstream_gene_variant
CL5734CT6423_01	267	A	G	√	√	c.*137A>G		downstream_gene_variant
CL5734CT6423_01	368	A	C	√	√	c.*238A>C		downstream_gene_variant
CL57CT73_03	156	G	A	√	√	0		intergenic_region
CL57CT73_03	189	G	A	×	√	0		intergenic_region
CL57CT73_03	210	A	T	√	√	0		intergenic_region
CL6004CT6724_02	30	A	C	√	√	c.*84T>G		downstream_gene_variant
CL6004CT6724_02	31	T	A	√	√	c.*83A>T		downstream_gene_variant
CL6004CT6724_02	35	C	T	√	√	c.*79G>A		downstream_gene_variant
CL6004CT6724_02	86	T	C	√	√	c.*28A>G		downstream_gene_variant
CL6004CT6724_02	226	T	A	√	√	c.-32A>T		upstream_gene_variant
CL6004CT6724_02	230	T	C	√	√	c.-36A>G		upstream_gene_variant
CL6004CT6724_02	391	A	G	√	√	c.-197T>C		upstream_gene_variant
CL6448CT7211_04	78	G	A	√	√	c.78G>A	p.Val26Val	synonymous_variant
CL6448CT7211_04	85	A	T	√	√	c.-101A>T		upstream_gene_variant
CL6448CT7211_04	113	A	T	√	√	c.-73A>T		upstream_gene_variant
CL6448CT7211_04	121	T	C	√	√	c.-65T>C		upstream_gene_variant
CL6448CT7211_04	131	T	A	√	√	c.-55T>A		upstream_gene_variant
CL6448CT7211_04	136	C	T	√	√	c.-50C>T		upstream_gene_variant
CL6448CT7211_04	137	T	G	√	√	c.-49T>G		upstream_gene_variant
CL6448CT7211_04	149	T	G	×	√	c.-37T>G		upstream_gene_variant
CL6448CT7211_04	206	T	G	√	√	c.21T>G	p.Leu7Leu	synonymous_variant
CL6448CT7211_04	275	T	G	√	√	c.*197T>G		downstream_gene_variant
CL6448CT7211_04	297	A	T	√	√	c.*219A>T		downstream_gene_variant
CL6448CT7211_04	315	A	G	√	√	c.*237A>G		downstream_gene_variant
CL6448CT7211_04	322	A	G	√	√	c.*244A>G		downstream_gene_variant
CL6448CT7211_04	327	A	T	√	√	c.*249A>T		downstream_gene_variant
CL6448CT7211_04	331	T	C	√	√	c.*253T>C		downstream_gene_variant
CL6448CT7211_04	332	G	T	√	√	c.*254G>T		downstream_gene_variant
CL6448CT7211_04	343	G	A	√	√	c.*265G>A		downstream_gene_variant
CL6448CT7211_04	372	G	A	√	×	c.*294G>A		downstream_gene_variant
CL6448CT7211_04	373	G	T	√	√	c.*295G>T		downstream_gene_variant
CL6448CT7211_04	374	T	G	√	√	c.*296T>G		downstream_gene_variant
CL663CT822_02	168	G	A	√	√	0		intergenic_region
CL663CT822_02	179	A	G	√	√	0		intergenic_region
CL663CT822_02	229	T	A	√	√	0		intergenic_region
CL663CT822_02	238	C	A	√	√	0		intergenic_region
CL663CT822_02	291	G	A	√	√	0		intergenic_region
CL6811CT7609_01	67	A	G	√	√	c.*69T>C		downstream_gene_variant
CL6811CT7609_01	79	A	G	√	√	c.*57T>C		downstream_gene_variant
CL6811CT7609_01	85	C	T	√	√	c.*51G>A		downstream_gene_variant
CL6811CT7609_01	130	A	G	√	√	c.*6T>C		downstream_gene_variant
CL6811CT7609_01	159	C	A	√	√	c.100G>T	p.Val34Leu	missense_variant
CL6811CT7609_01	160	G	A	√	√	c.99C>T	p.Pro33Pro	synonymous_variant
CL6811CT7609_01	187	A	G	√	√	c.72T>C	p.Ser24Ser	synonymous_variant
CL6811CT7609_01	202	G	A	√	√	c.57C>T	p.Ser19Ser	synonymous_variant
CL6811CT7609_01	476	C	T	√	√	c.-218G>A		upstream_gene_variant
CL6811CT7609_01	480	T	A	√	√	c.-222A>T		upstream_gene_variant
CL7021CT7837_01	104	T	C	√	√	c.102T>C	p.Leu34Leu	synonymous_variant
CL7021CT7837_01	134	A	G	√	√	c.132A>G	p.Lys44Lys	synonymous_variant
CL7021CT7837_01	168	G	A	√	√	c.166G>A	p.Gly56Ser	missense_variant
CL7021CT7837_01	205	G	A	√	√	c.203G>A	p.Gly68Glu	missense_variant
CL7021CT7837_01	236	G	A	√	√	c.234G>A	p.Pro78Pro	synonymous_variant
CL7094CT7919	340	G	A	√	√	c.336G>A	p.Arg112Arg	synonymous_variant
CL7094CT7919	515	C	A	√	√	c.511C>A	p.Gln171Lys	missense_variant
CL7115CT7941	67	A	G	√	√	c.66A>G	p.Lys22Lys	synonymous_variant
CL7115CT7941	148	C	T	√	√	c.147C>T	p.Ala49Ala	synonymous_variant
CL7115CT7941	151	G	T	√	√	c.150G>T	p.Ser50Ser	synonymous_variant
CL7115CT7941	157	G	A	√	√	c.156G>A	p.Leu52Leu	synonymous_variant
CL7115CT7941	190	C	T	√	√	c.189C>T	p.Ile63Ile	synonymous_variant
CL7115CT7941	373	T	C	√	√	c.372T>C	p.Phe124Phe	synonymous_variant
CL7115CT7941	376	A	G	√	√	c.375A>G	p.Ala125Ala	synonymous_variant
CL7115CT7941	377	A	G	√	√	c.376A>G	p.Lys126Glu	missense_variant
CL7115CT7941	424	A	G	√	√	c.423A>G	p.Glu141Glu	synonymous_variant
CL7195CT8034_03	208	G	A	√	√	c.208G>A	p.Gly70Arg	missense_variant
CL7466CT8329_01	35	A	T	√	√	0	0	intergenic_region
CL7466CT8329_01	121	C	A	×	√	0		intergenic_region
CL7466CT8329_01	128	C	T	√	√	0		intergenic_region
CL7466CT8329_01	177	A	G	√	√	0		intergenic_region
CL7466CT8329_01	195	A	G	√	√	0		intergenic_region
CL7466CT8329_01	208	C	T	√	√	0		intergenic_region
CL7466CT8329_01	244	T	A	√	√	0		intergenic_region
CL7466CT8329_01	320	C	T	√	√	0		intergenic_region
CL7529CT8401	193	G	A	√	√	c.193G>A	p.Ala65Thr	missense_variant
CL7529CT8401	492	G	T	√	√	c.492G>T	p.Leu164Phe	missense_variant
CL7786CT8686_02	44	T	C	√	√	c.-380T>C		upstream_gene_variant
CL7786CT8686_02	62	T	C	√	√	c.-362T>C		upstream_gene_variant
CL7786CT8686_02	89	T	C	√	√	c.-335T>C		upstream_gene_variant
CL7786CT8686_02	101	C	T	√	√	c.-323C>T		upstream_gene_variant
CL7786CT8686_02	154	A	T	√	√	c.-270A>T		upstream_gene_variant
CL7786CT8686_02	317	C	T	√	√	c.-107C>T		upstream_gene_variant
CL7786CT8686_02	411	C	A	√	√	c.-13C>A		upstream_gene_variant
CL7786CT8686_02	415	A	C	√	√	c.-9A>C		upstream_gene_variant
CL7786CT8686_02	432	G	A	√	√	c.9G>A	p.Val3Val	synonymous_variant
CL7786CT8686_02	444	A	T	√	×	c.21A>T	p.Ser7Ser	synonymous_variant
CL7786CT8686_02	459	T	C	√	×	c.36T>C	p.Tyr12Tyr	synonymous_variant
CL7837CT11561_01	29	C	T	×	√	c.*59G>A		downstream_gene_variant
CL7837CT11561_01	159	T	G	√	√	c.67A>C	p.Arg23Arg	synonymous_variant
CL7837CT11561_01	189	G	T	√	√	c.37C>A	p.Gln13Lys	missense_variant
CL801CT987	79	A	T	√	√	c.76A>T	p.Asn26Tyr	missense_variant
CL801CT987	82	G	C	√	√	c.79G>C	p.Glu27Gln	missense_variant
CL801CT987	154	C	A	√	√	c.151C>A	p.Gln51Lys	missense_variant
CL801CT987	173	C	G	√	√	c.170C>G	p.Ala57Gly	missense_variant
CL801CT987	461	T	C	√	√	c.*155T>C		downstream_gene_variant
CL801CT987	473	A	T	√	√	c.*167A>T		downstream_gene_variant
CL8231CT9164_01	160	C	T	√	√	c.144C>T	p.Val48Val	synonymous_variant
CL8231CT9164_01	257	G	C	√	√	c.*58G>C		downstream_gene_variant
CL8429CT11627_03	55	G	A	√	√	0		intergenic_region
CL8429CT11627_03	158	T	A	√	√	0		intergenic_region
CL8437CT9437_01	29	T	C	√	√	c.27T>C	p.Ile9Ile	synonymous_variant
CL8437CT9437_01	277	T	A	√	√	c.-63T>A		upstream_gene_variant
CL8437CT9437_01	287	A	G	√	√	c.-53A>G		upstream_gene_variant
CL8437CT9437_01	381	C	T	×	√	c.42C>T	p.Asp14Asp	synonymous_variant
CL8437CT9437_01	402	T	A	√	√	c.63T>A	p.Thr21Thr	synonymous_variant
CL8450CT11779_02	44	T	G	√	√	c.42T>G	p.Gly14Gly	synonymous_variant
CL8450CT11779_02	47	T	C	√	√	c.45T>C	p.Gly15Gly	synonymous_variant
CL8450CT11779_02	81	C	T	√	√	c.79C>T	p.Gln27*	stop_gained
CL8450CT11779_02	104	A	G	√	√	c.102A>G	p.Glu34Glu	synonymous_variant
CL8450CT11779_02	125	C	T	√	√	c.123C>T	p.Pro41Pro	synonymous_variant
CL8450CT11779_02	149	C	T	√	√	c.147C>T	p.Ala49Ala	synonymous_variant
CL8450CT11779_02	164	C	A	×	√	c.162C>A	p.Ala54Ala	synonymous_variant
CL8450CT11779_02	167	C	T	×	√	c.165C>T	p.Ile55Ile	synonymous_variant
CL8450CT11779_02	173	C	T	√	√	c.171C>T	p.Ser57Ser	synonymous_variant
CL8450CT11779_02	185	C	T	√	√	c.183C>T	p.Asn61Asn	synonymous_variant
CL8450CT11823_02	50	C	T	×	√	c.45C>T	p.Gly15Gly	synonymous_variant
CL8450CT11823_02	140	C	T	√	√	c.135C>T	p.Phe45Phe	synonymous_variant
CL8458CT11876	28	A	G	√	√	c.27A>G	p.Leu9Leu	synonymous_variant
CL8458CT11876	42	C	G	√	√	c.41C>G	p.Thr14Ser	missense_variant
CL8458CT11876	91	C	A	√	√	c.90C>A	p.Leu30Leu	synonymous_variant
CL8458CT11876	190	G	A	√	√	c.189G>A	p.Ala63Ala	synonymous_variant
CL8458CT11876	380	T	C	√	√	c.379T>C	p.Leu127Leu	synonymous_variant
CL8458CT11876	451	A	G	√	√	c.450A>G	p.Gln150Gln	synonymous_variant
CL8461CT12073_02	32	A	T	√	√	c.75T>A	p.Pro25Pro	synonymous_variant
CL8461CT12073_02	68	T	C	√	√	c.39A>G	p.Gln13Gln	synonymous_variant
CL8461CT12073_02	161	G	A	√	√	c.-55C>T		upstream_gene_variant
CL8461CT12073_02	311	C	T	√	√	c.-205G>A		upstream_gene_variant
CL8461CT12073_02	318	C	T	√	√	c.-212G>A		upstream_gene_variant
CL8461CT12073_02	325	G	A	√	√	c.-219C>T		upstream_gene_variant
CL8461CT12073_02	340	T	A	√	√	c.-234A>T		upstream_gene_variant
CL8461CT12073_02	345	C	T	√	√	c.-239G>A		upstream_gene_variant
CL8464CT12114_01	22	A	G	√	√	c.*48T>C		downstream_gene_variant
CL8464CT12114_01	50	T	C	√	√	c.*20A>G		downstream_gene_variant
CL8464CT12114_01	182	T	G	√	√	c.-32A>C		upstream_gene_variant
CL8464CT12114_01	195	A	T	×	√	c.-45T>A		upstream_gene_variant
CL8464CT12114_01	200	C	A	×	√	c.-50G>T		upstream_gene_variant
CL8464CT12114_01	203	A	G	√	√	c.-53T>C		upstream_gene_variant
CL8464CT12114_01	211	T	C	×	√	c.-61A>G		upstream_gene_variant
CL8464CT12114_01	232	G	A	√	√	c.-82C>T		upstream_gene_variant
CL8464CT12114_01	291	G	A	√	√	c.90C>T	p.Ile30Ile	synonymous_variant
CL8464CT12114_01	348	G	A	√	√	c.33C>T	p.Leu11Leu	synonymous_variant
CL8464CT12114_01	367	C	T	√	√	c.14G>A	p.Ser5Asn	missense_variant
CL8464CT12114_01	369	T	C	√	√	c.12A>G	p.Gly4Gly	synonymous_variant
CL8464CT12114_01	387	T	C	√	√	c.-237A>G		upstream_gene_variant
CL8521CT9806_02	100	C	T	√	√	c.-70C>T		upstream_gene_variant
CL8521CT9806_02	101	G	A	√	√	c.-69G>A		upstream_gene_variant
CL8521CT9806_02	119	G	C	√	√	c.-51G>C		upstream_gene_variant
CL8521CT9806_02	144	T	C	√	√	c.-26T>C		upstream_gene_variant
CL8521CT9806_02	154	T	A	√	√	c.-16T>A		upstream_gene_variant
CL8521CT9806_02	191	T	C	√	√	c.22T>C	p.Leu8Leu	synonymous_variant
CL8521CT9806_02	241	C	T	√	√	c.72C>T	p.Leu24Leu	synonymous_variant
CL8521CT9806_02	340	T	G	√	√	c.171T>G	p.Val57Val	synonymous_variant
CL8521CT9806_02	392	G	T	√	√	c.*300G>T		downstream_gene_variant
CL8521CT9806_02	448	T	C	√	√	c.*356T>C		downstream_gene_variant
CL8788CT12334_03	124	G	T	×	√	c.57C>A	p.Ile19Ile	synonymous_variant
CL8788CT12334_03	138	T	C	√	√	c.43A>G	p.Thr15Ala	missense_variant
CL8846CT12357_04	116	T	C	√	√	c.114T>C	p.Asn38Asn	synonymous_variant
CL8918CT10353_01	28	G	T	√	√	c.26G>T	p.Gly9Val	missense_variant
CL8918CT10353_01	191	C	G	√	√	c.189C>G	p.Ala63Ala	synonymous_variant
CL9148CT12450	83	T	C	√	√	c.46A>G	p.Thr16Ala	missense_variant
CL9148CT12450	111	T	C	√	√	c.18A>G	p.Ala6Ala	synonymous_variant
CL9148CT12450	387	A	T	√	√	c.-259T>A		upstream_gene_variant
CL9629CT11162	30	A	G	√	√	c.*263T>C		downstream_gene_variant
CL9629CT11162	42	C	T	×	√	c.*251G>A		downstream_gene_variant
CL9629CT11162	50	G	A	×	√	c.*243C>T		downstream_gene_variant
CL9629CT11162	51	C	T	√	√	c.*242G>A		downstream_gene_variant
CL9629CT11162	122	A	G	√	√	c.*171T>C		downstream_gene_variant
CL9629CT11162	135	G	A	×	√	c.*158C>T		downstream_gene_variant
CL9629CT11162	170	T	A	√	√	c.*123A>T		downstream_gene_variant
CL9629CT11162	325	C	T	√	√	c.82G>A	p.Ala28Thr	missense_variant
CL9715CT13130	46	A	G	√	√	c.240T>C	p.Asp80Asp	synonymous_variant
CL9715CT13130	55	C	G	√	√	c.231G>C	p.Leu77Phe	missense_variant
CL9715CT13130	73	A	T	√	√	c.213T>A	p.Ala71Ala	synonymous_variant
CL9715CT13130	135	T	C	√	√	c.151A>G	p.Asn51Asp	missense_variant
CL9715CT13130	160	C	A	√	√	c.126G>T	p.Lys42Asn	missense_variant
CL9715CT13130	165	A	G	√	√	c.121T>C	p.Leu41Leu	synonymous_variant
CL9715CT13130	190	G	T	√	√	c.96C>A	p.Ser32Ser	synonymous_variant
CL9715CT13130	287	G	A	√	√	c.-2C>T		upstream_gene_variant
CL9715CT14030_01	89	G	A	√	√	c.87G>A	p.Lys29Lys	synonymous_variant
CL9715CT14030_01	92	A	G	√	√	c.90A>G	p.Pro30Pro	synonymous_variant
CL9715CT14030_01	134	A	G	√	√	c.132A>G	p.Pro44Pro	synonymous_variant
CL9715CT14030_01	137	G	A	√	√	c.135G>A	p.Arg45Arg	synonymous_variant
CL9715CT14030_01	140	C	T	√	√	c.138C>T	p.Pro46Pro	synonymous_variant
CL9715CT14030_01	172	A	T	×	√	c.170A>T	p.Glu57Val	missense_variant
CL9715CT14030_01	190	C	G	√	√	c.188C>G	p.Pro63Arg	missense_variant
CL9715CT14030_01	224	C	T	√	√	c.222C>T	p.Leu74Leu	synonymous_variant
CL9715CT14526_03	27	T	A	√	√	c.-19T>A		upstream_gene_variant
CL9715CT14526_03	37	T	G	√	√	c.-9T>G		upstream_gene_variant
CL9715CT14526_03	98	C	G	√	√	c.53C>G	p.Pro18Arg	missense_variant
CL9715CT14654_02	43	A	T	√	√	c.42A>T	p.Ser14Ser	synonymous_variant
CL9715CT14654_02	64	C	T	√	√	c.63C>T	p.Gly21Gly	synonymous_variant
CL9715CT14654_02	106	T	G	√	√	c.105T>G	p.Asp35Glu	missense_variant
CL9715CT14654_02	169	A	G	√	√	c.168A>G	p.Thr56Thr	synonymous_variant
CL9715CT15131	39	C	T	√	√	c.576G>A	p.Leu192Leu	synonymous_variant
CL9715CT15131	57	A	G	√	√	c.558T>C	p.Pro186Pro	synonymous_variant
CL9715CT15131	99	T	C	√	√	c.516A>G	p.Ile172Met	missense_variant
CL9715CT15131	147	C	T	√	√	c.468G>A	p.Ser156Ser	synonymous_variant
CL9715CT15131	159	T	C	√	√	c.456A>G	p.Pro152Pro	synonymous_variant
CL9715CT15131	445	C	T	√	√	c.170G>A	p.Arg57Gln	missense_variant
CL9715CT15131	454	T	C	√	√	c.161A>G	p.Asp54Gly	missense_variant
CL9715CT15131	462	T	C	√	√	c.153A>G	p.Lys51Lys	synonymous_variant
CL9715CT15131	468	T	C	√	√	c.147A>G	p.Gly49Gly	synonymous_variant
CL9715CT15131	483	A	G	√	√	c.132T>C	p.Asp44Asp	synonymous_variant
CL9715CT15131	570	A	C	√	√	c.45T>G	p.Arg15Arg	synonymous_variant
CL9715CT15674_02	156	G	T	√	√	c.234C>A	p.Leu78Leu	synonymous_variant
CL9715CT15674_02	267	A	C	√	√	c.123T>G	p.Gly41Gly	synonymous_variant
CL9715CT15674_02	281	G	T	√	√	c.109C>A	p.His37Asn	missense_variant
CL9715CT15674_02	343	G	C	√	√	c.47C>G	p.Ala16Gly	missense_variant
CL9715CT15674_02	351	G	A	√	√	c.39C>T	p.Val13Val	synonymous_variant
CL9715CT15674_02	396	A	T	√	√	c.-333T>A		upstream_gene_variant
CL9715CT15674_02	402	G	A	√	√	c.-339C>T		upstream_gene_variant
CL9715CT15674_02	425	G	T	√	√	c.-362C>A		upstream_gene_variant
CL9715CT15674_02	126	A	G	√	√	c.124A>G	p.Thr42Ala	missense_variant
CL9715CT15674_02	187	C	T	√	√	c.185C>T	p.Ala62Val	missense_variant
CL9715CT16398_03	28	G	A	√	√	c.*66C>T		downstream_gene_variant
CL9715CT16398_03	29	T	A	√	√	c.*65A>T		downstream_gene_variant
CL9715CT16398_03	33	A	T	√	√	c.*61T>A		downstream_gene_variant
CL9715CT16398_03	34	C	A	√	√	c.*60G>T		downstream_gene_variant
CL9715CT16398_03	53	G	T	√	√	c.*41C>A		downstream_gene_variant
CL9715CT16398_03	56	G	A	√	√	c.*38C>T		downstream_gene_variant
CL9715CT16398_03	58	T	A	√	√	c.*36A>T		downstream_gene_variant
CL9715CT16398_03	62	G	T	√	√	c.*32C>A		downstream_gene_variant
CL9715CT16398_03	84	T	A	√	√	c.*10A>T		downstream_gene_variant
CL9715CT16398_03	87	T	C	√	√	c.*7A>G		downstream_gene_variant
CL9715CT16398_03	91	T	C	√	√	c.*3A>G		downstream_gene_variant
CL9715CT16398_03	102	T	G	√	√	c.55A>C	p.Ile19Leu	missense_variant
CL9715CT16398_03	110	T	C	√	√	c.47A>G	p.Glu16Gly	missense_variant
CL9715CT16398_03	141	A	G	√	√	c.16T>C	p.Ser6Pro	missense_variant
CL9715CT16564_04	136	T	C	√	√	c.*21T>C		downstream_gene_variant
CL9715CT16564_04	139	C	T	√	√	c.*24C>T		downstream_gene_variant
CL9715CT16564_04	196	T	C	√	√	c.*81T>C		downstream_gene_variant
CL9715CT16564_04	400	C	T	√	√	c.*285C>T		downstream_gene_variant
CL9715CT16564_04	422	G	T	√	√	c.*307G>T		downstream_gene_variant
CL9715CT16564_04	449	C	A	√	√	c.*334C>A		downstream_gene_variant
CL9715CT16564_04	473	C	T	√	√	c.*358C>T		downstream_gene_variant
WZ0AQRAQ4YD18FM1_02	62	T	C	√	√	c.-31T>C		upstream_gene_variant
WZ0AQRAQ4YD18FM1_02	72	A	G	√	√	c.-21A>G		upstream_gene_variant
WZ0AQRAQ4YD18FM1_02	73	G	A	√	√	c.-20G>A		upstream_gene_variant
WZ0AQRAQ4YD18FM1_02	285	C	G	√	√	c.*31C>G		downstream_gene_variant
WZ0AQRAQ4YD18FM1_02	303	C	T	√	√	c.*49C>T		downstream_gene_variant
WZ0AQRAQ4YD18FM1_02	376	T	C	√	√	c.*122T>C		downstream_gene_variant

## Sheet: TS6-diversity
Table S6. Genetic diversity estimates for all SNPs, non-FST-outlier SNPs and SSRs in the investigated populations
	All SNPs					Non-FST-outlier SNPs					SSRs
Pop	P	HO	HE	π		P	HO	HE	π		NE	HO	HE	I
Tibet lineage
BM	0.8621	0.109	0.192	0.2047		0.8664	0.0482	0.1228	0.1305		3.98155	0.7	0.67625	1.4646
BMR	0.858	0.113	0.1954	0.2091		0.8671	0.0627	0.1209	0.1296		4.05752	0.725	0.666875	1.398
BMS	0.8705	0.1043	0.18	0.1921		0.8794	0.0541	0.1163	0.1247		3.01077	0.723611	0.605316	1.17664
BMZ	0.856	0.1125	0.1918	0.2067		0.8654	0.0476	0.1134	0.1236		4.11638	0.817708	0.735655	1.53601
BYZ	0.8606	0.1438	0.1947	0.2059		0.8641	0.0571	0.1266	0.1341		2.97576	0.7125	0.58875	1.20034
DZC	0.8602	0.1133	0.1871	0.1994		0.8655	0.0509	0.1118	0.1191		3.39922	0.725	0.5975	1.24881
GB	0.8526	0.1142	0.1918	0.212		0.86	0.0511	0.1425	0.1632		3.23369	0.65	0.5925	1.191
GBX	0.8727	0.113	0.175	0.1869		0.8625	0.051	0.1008	0.1065		3.26551	0.6875	0.607847	1.27344
KDG	0.871	0.1027	0.1791	0.1906		0.8532	0.0519	0.1231	0.1312		3.08003	0.7125	0.5875	1.1629
LL	0.8687	0.0947	0.1831	0.1976		0.8562	0.0699	0.1349	0.1452		3.83961	0.75	0.64625	1.35754
LZ	0.8694	0.0909	0.1764	0.1889		0.8609	0.0534	0.1221	0.1309		3.52041	0.7875	0.669375	1.31482
LZA	0.869	0.0925	0.1805	0.1942		0.8628	0.0368	0.1179	0.1268		3.03619	0.661111	0.616265	1.19706
LZD	0.864	0.1131	0.1871	0.2002		0.8737	0.0493	0.118	0.1262		2.72005	0.648611	0.59311	1.14842
MLJ	0.8716	0.1132	0.1759	0.1864		0.8741	0.0566	0.1046	0.1103		2.89889	0.647727	0.572831	1.12988
MLL	0.8563	0.1101	0.1974	0.2117		0.8597	0.0547	0.1576	0.1697		3.37355	0.7375	0.614648	1.27023
MLP	0.8571	0.1102	0.1944	0.2078		0.8581	0.0592	0.1253	0.134		3.87911	0.6875	0.64375	1.32778
SJLS	0.8614	0.1243	0.183	0.1992		0.8628	0.0555	0.1086	0.1176		2.9681	0.642857	0.570153	1.11864
mean	0.8636	0.110282	0.186159	0.199612		0.864229	0.053529	0.1216	0.130776		3.3739	0.70686	0.622622	1.26565
HDM-WSP lineage
BZL	0.8702	0.0994	0.1817	0.1949		0.8728	0.0496	0.1279	0.1368		4.42485	0.696875	0.724087	1.59058
CBG	0.8732	0.0941	0.1771	0.19		0.8795	0.0501	0.0986	0.1058		4.22672	0.6375	0.61875	1.3561
CY	0.877	0.0848	0.1741	0.1865		0.8746	0.0547	0.1244	0.1332		3.93275	0.7125	0.651875	1.43609
CYX	0.8722	0.1125	0.1817	0.1943		0.8721	0.0486	0.1281	0.1374		3.40488	0.6125	0.611875	1.28008
DCE	0.8569	0.1248	0.1941	0.2059		0.8766	0.0663	0.1456	0.1549		5.23929	0.706944	0.761628	1.72076
DCK	0.8567	0.1138	0.193	0.205		0.8557	0.0535	0.1456	0.155		4.64632	0.778125	0.743047	1.61016
DFG	0.8662	0.1069	0.1806	0.1966		0.8784	0.0519	0.1533	0.1679		4.14213	0.78125	0.701172	1.55003
DFL	0.851	0.1124	0.2054	0.2205		0.8744	0.0509	0.1617	0.1754		4.2571	0.725	0.74125	1.62979
DFY	0.865	0.1374	0.1892	0.2011		0.8675	0.0717	0.1341	0.1432		3.92062	0.6125	0.67125	1.45367
DMX	0.8509	0.1292	0.2077	0.2216		0.8452	0.0664	0.1698	0.1803		4.66266	0.7625	0.73	1.58204
DQ	0.8606	0.1187	0.1894	0.2012		0.8653	0.059	0.1331	0.1406		4.62202	0.7625	0.7475	1.66884
DRR	0.8461	0.1412	0.2085	0.2212		0.8479	0.0737	0.1472	0.1555		5.24216	0.741071	0.78449	1.77893
DRX	0.8892	0.1086	0.1568	0.1667		0.8948	0.0613	0.0986	0.1047		3.82885	0.725	0.718542	1.55068
HS	0.8635	0.1233	0.189	0.2036		0.872	0.0852	0.1403	0.1529		4.4302	0.825	0.74625	1.58877
JCD	0.8762	0.118	0.1744	0.1864		0.8836	0.0604	0.1118	0.1197		4.7731	0.791667	0.773148	1.69266
JCK	0.8744	0.1079	0.1723	0.1848		0.8712	0.0657	0.1098	0.1182		4.82325	0.8875	0.78	1.74188
KDC	0.8566	0.1371	0.2014	0.2144		0.8603	0.0641	0.1436	0.1529		4.77035	0.725	0.7175	1.61802
KDD	0.8569	0.119	0.1932	0.2134		0.8705	0.0605	0.1566	0.1734		3.94838	0.75	0.685764	1.41228
KDZ	0.8667	0.1032	0.1831	0.1944		0.8783	0.0563	0.1193	0.1269		5.54092	0.8	0.7925	1.79855
LJ	0.8822	0.0971	0.1668	0.1779		0.8872	0.063	0.1174	0.1257		4.68752	0.775	0.7775	1.68698
LJB	0.8877	0.0777	0.1567	0.168		0.8957	0.0635	0.091	0.0972		3.97446	0.75	0.72625	1.60136
LJX	0.8769	0.0838	0.1644	0.1789		0.8823	0.0409	0.0996	0.1072		3.63112	0.75	0.665	1.37461
LX	0.8461	0.1356	0.2073	0.2201		0.8477	0.0791	0.1353	0.1439		4.32913	0.7	0.735	1.61266
MEKD	0.8547	0.1188	0.2042	0.2178		0.8545	0.0624	0.1689	0.1816		4.90657	0.7625	0.750625	1.68314
MEKR	0.8555	0.1192	0.1909	0.2071		0.8487	0.0639	0.1621	0.1764		4.06105	0.696429	0.686224	1.50794
MEKS	0.8649	0.1187	0.1828	0.1938		0.864	0.0743	0.142	0.1506		5.25257	0.8	0.75125	1.74657
MKD	0.8594	0.1195	0.1949	0.2067		0.8564	0.0788	0.1415	0.1506		4.91561	0.715972	0.734625	1.67554
MKR	0.8531	0.1084	0.1997	0.2117		0.8565	0.0606	0.1618	0.172		5.26316	0.7625	0.744141	1.69537
MKZ	0.8584	0.1061	0.1972	0.2089		0.8542	0.0616	0.1746	0.1851		4.42644	0.780754	0.714755	1.60075
MX	0.8606	0.1131	0.1896	0.2029		0.8735	0.0794	0.1622	0.1748		4.58499	0.775	0.730625	1.58248
PW	0.8638	0.1155	0.1869	0.1983		0.8776	0.0699	0.1463	0.1561		4.93976	0.7125	0.7725	1.72373
RT	0.8483	0.1369	0.2084	0.2235		0.8449	0.0708	0.1648	0.1793		4.63063	0.680556	0.716049	1.6418
WC	0.8706	0.1213	0.1782	0.189		0.8761	0.0575	0.124	0.1315		5.07018	0.6625	0.748125	1.67413
XCD	0.8615	0.1051	0.2011	0.2145		0.8553	0.059	0.1866	0.1991		5.08761	0.859722	0.789066	1.78124
XCR	0.8513	0.1133	0.1996	0.212		0.8502	0.0716	0.1676	0.1784		5.59462	0.808333	0.771127	1.74785
XCW	0.8629	0.1106	0.1875	0.1988		0.8546	0.0606	0.1514	0.161		4.9955	0.775	0.755625	1.67807
XG	0.866	0.1118	0.1852	0.199		0.863	0.07	0.1465	0.1568		4.09815	0.695833	0.714028	1.55851
XJD	0.8669	0.1181	0.1841	0.1953		0.8589	0.0808	0.142	0.1511		4.20411	0.75	0.736875	1.58922
XJX	0.8574	0.1287	0.1964	0.2083		0.8544	0.086	0.1645	0.1746		4.64252	0.6625	0.708125	1.61485
YJH	0.8549	0.1565	0.202	0.2133		0.8495	0.0833	0.1535	0.1622		5.16403	0.884722	0.782438	1.76564
YJX	0.8717	0.1198	0.1827	0.1941		0.8657	0.0692	0.1442	0.153		5.59073	0.8125	0.77125	1.80831
YYP	0.87	0.1363	0.1874	0.1988		0.8649	0.083	0.1506	0.1597		4.34632	0.775	0.7475	1.6061
ZD	0.8685	0.1187	0.1857	0.1977		0.873	0.062	0.1385	0.1471		4.16713	0.8125	0.735	1.56127
mean	0.863786	0.115881	0.188195	0.200905		0.866267	0.065142	0.141542	0.151388		4.59071	0.74868	0.731729	1.61809
p	0.946	0.192	0.553	0.722		0.641	0.0003425	0.0009026	0.001113		8.478e-08	0.0171	1.959e-07	2.769e-08
mean total	0.863733	0.114295	0.187618	0.200538		0.87	0.061852	0.14	0.15		4.23165	0.73634	0.699533	1.5141
P, frequency of the most frequent allele at each locus; HO, observed heterozygosity; HE, expected heterozygosity; π, nucleotide diversity; NE, effective population size; I, Shannon index.

## Sheet: TS7-outlier
Table S7. The results of outlier detection for Tibet lineage, HDM-WSP lineage and all populations combined using four method (BayeScan, FDIST2, BayEnv, and LFMM). The number of outlier genes and SNPs is shown at the bottom of the table. FST-values in red and blue represent positive and negative outlier SNPs, assumed to have experienced divergent and balancing selection, respectively. Common or li…
Gene	Position	Tibet lineage		HDM-WSP lineage		Tibet lineage								HDM-WSP lineage								All populations										FST-outlier detection			GEAs outlier detection
		BayeScan (FST)	FDIST2 (FST)	BayeScan (FST)	FDIST2 (FST)	LFMM (-log10(P-value))				BayEnv (log10(Bayes Factor))				LFMM (-log10(P-value))				BayEnv (log10(Bayes Factor))				BayeScan (FST)	FDIST2 (FST)	LFMM (-log10(P-value))				BayEnv (log10(Bayes Factor))				Common	Specific to Tibet lineage	Specific to HDM-WSP lineage	Common	Specific to Tibet lineage	Specific to HDM-WSP lineage
						bio03	bio09	prec01	prec06	bio03	bio09	prec01	prec06	bio03	bio09	prec01	prec06	bio03	bio09	prec01	prec06			bio03	bio09	prec01	prec06	bio03	bio09	prec01	prec06
CL1035CT1250_01	116																					0.091196	0.04704
CL1035CT1250_01	120			0.041398	0.027712																	0.037372	0.026061
CL1035CT1250_01	132				0.047574	4.35924	2.63936	5.39091	2.80016													0.080436	0.067073
CL1035CT1250_01	135					2.56295	2.8196	3.3808	1.8321														0.04704
CL1035CT1250_01	240			0.029619	0.009488																	0.032098	0.020103
CL2436CT2804_02+03	214			0.053889											1.31355	4.49071	1.42465					0.044666	0.07419		2.15899	3.6184	1.82232
CL2436CT2804_02+03	429				0.04226									1.739	3.07597	5.51076	4.00787					0.067139	0.046153	2.02841		5.57432	3.96983
CL2436CT2804_02+03	441																												0.513617
CL2436CT2804_02+03	464			0.060681												2.21053									1.57908
CL2436CT2804_02+03	497			0.06368												3.86251						0.043922	0.058329		1.95961	3.86347
CL2436CT2804_02+03	504			0.064034												3.8352						0.046058	0.061156		2.0398	3.77347
CL2436CT2804_02+03	513			0.063798												3.83473						0.045899	0.060171		2.0497	3.72472
CL2436CT2804_02+03	563			0.067851												3.58216						0.049858	0.074938		1.73645	3.43392
CL248CT320_02	135						2.08573							1.30191
CL248CT320_02	348	0.15641						2.39374	2.90088
CL248CT320_02	384	0.17456						1.62986
CL248CT320_02	399			0.17703
CL248CT320_02	41		-0.01121		0.03794																	0.04525	0.02141
CL248CT320_02	411			0.23792
CL248CT320_02	51				0.009893								0.563006									0.089889	0.029362
CL248CT320_02	58																					0.090801	0.060757
CL3075CT3496	105			0.33648	0.634943					0.777789				4.35175	6.21032	6.26688	1.70992		1.37373	2.21159		0.34644	0.441676	4.99651	7.20036	1.79293		0.714414	0.507856	0.563955					√
CL3075CT3496	115			0.28314	0.279284										4.35224		1.99054	0.555363	1.24055			0.33205	0.302275		4.71417		1.48157	0.698449	0.841046
CL3075CT3496	324					5.07533		4.54438	5.43718	1.05523									0.522009				0.250793
CL3075CT3496	353			0.1836																		0.24211
CL3075CT3496	363	0.15294		0.55071	0.830113					1.16346						1.95769	7.57484			0.898115	2.02147	0.46593	0.495744		2.05519		3.71804				0.574031
CL3075CT3496	376			0.19599	0.225119												8.57256				1.26456	0.39835	0.422493				1.36168				0.628185
CL3075CT3496	396	0.14323					1.55661				0.922985				1.35687	4.1796				1.49693		0.24033			1.75893				0.571709
CL3075CT3496	411			0.26279	0.502475									3.57605	1.82516	1.98251	1.97228			0.900913	1.29139	0.31707	0.511953	2.0952	1.68581	1.84573	1.74695			0.830973	1.02053
CL3075CT3496	413			0.23687
CL3075CT3496	429						1.41372				0.700444				2.35776	4.2823				1.21396					2.81217				0.882752	0.645619
CL3075CT3496	436			0.25719
CL3075CT3496	450													1.37856			3.35568										2.90241
CL3075CT3496	471					2.46859	1.7572	3.00188	6.74016				0.622628														1.75284
CL3075CT3496	84			0.27272	0.53631									4.74638	2.3687	2.41999	1.5465	0.929078		1.02243	0.823909	0.32403	0.542949	2.85569	2.24	2.12422	1.38604	0.880756		1.02015	0.857815
CL3460CT3925_02	107																		0.884166	0.615599									0.664454	0.682326
CL3460CT3925_02	152																											0.529174
CL3460CT3925_02	30				0.049413			2.29097	3.76078						3.00408							0.076347	0.065542		2.72099	1.57448	1.68885
CL3460CT3925_02	411			0.030015	0.008161																	0.053514	0.020956
CL3460CT3925_02	413			0.030078	0.022645				6.45984													0.052955	0.051676
CL3460CT3925_02	423					1.43187	2.71372	1.60022	2.46911					1.91757	3.63822	1.65875									4.90664
CL3460CT3925_02	93					2.30252	1.86548
CL3460CT3925_02	96			0.072291	0.052401				5.06414													0.071952	0.067354
CL353CT444_02	290				0.031664																	0.080438	0.036177
CL353CT444_02	300	0.03116	0.008847											4.54763	5.22903	1.79556						0.071138		2.84669	5.4376	1.60617
CL353CT444_02	73				0.05349			1.91348														0.07135	0.066585
CL353CT444_02	78				0.039387																		0.048402
CL353CT444_02	92			0.038932	0.030304		3.16164							4.05169								0.040124	0.038678	2.94618
CL3828CT4328	170	0.036992	-0.01356																			0.034017	0.015921												√
CL3828CT4328	183						3.42633	1.99617									3.95466										3.81821
CL3828CT4328	204							4.2238	2.97022						1.7066		5.06266				0.516756			1.31939			3.44842				0.661055
CL3828CT4328	207				0.038601																	0.056967	0.034299
CL3828CT4328	219		0.010261					2.85457	2.24967					1.9156			1.67194					0.07035	0.07463	1.79228			2.35861
CL3828CT4328	249			0.032546	0.006356																	0.037164	0.009623
CL3828CT4328	301																2.37902										1.65491
CL3828CT4328	375	0.030123	-0.009372		0.054327									1.51813			1.82041					0.052895	0.044056				2.09888
CL3828CT4328	378																					0.074171	0.055192
CL3828CT4328	90			0.038821	0.039827	2.02521	6.0234	2.01626														0.04435	0.04505		1.55023
CL3828CT4328	92			0.052459	0.040704	1.93021	6.37182				0.569959											0.054448	0.049254
CL400CT508_02	206	0.029005	-0.003535	0.026975	0.004185																	0.02443	0.00922
CL400CT508_02	235	0.026693	-0.006419	0.044522	0.028043		1.83888		2.28305
CL400CT508_02	294			0.042533	0.029231			1.3869	1.68151					2.55877
CL4053CT4574_01	95																													0.71307
[truncated: 257 more rows]
